# Supplementary material for: Spodoptera littoralis genome mining brings insights on the dynamic of expansion of gustatory receptors in polyphagous noctuidae
Source: G3 (Bethesda). 2022 Jun 2;12(8):jkac131. doi: 10.1093/g3journal/jkac131 (PMC9339325; doi:10.1093/g3journal/jkac131)
Supplement: jkac131_Supplementary_Data [file jkac131_supplementary_data.zip]

Archive with 15 entries (14 files):
- Suppl/
- Suppl/Data_S8_G3-2022-403383.pdf
- Suppl/Data_S1_G3-2022-403383.xlsx
- Suppl/Data_S2_G3-2022-403383.docx
- Suppl/Data_S3_G3-2022-403383.xlsx
- Suppl/Data_S4_G3-2022-403383.xlsx
- Suppl/Data_S5_G3-2022-403383.xlsx
- Suppl/Data_S6_G3-2022-403383.xlsx
- Suppl/Data_S7_G3-2022-403383.docx
- Suppl/Figure_S5_G3-2022-403383.pdf
- Suppl/Figure_S1_G3-2022-403383.pdf
- Suppl/Figure_S2_G3-2022-403383.pdf
- Suppl/Figure_S3_G3-2022-403383.pdf
- Suppl/Figure_S4_G3-2022-403383.pdf
- Suppl/Supplemental_Material_Legends_G3-2022-403383.docx
