# Supplementary material for: Spodoptera littoralis genome mining brings insights on the dynamic of expansion of gustatory receptors in polyphagous noctuidae
Source: G3 (Bethesda). 2022 Jun 2;12(8):jkac131. doi: 10.1093/g3journal/jkac131 (PMC9339325; doi:10.1093/g3journal/jkac131)
Supplement: jkac131_Supplementary_Data [file jkac131_supplementary_data.zip › Suppl/Data_S4_G3-2022-403383.xlsx]

## Sheet: S.littoralis
Name	location	peptide	length	TMHMM prediction	TmHMM predicted topology	PFAM domains	CDS	Comments
Slit_GR1_part1	scaffold16872:391-2149 - strand	MNKEHGFRVYNSNPVNKETRKREMFQRIDEKDGIKEYDAKDLYGPEITDKDGALLDAHDSFYITTKSLLV LFQIMGVMPIMRVPKHAQTTKRTTFNWISKATLWAYLVWGLECIIVVK	119	2	o61-83i95-117o	Trehalose_recp	ATGAACAAAGAACATGGATTTCGGGTTTACAATTCCAATCCGGTTAACAAAGAGACTCGTAAGAGGGAAA TGTTTCAGAGGATTGATGAGAAAGATGGTATTAAAGAGTACGACGCAAAGGATCTTTATGGGCCAGAGAT AACGGATAAGGATGGCGCCCTTTTGGATGCCCATGACAGTTTCTACATCACCACTAAGAGTTTGCTTGTA CTCTTTCAGATTATGGGGGTCATGCCAATTATGAGAGTACCTAAACATGCACAAACAACAAAGCGAACAA CTTTCAATTGGATATCGAAGGCAACGCTATGGGCGTATCTGGTATGGGGCTTGGAATGTATCATTGTCGT GAAA	partial
Slit_GR1_part2	scaffold6478:1 - 10645 + strand	AQTTKRTTFNWISKATLWAYLVWGLECIIVVKVGRERLANFQNSANKRFDEVIYNIIFLSILIPHFLLPI ASWRHGPQVAIFKNMWTHYQLKYLKITGTPIVFPNLYSLTWGLCVFSWGLSFAVILSQHYLQDDFELWHS FAYYHIIAMLDGFCSLWYINCNAFGTASRGLAMNLHKALGAEHPALKVAQYRHLWVDLSHMMQQLGRAYS NMYGIYCMVIFFTTTISLYGALSEILEHGLSYKEMGLFVIVGYCMTLLYIICNEAYHASRKVGLEFQVRL LNVNLGAIDRSTQREVEMFLVAISKNPPIMNLDGFTNINRELFTANVSFMSTYLIVLMQFKLTLLRQSAR KTLKSIVKAVFNTSTTMLDDDFDDEDGE	384	6	i9-31o51-73i105-127o142-164i208-230o245-262i	7tm_7	GCACAAACAACAAAGCGGACAACTTTCAATTGGATATCAAAGGCAACGTTATGGGCGTATCTGGTATGGG GCTTGGAATGCATCATTGTCGTGAAAGTGGGCAGGGAACGCTTAGCAAATTTCCAAAACAGCGCCAATAA GCGATTCGACGAAGTCATCTATAATATTATATTTTTGAGCATTTTGATACCGCATTTTCTTCTACCAATT GCTTCGTGGCGACATGGACCTCAAGTTGCTATTTTCAAGAATATGTGGACTCATTATCAGCTAAAATACT TAAAAATTACTGGAACACCTATCGTATTCCCCAACCTGTATTCTCTCACTTGGGGTCTATGTGTGTTCTC CTGGGGTCTCAGTTTTGCTGTCATCTTGTCCCAGCACTATCTGC…	partial
Slit_GR2	scaffold1661:125202-133628 + strand	MTIPDHLFDEGINNTLFHNDMRHIQQNKTVYEKTQRDYEQEQRDLLSSQDGDTCEIHDQFYRDHKLLLVLFRALAVMPITRSRPGTITFSWKSRATMYAVCFYIAATAVVLIVGYERIMILRSIRRFDDYIYAILFVIFLVPHFWIPFVGWGVAHQVAIYKTNWGKFQVRYYRVTGENLQFPNLKTTIVIISVGCLLLAVCFLLSLCILMDGFLLRHTSAYYHIITMINMNCALWYINCKGIKIASQSLSECFRRDVEQECSAKLISRYRYLWLNLSELLQSLGNAYARTYSTYCLFMFANITIAVYGALSEIVDHGFGFSFKEMGLFVDAAYCSTLFFIFVDCSHKSTLTVAAGVQDTLLSIDVLAVDRPTQKEIDHFIQAIEMNPAVVSLKGYAHVN…	433	7	i99-121o131-153i188-210o220-237i291-310o325-342i402-424o	7tm_7	ATGACGATTCCAGACCATCTGTTTGATGAAGGAATAAATAACACCCTGTTTCATAATGACATGAGGCATATACAGCAAAATAAAACAGTGTATGAAAAAACACAGCGAGATTATGAGCAAGAACAACGAGATCTGTTATCGTCTCAAGATGGAGATACATGTGAGATCCACGATCAGTTCTACAGGGACCATAAACTGCTACTCGTGTTGTTTCGAGCGCTTGCAGTCATGCCCATCACACGCTCTCGGCCAGGCACGATCACATTTAGCTGGAAATCCAGAGCCACAATGTACGCGGTATGTTTCTACATCGCTGCCACAGCCGTTGTTCTAATCGTGGGATATGAGCGGATAATGATACTCCGATCAATTCGACGCTTCGACGACTATATTTATGCC…	complete
Slit_GR3	scaffold964:131076-134151 - strand	MSFYTSNSLFPTTVPIPNGFPVQIDEKPKNKIIFLDATPVRTPVKPISPNAVAPMRNNLVEPHISNDIIY ENIKPVFTVLRIMGVLPITRPASCINQFQIASASMLYSVLVFCSLVSYVLYLSLHKVQILRTAEGKFEEA VIEYLFTVYLFPMIAVPILWYETRKIADVLNGWVEFEVVYKQLSGRTLPVKLYKKALAIAIIIPILSTTT VIVTHITMVHFKPMQLVPYVFLEILTYMLGGYWYLLCETLSICANILAEDFQSALRHIGPAGRVAEYRAL WLRLSKLSRDTGIANCYTFTFVNLYLFLIITLSIYGLLSQISEGFGIKDIGLALTAIYGIFLLFFICDEA HYASHNVRTNFQKKLLMVELSWMNTDAQTEVNMFLRATEMNPSQ…	482	8	i100-122o142-161i197-219o224-246i293-315o330-347i407-429o444-466i	7tm_7	ATGTCGTTCTATACGAGTAACAGTTTATTCCCAACGACTGTGCCCATACCGAATGGGTTTCCTGTTCAGA TAGACGAGAAGCCGAAAAATAAGATAATTTTCCTGGACGCTACACCAGTACGAACGCCGGTGAAACCAAT TTCTCCAAATGCTGTGGCGCCGATGAGAAACAATCTCGTGGAGCCGCATATATCTAACGATATTATTTAT GAGAATATTAAGCCAGTGTTTACGGTATTGAGAATAATGGGAGTGCTGCCCATTACGAGGCCTGCTTCTT GCATCAATCAATTTCAGATAGCGTCGGCTTCGATGTTGTATTCCGTTCTTGTGTTCTGTTCGCTGGTCAG CTACGTGCTGTACCTGTCACTCCACAAAGTCCAGATCCTACGTA…	complet
Slit_GR4	scaffold425:56939-65926 - strand	MKRNYVKKLNEKKKYDDFLPILNNVFKKARYFGISGYGFNLSFAWSLVLFTMLVVAETVAVWKVVRFLGG WLMSASDNGFIGRMSGAIFYANALISLFLSSKFVHSWRNLYIYWLSTETNTALKFPPDVRTKKRAVLIIF FVISVASIEHILSMISATGVGFPIGEFVYRYVTISHGFLLRAQDYSAWNGIPIFILSKLATVLWNFQDLI IILISMGLSSRYKRLNLYVRKIVTVEKRSETKPKFGTELYLQIQVWRRLREAYVRQSTLVRMVDHKLGSL VLLSNINNLYFICLQIYLGIHKPSSSTISRCYFLFSLSWLILRACSVVIAASDVHLHSQRALKLLHSCPS ANYNIEMKRLQYQLAHDFVALTGMGFFSLRRELLLEVAAAILKY…	408	6	i37-59o79-101i135-157o200-222i277-299o314-336i	Trehalose_recp	ATGAAACGGAATTACGTGAAGAAATTGAATGAGAAGAAGAAATATGACGATTTCCTCCCAATTCTAAACA ACGTGTTTAAGAAGGCTCGTTACTTCGGGATCTCCGGCTATGGGTTCAATTTGTCTTTCGCTTGGAGTCT GGTACTGTTTACAATGCTGGTGGTAGCAGAAACCGTGGCAGTTTGGAAAGTTGTGAGGTTCCTTGGAGGG TGGTTGATGAGCGCTTCTGATAATGGTTTTATAGGTCGGATGTCCGGAGCCATCTTCTATGCAAATGCAT TGATATCATTATTCCTTTCATCAAAGTTTGTACATTCTTGGAGGAACCTCTATATCTACTGGCTTAGTAC GGAGACTAATACTGCTCTCAAATTTCCTCCTGATGTGAGAACAA…	complete
Slit_GR6	scaffold1421:819-9029 + strand	NLLFLPRFIKTSWKCVYSVLSLIGQMFMAVLCINKLARSNVTLNGTSPVIFYVTTCVTMMMFFQVARRWP QLVQHIAKAEDMDPNFDCSLARKCNITCAVVLILALLEHILSLLSAFAGAAACYGGMDTYQGFVTHFYPW VFNYLPYSPVLGVITQFLHFQSTFIWNFSDLFVICMSYYLTSRLEQVNKKLLAAQGKYLPEIFWRATRED YCRATQIVRKVDDVISGVVFISFANNLFFICLQLFNTLEDGLKGTGECSNKGKKIIVSKNGPLGGHEAAT YFLFSLVYLLSRSVAVSLIASQVNSASAVPAPVLYDVPSPVYCVEVQRFLDQVNGDKVALSGLQFFSVTK GLLLTVAGTIVTYELVMFQFNSSTPTLNITAPTVLTPSSPSLTT	399	7	o15-34i41-63o96-118i138-160o164-181i224-246o278-300i	Trehalose_recp	AATCTTCTTTTTCTTCCCAGGTTTATCAAAACATCGTGGAAATGTGTGTACTCCGTACTATCTCTTATCG GACAGATGTTCATGGCAGTACTCTGTATCAATAAGTTGGCCAGATCTAATGTCACATTGAATGGGACTTC TCCTGTAATATTCTACGTGACGACTTGCGTGACGATGATGATGTTCTTCCAAGTGGCTCGGCGCTGGCCA CAGCTGGTGCAGCATATCGCCAAGGCTGAGGATATGGATCCCAATTTCGACTGCAGCCTGGCTAGGAAGT GCAATATTACCTGCGCCGTGGTGCTTATATTGGCTTTGTTGGAACACATCTTATCTTTGCTATCAGCATT CGCTGGAGCCGCTGCCTGCTACGGCGGCATGGACACCTACCAAG…	partial
Slit_GR7	scaffold425:16266-24867 - strand	MKVYSLSSRSPDQPCHFHGCLRHALQFARWLGFFPVQGLGEPRPEGIRFRVKSLYSIYVVATILGQVMMS YFSVLLFFQTEVTLSTISNIIFYVTGLISAILLLKLAQQWPLLMTKAVETERGLTELSLDNKVVVRSSVL AYLVMALAMVEHILCTSFNIKFVMYCLQEAGVTTNVMENYVVHRMPYIFNYIPYSFFNAIFFEYLCLQST FLWSFNDVLITCFSIYITAYFKTLNAVIASNAKKDKDSIPWSILRVHYSNLVKLVKEIDDNISSLILLSF FTDLFYICLQLFNSLHRNHVSFKYCDETQTNQALSSPFYLLYYLYSFVFLVLRALMLSLFASNVHCAALE PVYSVYDVPSSVYDNEVRRFQLQLHYTEVGLSGKFFYVTRNMIL…	445	8	i56-78o82-104i138-160o180-202i209-231o272-294i315-337o386-408i	Trehalose_recp	ATGAAGGTTTACAGTTTGAGTTCAAGAAGTCCAGACCAGCCCTGTCATTTCCATGGGTGCTTACGTCATG CGCTGCAGTTCGCCAGGTGGCTAGGGTTCTTTCCAGTTCAGGGTCTTGGAGAACCTAGACCCGAAGGTAT AAGGTTCAGAGTAAAGTCTCTATACAGTATTTACGTAGTAGCAACGATACTGGGACAAGTGATGATGTCT TATTTCTCTGTGCTACTGTTCTTTCAAACTGAAGTAACTTTGAGTACGATATCCAACATAATTTTTTACG TAACGGGCCTTATTTCGGCCATTTTACTTCTAAAATTGGCTCAACAATGGCCGCTCCTAATGACGAAGGC TGTGGAAACTGAACGTGGTCTTACTGAGCTGTCTTTAGATAACA…	complete
Slit_GR8	scaffold1421:26912-38461 - strand	MASKLFLNTLNMENRRFNKREMCGFHGTVRGTLLCSRVMGLLPLSGLTCPTSHKLRFTLRSPYTMFYAIS LFGQVLMFIMTFCWVVLNGISLANMTNSIFNTSSLVSVLILMHIGRCWPALVAKVESIECKLPPFTRNVG VMSNITTIFIFTAAVVEHLLSVYYGLKVACACDINNVGETYFRFSMPWIFDYTPYAAWKGALIEIFNIQS TFVWSYNDLLIMIISIYLTEHLLVHNELLKKAVEQEHFPCQVFRSQYLKIVHLVRLINGQFGIYILTSFG SNLYWICTQLFYSLSRTQTGHFIACSFKEPEGANAVHIFENHPICSWMLDDRRALNGLEHSIYFTYSFSF LLVRTLMVLLLAARIHSNSIAPLYVLYGIPSSRFHVEVERFIAQ…	429	6	o65-87i100-122o142-164i264-286o341-363i400-422o	Trehalose_recp	ATGGCTTCAAAGCTGTTCCTAAACACTCTGAACATGGAGAATAGACGATTTAACAAACGAGAGATGTGTG GGTTTCACGGGACCGTCCGTGGGACGTTGCTCTGCAGTCGAGTGATGGGACTATTACCACTCAGTGGGCT TACTTGTCCCACTAGTCATAAATTAAGGTTCACGCTCCGCTCTCCGTACACGATGTTCTACGCGATCAGT CTCTTTGGGCAGGTATTGATGTTCATCATGACTTTCTGCTGGGTTGTGCTGAACGGTATCTCCTTGGCGA ATATGACGAATTCCATATTCAACACATCTAGTTTAGTATCAGTTTTGATACTGATGCACATCGGTCGGTG CTGGCCTGCACTAGTAGCGAAGGTGGAGTCCATCGAGTGCAAAC…	complet
Slit_GR9	scaffold2871:37675-49989 + strand	MIRSNWISQNNYSLSLSPIARVIYGVESAKVEEVTAAPVPTESEARSNRPTHCVVGGAHAFILRISSFFG LAPLRFEARNNGFTVSISSAMCVYSYILVTVLVICTIFGLVAEINVGVELSVRMSSRMSQVVSTCDVLVV VATAGAGVYGAPQRMRNMLKFMENIASVDTSIGGQYSLVTERKLCGIILAILIFFSILIADDFTFYALQA KKLDREWDVVTNYLGFYLLWFVVLILELQFAFTALSVRARFSAVNDALALTARQVSVPVEKPKSSSPLNI YAIRVAPADSARSANVSLLVETMTGREHVVIIKRTASGEPRLIVSPCDAVRRLAALHGTLCDVVNSIDDS YGLPLVVILISTLLHLIVTPYFLIMEIIVSTNRIHFLVLQFLWC…	494	7	i92-114o129-151i186-208o223-245i352-374o384-403i464-486o	7tm_7	ATGATAAGATCCAATTGGATATCTCAAAATAATTATTCTTTGAGTCTCAGTCCGATTGCCAGGGTGATAT ATGGCGTGGAGTCAGCGAAGGTGGAGGAAGTTACGGCCGCGCCAGTGCCGACCGAGTCGGAGGCGCGGTC CAACCGACCCACGCATTGCGTGGTCGGTGGAGCGCATGCCTTCATACTTAGAATTTCCAGTTTCTTTGGG TTGGCTCCCCTCCGGTTCGAAGCTCGCAACAATGGCTTCACGGTCAGCATATCCAGCGCCATGTGTGTCT ACAGCTACATTTTAGTTACAGTTCTAGTAATATGCACAATATTCGGCCTAGTAGCGGAGATTAACGTGGG TGTAGAGTTGTCAGTGCGCATGTCTTCACGCATGTCGCAAGTCG…	complete
Slit_GR10	scaffold2871:17191-22316 - strand	MKIKVFPTYQGSMKSGRQKECVVTGTLCLMLRMSQLAGVAPIRFRRLHGGWCIRVSRLANFYGKSLSFML WLLSTTTIAIDILIEPERSYRTRTNSTRIVWVADVGTVGLVVCTAAFTGFSRMKCLMVYLLKLQEINLKM SLYHDEPSNESARKLIAVSSMIFTCSTILLDFSIFIYQVAIDHGKLFTSCMYIFYNISTAVQQVILLTFS ETATAVCTSLLSLNNCLKNLLEQIVHDSPEARNSVLNQDCRIDIYNTISSKSINSVVDTMAAYRAQPRPA LHPLPIMIRRLGLLYCSLCDVVRHVNDSYGTVLVAMLLCLLLHLVITPYHVITNIFNKSRSDRSSPTLQL NWVVLHFINLLLIVEPCHRTHEEMRRTRHLISQMLRHTTTDNNG…	449	6	i62-84o99-121i159-181o201-223i310-332o424-441i	7tm_7	ATGAAGATCAAGGTATTTCCTACGTACCAGGGCTCCATGAAGTCTGGGAGGCAGAAGGAGTGTGTAGTGA CTGGAACGCTATGTCTCATGCTGCGTATGTCACAACTGGCTGGCGTCGCACCGATCCGTTTCCGACGCTT GCACGGTGGCTGGTGCATTCGCGTTTCTCGACTCGCAAACTTCTATGGAAAGTCTCTGTCGTTTATGCTA TGGCTATTATCAACCACTACAATAGCTATTGACATCCTAATTGAGCCGGAGAGGTCGTACCGCACCCGTA CAAACTCGACCCGCATCGTCTGGGTAGCTGATGTAGGTACTGTTGGCTTGGTAGTCTGTACTGCCGCATT CACTGGTTTCAGTCGTATGAAATGCCTGATGGTGTATTTGTTGA…	complete
Slit_GR11	scaffold1:168331-170873 + strand	MFSNVQKYFYANDNENLNVRQIFKPIYIVLTFFGLFPYSIKFNNNKRGLTIIKKSIYINSLCSVSYILLL FTFCGLHMRYVVDSIGDTVMTREVLTQMNYNVEMASFLIFCVTAYFCAFKNRNIYVRIINKIANNTDTSN MESNLKKLRFQTNMIIVYLVLVTLLQIAVNWTRDDSLWKALLVHMTFLVPQLIQFTVLAFYYVLILMLVV LLKNIRLHIANLSMAKTIVMDHYAKSEDKVLTLQYVESLYEIAFEIKRDINNAFQMPFLFTTVQCFHTMV SESHIIYHGLVVEKDFSRHNIVNCSIWVIYQIFKLYIMSRSGHLVSKIGQALHSIPTVKHDIRLLLEIQH FSSLILFHGDDITAYGLFSLDAALLSKIVASSAMYLTIVVQFDRK	400	5	o20-42i55-77o97-119i155-172o192-212i	7tm_7	ATGTTTTCAAATGTTCAGAAATACTTTTATGCTAACGATAACGAAAATCTAAATGTACGCCAAATATTTAAACCTATCTACATTGTGTTAACATTTTTTGGTCTCTTTCCTTATAGCATTAAGTTCAATAATAACAAACGTGGTTTAACTATAATCAAGAAGTCGATTTACATCAATTCCTTATGTTCAGTTTCGTACATACTTCTCCTGTTCACGTTCTGCGGCCTGCACATGCGGTACGTGGTCGACTCCATCGGAGACACTGTAATGACCAGAGAGGTACTCACTCAAATGAACTACAACGTCGAGATGGCTAGCTTCCTTATATTCTGCGTAACTGCATACTTCTGTGCGTTTAAAAACAGAAACATATACGTGAGAATAATTAACAAAATAGCT…	complete
Slit_GR12	scaffold1461:53667-66245 + strand	MSKANYGQFLRNTNLILPKQPNHDEFLMVMENVFRCSCFIGVLGAKKWICYVWSAFILFVLLVMESQAIW KVIKALGGWAIDTAGQRSVTARLAGTIFYTIAIISLILASKLFRSWGELSALWVRVERVMAVKVPSDGTL KRRMYFIIGFMTVCSLLEHLLSIVSAIGLDCPSYLIIKRYILISHGFMILRHEYSDWYAIPLAFMSTIAT MLWNFQDQLIVLISMGLTSRYSRLNQCLAKICALEKKQMDSDQKTEATKVYTWRKLREAYVKQAMLVRKV DDAIGGIIILSCFCNFYFICLQLFLGITQSKSSEPLRTVYYFTSLGWLCFRVIIVVLAASDINVHSQIAL NHIYTHDTLYYNVEMGRLQDQLSKDYVALSGKGFFYLSKSILLQ…	436	7	i48-70o90-109i146-168o197-215i283-305o320-339i384-406o	Trehalose_recp	ATGTCAAAAGCAAATTACGGACAGTTTTTACGAAATACCAATCTAATTTTGCCCAAGCAACCGAACCATG ACGAGTTTTTGATGGTAATGGAAAATGTATTCCGATGCTCTTGCTTCATTGGTGTGCTTGGGGCAAAAAA ATGGATCTGCTACGTTTGGAGTGCTTTCATACTGTTTGTGTTGCTGGTGATGGAGTCACAGGCCATCTGG AAGGTTATCAAAGCTCTGGGTGGATGGGCTATAGATACTGCTGGACAGAGAAGCGTAACAGCAAGACTAG CAGGAACCATCTTCTACACCATAGCCATTATATCCTTGATCCTAGCCTCGAAGCTGTTCAGGTCTTGGGG AGAACTCTCAGCGCTATGGGTCAGAGTGGAACGAGTAATGGCAG…	complete
Slit_GR13_part1	scaffold1461:68318-70425 + strand	MSGHDYKQFFGNNKLLLPEQPVHDDFLDTMEKVFHWSCIFGVFGSKRYISILWSALILASLVVIEYLAIW KVIRAVTGVARDTSGHRSITARLAGTIFYSISIMSLYVASKLWYYWRSNISLLWAKVERSVGVKVPTDTT LKRRMYLVFGLMTFCSMFEHTVSMIASVGLDCPPSLMMKRYVLVSHGFLFMG	194	3	i51-73o88-110i146-168o	0	ATGTCTGGACATGATTATAAACAGTTTTTTGGTAATAATAAGCTGCTTCTACCGGAACAACCTGTACATG ATGACTTCTTAGACACTATGGAAAAGGTGTTCCACTGGTCGTGTATATTCGGTGTATTTGGTTCGAAGAG GTACATCAGTATATTGTGGAGTGCCCTTATCTTGGCGTCGTTGGTGGTTATAGAGTACTTGGCTATCTGG AAGGTCATTCGAGCAGTTACTGGAGTAGCCAGGGACACGAGTGGACACCGAAGCATAACAGCTCGCCTCG CAGGAACAATATTTTATTCGATATCGATAATGTCGCTGTACGTAGCATCGAAACTCTGGTACTATTGGAG AAGTAACATATCGCTGTTATGGGCTAAAGTGGAACGATCAGTCG…	partial
Slit_GR13_part2	scaffold425:69242-73732	MPLILVSTLASLLWNFQDQLIVLISIGLTSRYYRLNGYVAKLCEVEKYQTEFNKKSEALKVYTWRKIREA YVKQAMLVRRMDGALGGIVMLSCSCNFYFICLQMFLGITQGLSTDVMTGIYYVVSLVWLCTRVISVVLSA SGVNTHSRTALKYLYTYETHCYNVEVGRLQDQLTKDYIALSGMGFFYLNKTILLQMAGAIITYELILIQF DGQGQIDTATTPSIHLNVTNI	234	4	o4-26i84-106o121-143i185-207o	Trehalose_recp	ATGCCATTAATACTGGTAAGCACTTTAGCCAGTCTGCTGTGGAACTTCCAAGATCAGCTCATAGTCCTCA TCAGCATCGGTCTTACATCTCGGTATTATAGGCTCAATGGCTACGTCGCTAAATTATGTGAAGTAGAAAA ATATCAGACGGAGTTTAATAAGAAATCAGAAGCTCTAAAAGTGTACACGTGGCGTAAGATACGGGAGGCG TACGTGAAGCAAGCGATGTTAGTACGACGGATGGACGGAGCTCTCGGGGGCATCGTTATGCTGTCCTGTT CTTGCAACTTCTACTTCATATGCTTGCAAATGTTCTTAGGAATTACGCAAGGTTTATCTACAGATGTAAT GACAGGTATATACTACGTGGTATCACTCGTCTGGCTGTGTACCC…	partial
Slit_GR14	scaffold425:35676-50533 + strand	MRNVWNTVISNIGVRSVNKVNGLFKSWGKIVPTYTMDLYSLEKFKKYKKDWSYPVNIRFQEPIIPEKEKP CSTFQAAMRVTLTLGQCFGLNPVQGIRGNDPAKLRFKFLSWRCAYTAISLLGQFTMAFVLFLSLFKESSS TVDTATTLLFYGFGFTTTILFLRIATKWPQLCMVIAKAESAEPNTDAKLNRKFNMVCVVILLLAFVEHGF SELHGISIALDCHPEKPLYETFIKGSFAWLFLFLPYNDFIGFLAHFFNIQCTFNWNFTDVFVICMSMYLT ARLEQVNQRIIAAKDKNSPSSFWRTMREDYNRSVHLVRQVDKIIGGVVFISFASNLFFVCSQLLHTLAGG IKASPKCRSDLTADRRLFGGYEHSIYFVYSFLFLVIRSLAVSLT…	482	7	i113-135o145-164i198-220o235-257i323-345o369-391i446-468o	Trehalose_recp	ATGCGGAATGTATGGAATACAGTTATCAGTAACATCGGTGTTAGAAGTGTAAACAAAGTAAATGGCTTGT TCAAATCATGGGGGAAAATCGTACCGACATATACCATGGACTTATATTCTTTGGAAAAGTTTAAAAAATA TAAGAAGGACTGGAGTTATCCGGTAAACATCCGATTCCAAGAACCGATTATACCGGAGAAAGAAAAACCA TGTTCCACCTTCCAAGCCGCCATGAGGGTGACCTTGACCCTTGGTCAATGTTTCGGATTGAATCCAGTTC AAGGCATCCGTGGAAATGATCCTGCTAAGTTAAGATTTAAATTTCTGTCATGGCGCTGCGCATACACGGC AATATCTTTATTGGGCCAATTTACTATGGCATTCGTACTATTCC…	complete
Slit_GR15	scaffold2454:19542-22846 - strand	MTPPSVLVNTYFSASDKPYIDPISKVFILSQLAFGIIRLPLIGDVHVGFIVLAAVYSLLASCYYVGVVYL LRNAYVLNFVIFIFYFQCVFFMLFNVVSIKRMHRYYNELNVFDKEVGCRPKIGKGSIRNLIATVLMILYN VILFALPYVVVTLENLELWMLPFPIIHILEVHFCGHLLSLLIPRLRLINYYMELSLSNSKISKTLNIEKF GYSKADSNKTLCKMEKVMNLYHNMIKAYNYLIEAVKWQLLVTIVSAFLNILSCCYRVSLTIIKEDMPLSF MITYVGLLAGIMLPLFSPCMLGDQVHDEVRRLRELLASRLYENQLDKSSRGMARALLAWTETRDLSFSLL RMLDIDISLPFKFVGLLVTYLIILLQFQKVINP	389	7	o20-42i49-71o75-97i129-151o247-269i276-298o355-377i	7tm_7	ATGACGCCTCCCTCAGTACTTGTGAACACTTATTTTAGTGCCAGTGATAAACCTTACATCGATCCTATAT CAAAGGTTTTCATTTTAAGTCAATTAGCTTTTGGTATAATTAGACTTCCTTTAATCGGCGACGTACATGT AGGTTTCATAGTTCTGGCGGCCGTGTACTCCCTGCTGGCATCATGTTACTACGTGGGTGTGGTGTACCTG CTCAGGAATGCATACGTATTAAACTTCGTCATCTTCATCTTCTATTTCCAATGCGTCTTCTTCATGCTTT TCAATGTCGTGTCTATCAAGAGAATGCATCGCTATTACAACGAGCTGAACGTATTCGATAAAGAAGTTGG CTGCAGACCAAAAATTGGCAAAGGTTCGATAAGGAATTTGATAG…	complete
Slit_GR16	scaffold7864:7638-10875 - strand	MPNNILLTWLKIWSLLFAAALISSYAFLRDRLLRFDVKRDLGIIPDITDLFVNVIIIIINLVNSETISIN IHEVLDDIFKHLNITSYVLELFAYKMSLWYFTAMIMFIILIVLEILNDFPPFILLIRIPTFLSLLHLIMH LYLLSALLKVINHQLSRTLIEDNVPKIISTDKIETKYIFKYVLNPNIEFIEINNIVHLDLKCLCKLYDRL SICIHLLEKCYGLQIFLSIWLMFTSGVVGVTVIVTNQATLKWLVIIKSILPFYWCFLGCYIDDQMNKEVD RTITMIVKCLIDFKCGQSKKAILETFKELVSNDRLQFTACSLFKLSYSMLLGTMLNVITYSIILIQMI	352	7	i5-27o42-64i97-116o126-148i222-244o249-271i325-347o	7tm_7	ATGCCCAATAATATACTACTCACGTGGCTTAAGATTTGGTCTTTGTTATTTGCAGCAGCTTTAATCAGTA GCTACGCATTCTTACGCGATAGACTTCTCAGATTTGACGTCAAAAGAGATCTAGGAATTATCCCTGATAT CACTGATTTGTTCGTGAACGTTATTATTATAATCATTAATCTTGTTAACAGTGAAACCATTTCCATTAAC ATTCATGAAGTACTGGATGATATTTTTAAACATTTGAACATCACCAGCTATGTCCTAGAGTTGTTCGCTT ACAAAATGTCCTTGTGGTATTTCACAGCAATGATCATGTTTATCATTTTGATTGTCCTAGAAATATTAAA TGACTTTCCTCCATTTATTCTCTTGATAAGAATACCAACGTTCC…	partial
Slit_GR17_part1	scaffold1336:872-2038 + strand	FGKSTIIYLFGRGMKFTGLVVVPCYYSRVTSSQVAAIRMCLHDAVNSKPLDKIERRKVKAFFQLTRENEF TYALGGVIRLNMSLPLSYMSLCTTYLVISIQFSKFFD	108	0	o	7tm_7	TTTGGCAAATCAACAATCATATACCTATTTGGTCGTGGCATGAAGTTTACGGGTCTGGTGGTGGTTCCCT GCTACTACTCGAGAGTGACTTCATCTCAAGTTGCTGCTATACGGATGTGTCTGCATGATGCTGTGAATTC CAAACCTTTAGATAAAATCGAGCGTCGTAAAGTGAAAGCCTTCTTTCAGCTGACACGGGAGAATGAATTC ACTTACGCCCTGGGAGGAGTGATTAGACTCAATATGTCTTTGCCTCTGAGTTACATGAGCCTATGTACAA CCTACCTAGTTATATCTATACAGTTTTCAAAGTTTTTCGACTAA	partial
Slit_GR17_part2	scaffold1113:45381-46456 + strand	MLPQSKISANRNSKVTPIDIRPKRNNFVPKRPVSSIQAIKYQICAALLFGINRLYLLNPNRFVLILSLAH TIFMPILVWGIMFNADELSATYFVFKYTCCIEYILLITISLFTSRNKLRSLFRDLDKFDEMLNISKDLNI VDSGYASLFWLSGCLFYSLCEYIGCYFYLSFFIDRTVYCFYIMLLTHDCEQILFFVLLRTIYARLSIIKA HVLKVFSAETRTDNYRRKLNKVEALSNNAQLDISSLHRVYDLLHKCAEQLNSIMSLSMIVILLTAGLSTT MLLKMMVKVIQTVTVSNTVSTSIDFTYLYHNFETK	319	5	i62-81o91-113i148-170o180-202i260-282o	7tm_7	ATGTTACCGCAATCTAAAATTAGTGCGAATCGAAATTCTAAAGTGACTCCAATAGACATTCGTCCTAAAC GAAATAATTTTGTTCCGAAGAGGCCTGTTTCGTCGATCCAAGCAATAAAGTACCAAATATGTGCTGCATT ACTGTTTGGGATCAACAGATTATACCTCCTAAATCCCAACAGATTTGTTCTAATCTTGAGTTTGGCCCAT ACGATTTTCATGCCGATTTTGGTCTGGGGTATTATGTTTAATGCTGACGAATTATCCGCTACGTACTTCG TCTTCAAGTATACGTGCTGCATTGAATATATTTTGCTCATAACTATTTCTTTATTCACAAGCAGAAATAA ATTGAGGAGTCTTTTTCGGGATCTTGATAAATTTGATGAGATGT…	partial
Slit_GR19	scaffold1991:45602-55320 + strand	MASKIIKILEKTDVILGVHRNYVFLSKKCQISSKIRIFGELMLCVIYANFLFDRLIFYTKIHLMFEIFGF ISSFYALIIFLASIITSAFFKRFIENLLVVDNQYCNDLSYIKKSNKLKITIYMNMAVSCISYATVFITKI IFKLYEPESFCIPELFTLLSSILTECRFILGHVVMYGYITMIKNLLECLNNSILDAQMKYKEKQMRLRSN VGEDDGQITIEQVVLWATQYQCLLNCSRNASACFKAQLVIFVISYVTIYAIYCTYILLIAGQNLLNEASK LITRLSKLYILLSIHPDLPQRKAMRKFSALVKTNPIQIQYTTKMKLGKYLIPIILSLSAFFNITVLQYNN FI	357	6	i35-57o67-89i120-142o157-179i248-270o329-351i	0	ATGGCAAGTAAAATTATAAAAATATTAGAAAAAACGGACGTTATTTTAGGTGTCCACAGGAATTACGTTT TCCTGTCAAAGAAATGTCAAATTTCGAGTAAAATTCGCATATTCGGTGAATTAATGCTTTGTGTAATTTA CGCTAACTTTCTGTTTGACCGTTTAATATTTTATACAAAAATTCACCTTATGTTTGAAATATTTGGTTTC ATTTCTTCTTTTTATGCCTTAATTATATTTTTAGCAAGTATTATCACTTCAGCGTTTTTCAAACGTTTTA TCGAAAACTTACTAGTGGTAGACAATCAATATTGTAACGATTTGAGTTATATAAAAAAGTCAAACAAGTT AAAAATAACTATATACATGAATATGGCTGTATCTTGTATATCAT…	complet
Slit_GR20	scaffold8561:7499-10542 - strand	MTLNLTPLKYLLLIENITCVFRNYSLLTRCARILAFAWFFLEVLSILTNAMINFALENEMHIKAQRIYFL TSIGFSLYVMVAAVFYSKKFYGLLLNFDAFYHIFDDRIYNHKLMKAQKIMTIAIILFCLIKIVTSTAVRL CNRRSTEIMFKVILYNYNFNFSDFRYLFEYFVLYSILFVICEQLRTITRSIDRELSRPREMRENVELAGD LSSVTVSHDKINKWVKAYENINDTSNLCNAMFSIQLTVMILIVTVYYILLMYSITIISVEGSQTMTLSMF AHFFSMVIFLIALFMISRAGQKVQNSSLQLRQKLCELCVSTLDNDECYKLAKDLLRYVRTRPVRIHVFGT LDVDMSMLPSIVAFFTTYTVIALQFNNVV	385	7	o34-56i68-87o119-141i166-188o242-264i277-299o356-378i	7tm_7	ATGACATTGAACCTCACGCCGTTAAAATATCTTCTGTTAATTGAAAATATTACGTGTGTGTTTAGAAATT ATTCGCTTTTAACAAGATGTGCGCGTATTCTAGCTTTTGCTTGGTTCTTTCTAGAAGTCCTCTCTATTTT GACCAATGCTATGATCAATTTCGCGTTAGAAAATGAAATGCATATAAAAGCACAACGCATCTATTTCCTA ACATCCATCGGCTTCTCACTTTACGTCATGGTGGCAGCTGTGTTTTACTCGAAAAAGTTTTACGGTTTAC TTTTGAACTTCGATGCGTTCTATCACATTTTTGACGATAGAATTTACAACCATAAATTGATGAAAGCGCA AAAAATTATGACGATTGCCATCATTTTGTTTTGCTTGATAAAGA…	complete
Slit_GR21	scaffold1991:822-4825 + strand	MSQIKWLNYLMLLENLFGIYRSYSTKKKFIQYLIIVQVFFQTLCYSIFIGIKVYYFLEPSNFKGMNFVYS FFSVTAHISFVLFSLTAIYDSEAFNSYTQSVNYVLEYFKRDRKLRRSLQFTFFICFSIVFLYAMFIVYRT RLVTNNIAKHSVYILDTLLIVQTTIRISIVLEEVMLIFVILIMAFPLKCLNLLMSASQKALESSITTDER HDLKIEQIQEWIDLYQELLNGCKKVTYCFANQYIFMLILSIANYVSILYEMFYAFLTSGDIEVFFKTTIT ICSYIILLVVPFFAGQLLRNQAADSQRILARLYKTMIVIDSINTETKLIKDFLRLVKKSPLEIQLMSKTP TGIYLVPVILMSLVNYSIIVLQFNHII	383	7	o33-55i67-89o117-139i165-187o244-266i273-295o351-373i	7tm_7	ATGTCCCAAATAAAATGGTTAAACTATTTAATGCTACTTGAAAACTTATTTGGCATCTACAGAAGTTACA GTACTAAGAAAAAGTTTATCCAGTATCTTATAATAGTTCAAGTTTTCTTCCAGACTTTGTGTTACTCAAT TTTTATTGGAATTAAAGTGTATTATTTTTTGGAACCTAGTAATTTTAAGGGAATGAACTTTGTGTACAGC TTCTTTTCAGTGACAGCTCATATTTCCTTTGTACTGTTTTCTTTGACTGCCATTTATGACAGTGAAGCCT TCAATTCCTATACTCAAAGCGTGAACTATGTTCTAGAGTATTTTAAACGTGACAGAAAATTGAGAAGGTC TTTACAATTCACCTTTTTTATTTGCTTCTCCATAGTCTTTCTAT…	complete
Slit_GR22	scaffold1991:6860-9454 + strand	MNLFHILISGENFMCIYRNFFSLTKNQKIIAITRIIVELSLSIAITVNNVILSNIVDFDYSDKDKLMTDI LQFLTLLKSLVIVIGGVVTAEAFSRFTDNLRKLHNCFKDNEYYDNASKNLRVKCFVGFIIFTVMGIILLL IRLIDWYYLETYLLREIIILVVHELWVDIRYTLEHLVVYCAITTTYNYLKCLSIAVNEVLKRYNEQDNTE SSSDGNEEIVDLPKKVNYWTEMYQNIMACCKNISLCYQELLLFSVAVAMVQCIYSMYGIFNAIIKKDVQR RLGTSNIVYSLIYHMSATITLLFAGQKLQNEFNSFNKALALLACEVSSHHAKSETRQLKDLNRLVTTNPI VIKFSTFSLGMYLFPMMLSLSATYIVVMLQFNHVI	391	6	i34-56o71-93i122-144o252-274i287-306o357-379i	7tm_7	ATGAATTTATTCCACATATTGATTTCTGGTGAAAATTTCATGTGTATCTATAGAAATTTTTTTAGTTTGA CCAAAAATCAGAAGATCATTGCCATAACCCGGATCATTGTTGAGTTATCTCTATCCATTGCTATCACTGT GAACAATGTAATTTTGAGTAACATCGTTGATTTCGACTACAGTGATAAGGATAAGCTGATGACAGATATA TTGCAGTTCCTCACACTTTTGAAAAGTCTGGTTATAGTCATCGGTGGAGTAGTTACTGCAGAAGCTTTTA GTAGGTTCACTGATAACCTTCGCAAGCTACACAATTGTTTCAAAGACAATGAGTATTACGATAATGCTTC TAAAAATCTGAGAGTCAAATGTTTCGTGGGCTTTATCATATTCA…	complete
Slit_GR23	scaffold2386:19563-21810 - strand	MSPVKWLENIMFIEKLFGIHRMFKNQTKIKQCFIVLQIIVLLSVHTICFIEYVHLLLGGPKINQTNYVYC SFAFFSYFAGLLTYFIIIFDSGAFKSYVDSVNFALEFFGNDQKLIRFLKKLHWFTWIMLLLSTAFALIRV REAMFVMSHNDMLAMLPSVVSQAIVRMTYSFQYIHFTVSSMIVVSLSKSLSSMLSATQKNVGAFDSNQRL STNYDIKKLIELYRHLLNCCHRITKCFGSQFVILLFLSIFRYVWLMYLYLYDRKFNTMQASYYCQRTIVV IGHLSVALMPLVAGQLVTNQGLKIRRNLARLFNTLDSARDEAKLVKDFIRLTKKNPLHVNLLSNVFSGLT ALPIIITFFINYLIVLLQFNHVV	379	6	o33-55i67-89o123-140i241-260o275-297i345-367o	7tm_7	ATGTCTCCAGTAAAGTGGTTGGAAAATATAATGTTTATTGAGAAATTATTTGGCATCCATAGGATGTTTA AAAACCAAACTAAGATCAAGCAATGCTTCATTGTTTTACAAATCATCGTCTTGTTATCAGTGCACACAAT ATGTTTCATTGAATATGTCCACCTTTTGTTGGGAGGGCCTAAGATCAACCAGACCAATTATGTTTATTGT AGCTTTGCTTTCTTCTCCTACTTTGCTGGTTTATTGACGTATTTTATTATAATTTTCGACAGTGGTGCTT TTAAATCTTACGTGGATAGTGTTAACTTTGCATTGGAGTTTTTTGGGAACGACCAGAAATTGATCAGGTT TTTGAAAAAATTGCACTGGTTTACTTGGATTATGTTACTTTTGT…	complete
Slit_GR24	scaffold2386:2122-3796 - strand	MSFIIWLKVMVFIENTMGVYRNYSSQSKTKKYLIAVQIFFQNILFFVIVITKVHFLYSANTHLNYASTYF SAAVYVNAMSSIVCALYYSNEFISFVRSVTQVHEWFKNGEKIKHTFKKAYCVVVIYALYYIVYNIYRSVD ILGKMSSVNPGIHYTTVFVVLTTLKFIITLQQLMMYLTSMVVVQLLYCLTSLVSEVLHDDPWKVDNCSRK LTSAEIQIWLHLYTDLSNCEKNLTLCFGRQYLISFILSIINYVLMMYNFVYIIVQVGIDYDSTNSLIAVV CYMTLMGLPVFCGQLAQNQGVKFYRQMALLYNKMVVDSEEEAKLLKDFLRVIKKDPLQIKLLAKVPLGTY ILPLQITLVVNYVIILLQFNHVI	379	7	i32-51o66-88i119-136o151-170i241-263o273-295i347-369o	7tm_7	ATGAGTTTTATAATATGGTTGAAAGTTATGGTATTTATCGAAAACACCATGGGAGTATACAGGAATTATT CCAGTCAGAGCAAGACAAAGAAATATCTCATTGCCGTTCAAATATTCTTTCAAAACATACTCTTCTTTGT TATCGTCATTACCAAAGTGCATTTTTTGTATTCTGCTAACACTCACTTAAATTATGCCTCCACATACTTT TCGGCAGCAGTGTATGTGAATGCTATGAGTAGTATCGTTTGTGCACTTTACTACAGCAATGAATTCATCT CTTTCGTTAGAAGTGTTACACAAGTCCACGAATGGTTCAAAAATGGTGAAAAAATTAAGCATACTTTCAA GAAGGCGTATTGTGTGGTTGTAATTTATGCTTTATATTACATTG…	complete
Slit_GR25	scaffold2386:9317-12289 - strand	MAPIKLLRNLLVFEKFSGVYRDFSVLDKTRQYFVVFHVFSLIILHSGVLFYKLYKFILTGGLSATTFIYC GFSITSYLHSVSCMLSAIYCSYAFMSYYKSINTFFDLFKDDSILNMSIKKIYWFFFMYIIIITGYILYRS FEINLTFTNLSMFAFYPSLASHFVIRMSITLQQVIMTYVILIVFYCSNCLYSRILDVLNGLGVCEINSGE RFVTREQIERWVELYRNLVNCCERITPCFGWQYLFTLIMTVINHMIASYQICFLLITKGSYQEYKPMLFI MISYITLTIMPILAGHKMYRQGVKFQRVLARLYNTVVVFDSYEPDAKLLKDFIRLIKKKPLQIKLISKVP VGMYMFPVLFAIAINYVITMLQFNHVI	382	7	i32-51o56-78i121-143o163-185i244-266o276-295i351-373o	7tm_7	ATGGCTCCAATAAAATTACTTAGAAATTTACTCGTTTTTGAAAAATTTTCAGGCGTATACAGAGATTTTA GTGTCCTTGACAAAACCAGGCAATATTTTGTCGTATTCCATGTATTTTCTTTAATTATTTTACACAGTGG AGTATTGTTCTATAAATTATATAAGTTTATATTAACTGGTGGGCTTAGTGCTACAACTTTTATATATTGT GGATTCTCTATTACGTCTTATTTACACTCGGTTTCCTGCATGCTATCGGCTATCTACTGCAGTTATGCTT TCATGTCCTATTACAAAAGCATCAACACCTTCTTCGATCTATTTAAAGATGATTCCATTTTAAACATGTC CATTAAAAAGATCTACTGGTTCTTCTTCATGTATATTATTATTA…	complete
Slit_GR26	scaffold9299:11103-13543 + strand	MSSVKWLNKLFFFEAFLGIYWNYCTHKKTTKCLILLQIIIQSLLRLIVVIINLSLVGDVGVNNAFKFLSA AADLVTIAMVVCSIYHSQTFMGYYYNICRISQHFKEDKHMLRTTKRVFGSCICFTLLLVGYTIYKSYEKI RLVILDSTLVWAIVMTSETASRITLICHQLLLYVDIMILVVLTKCLSSLISLIRIDLEGDESSQICITTE QIQHWVDIYRVLTDSCEKLTLCFGRPFLFSLILSMFQYVITSYWVFAVTILGKGEIKMSTEECVTTILIL FVSVFVMTTPLFASQQVSNEGTNLRRELAGLYNVMLVDSDEAEAKLVKDFICVIKKNSLQIKLLSKSAGM YMLPVILSIAANYLIVMLQFNHVI	379	8	i33-55o75-97i117-134o144-166i171-193o239-261i274-293o348-370i	7tm_7	ATGTCGTCGGTAAAATGGTTGAACAAGCTATTCTTCTTCGAGGCTTTCTTGGGAATATACTGGAATTATT GCACACACAAAAAGACAACGAAATGTTTAATTCTATTACAAATAATTATCCAAAGTTTGCTACGCCTTAT AGTAGTAATTATTAATTTAAGTTTAGTGGGAGATGTTGGTGTTAATAATGCTTTTAAATTTCTTAGTGCT GCAGCTGATTTAGTGACTATTGCAATGGTCGTGTGCAGTATTTATCACAGTCAAACCTTCATGGGTTACT ACTATAACATCTGTCGCATCTCCCAACACTTTAAAGAAGACAAACATATGTTACGTACCACAAAGAGAGT ATTCGGCTCCTGTATATGTTTCACTTTACTTCTTGTTGGATATA…	complete
Slit_GR27	scaffold9299:14455-17902 + strand	MSFIKWFETFYLIENVFGIYKNYCRFKNVNKCYIILHILVQNTLQFIVVLSEFCLLFSNDITSEFYIVGL YSLVAYLNSLAFVLNSVWYSEAFMSFHSSVSRLSNHFTTDTTLIKSVKKLFCFLLPFALFVPVFSIYRAV DSIKYFPKSTDTLILGTILVCLTVIRIIIIIQNFLSFVSIMLVFYLSKSLTVLITTAKKTVGMNDINFGE ERDVTIYQIQEWVALYQELVSCCENESLAFGQQFVFTLTMTLTHYILMMYHTVCLHAVESLFQELARMLL IATVYLLVMILSLFAGQKLQNQGMKLQQKLASLYNTLIDSSQPENKLVKDFIRLIKKNPLRIKLLSKASA GMCMLPFIFMLAVNYFIILLQFNHII	382	8	i33-55o65-87i120-137o152-170i175-197o246-268i275-297o348-370i	7tm_7	ATGTCATTTATAAAGTGGTTTGAAACATTTTATTTGATAGAAAATGTTTTTGGGATATACAAAAATTATT GTAGATTTAAGAATGTTAACAAGTGTTATATCATTTTACACATACTAGTTCAGAACACGTTGCAATTTAT TGTCGTATTAAGTGAATTCTGTTTGTTGTTTAGCAATGATATTACGAGTGAATTTTATATCGTTGGGTTA TATTCTTTGGTTGCTTATTTAAACTCCTTGGCTTTTGTCCTGAACAGCGTGTGGTACAGTGAGGCTTTCA TGTCCTTCCACAGCAGCGTCAGTCGTCTCTCCAACCATTTCACTACTGACACAACATTAATAAAATCAGT TAAGAAACTATTCTGCTTCCTTCTGCCTTTTGCCTTATTCGTTC…	complete
Slit_GR28	scaffold9751:9008-10832 - strand	NIFGIYRNYSNYNKIKKCLVMIQLSVQNSLYLIEVFDGVYFLIKRAPAYNEYLHFYIFGMSSFVSCFVSV VIGTTYSHAFVSYYMSVTRVYESLKCHREIIYSFKSTYHWLSLAIFVACCLYGVVVIIFESIHNHIFWEY VFPIPNAVSEYMWRCTLVHESFMLFIAIMTIVDLSKTLISLMVEAQQRCGTSDVITGETVKGWVELYQEL VNCCDKVAVCFGCQYIFSLTCTIVHYVNVVYNFIYFNVFKTLEFDDNFKLWFLMIGYVMIMSLPIVATQM ASNQWVRCQRVIARLHNNMIDDVNTAERKMIKDFIRVIKKHPLQIRFMSKVPVGIFLLPAILTAVVNHVI ILLQFNHVV	364	7	i21-43o58-80i110-132o161-183i223-245o260-282i333-355o	7tm_7	AATATATTCGGCATTTACAGAAACTACTCAAATTACAACAAGATTAAAAAATGTTTGGTAATGATACAAT TGTCAGTGCAGAATTCATTGTATCTTATAGAGGTCTTTGATGGAGTGTATTTCTTAATAAAACGAGCTCC TGCTTACAATGAATATTTACATTTTTACATATTTGGAATGTCATCTTTCGTAAGCTGTTTTGTATCAGTT GTGATCGGCACTACCTACAGCCACGCGTTTGTGTCATACTATATGAGTGTCACTCGTGTCTACGAAAGTT TAAAATGTCATAGAGAAATAATTTATTCATTCAAATCAACTTACCACTGGTTAAGCTTGGCTATATTCGT AGCTTGTTGTTTATATGGCGTCGTCGTCATAATTTTTGAAAGTA…	partial
Slit_GR29	scaffold9751:6137-8700 - strand	MPPTLWLSIFSSLEKIFGIYRNYSNYNKIKKCLVMIQLSVQNSLYLIEVFDGVYSLIKRTSAYNEYLQFG IFGICSFLNCFVSVAVGTTYSHAFVSYFMSVTRVYECLKCHREIIYSFKSTYHWLSLAIFVACCLYGVVV LFVGSIDTNFFWVHVFPIPCAISEFMWRSTIVIEHFMLFITVMTIVDLSKALISLMVDAQQRVHRCGTGD VITGETVKGWVELYQELVNCCDKVAVCFGGLHKLSMACSTLYYAFLLYYYIYYHIIQKVPIFEDFKLWFF VLVYAMVITLPIVATQMASNQWVRCQRALARLHNTMIDDTGATERKMIKDFIRVIKKHPLHIRFMSKVPV GIFLLPAILTAVVNHVIILLQFNHVV	381	8	o34-56i69-91o121-143i150-167o171-193i240-262o277-299i350-372o	7tm_7	ATGCCTCCTACTCTGTGGTTGTCAATTTTTTCATCACTCGAAAAAATATTCGGCATTTACAGAAACTACT CAAATTACAACAAGATTAAAAAATGTTTGGTAATGATACAATTGTCAGTGCAGAATTCATTGTATCTTAT AGAGGTCTTTGATGGAGTGTATTCCTTAATAAAACGCACTTCTGCTTACAATGAATATTTACAATTTGGC ATATTTGGAATATGCTCCTTCTTAAACTGTTTTGTATCGGTGGCGGTCGGCACTACCTACAGCCACGCGT TTGTGTCATACTTTATGAGCGTCACTCGTGTCTACGAATGTTTAAAATGTCACAGAGAAATAATTTATTC ATTTAAATCAACTTATCACTGGTTAAGCTTGGCTATATTCGTAG…	complete
Slit_GR34	scaffold9751:241-966 - strand	MSPIRWLNIFLIIENVCGIYRNYSRQTKYKKYLVILQIIIQISVYALTIIYVFYILLSKSNVATKYLRYS FCGFILIAYFNYLVSVMYGIIYSHDFASYYMSVTRVYETLKSQKELIYSFKTTRYWASIVFNVYASVFTG YRAVQVFRKYFVLTNISAVPILATEIISRSSVIFEHFVLFITVMTIVDLSKTLISLMVEAQQRVHRCGKG DVITGETVKGWVELYQELGNCCDKVAVCFGGQ	246	5	o35-57i70-92o122-144i151-173o177-199i	0	ATGTCTCCTATAAGGTGGTTGAACATTTTCTTAATTATTGAAAATGTATGTGGAATATACAGAAATTACT CAAGACAAACCAAGTATAAAAAATATTTGGTAATCCTTCAAATAATAATCCAGATTTCGGTGTACGCGTT AACCATTATATACGTATTTTATATTTTGTTATCAAAGTCTAATGTGGCCACGAAATATTTAAGATACTCG TTTTGTGGATTTATATTAATAGCTTACTTCAACTATCTAGTGTCAGTTATGTACGGCATCATTTATAGCC ACGACTTCGCATCATACTATATGAGCGTCACTCGAGTGTACGAAACCTTAAAGTCACAAAAAGAACTAAT TTATTCATTTAAAACTACACGTTACTGGGCTAGCATAGTTTTCA…	partial
Slit_GR35	scaffold13883:904-2899 - strand	MYPIRWLDVFLIIENISGIHRKYSSQTKFKKYLIIVQILVQNLAYALIITNVFYSLLNSDSNVSTKHLQY WYCAFVTANHLNYLVSVVWGITYTYSFVSYYMSVTRVYESLESHTELIYPFKTTRYWASIVFNLWASAFC SYRSNQLFQKHLNLRNISVVPILVSENFTRSAVVFEHFVFFIAVMTIVDLSKTLISLMVEAQQTVHRCGT SDVITGETVNGWVELYQELVNCCDKVAVCFGGQYIFLLTSNILHYIVLIYNVIYSNILKVDNYTEVFEAV IVLVIFIIMMLMLIIATQMASDQWVKCHRVLARLHNTMIDDVDTAERKMIKDFIRVIKKHPLHIRFMSKV PVGIFLLPAILSVVINHVIIMLQFNHVI	383	6	i32-54o69-91i177-199o242-264i276-298o350-372i	7tm_7	ATGTACCCAATAAGGTGGCTGGACGTTTTTTTGATAATTGAAAATATAAGTGGGATACACAGGAAATATT CAAGTCAGACGAAATTCAAAAAATATTTGATAATCGTTCAAATATTAGTTCAAAATTTGGCGTACGCATT AATCATTACTAACGTATTTTATAGTTTGTTAAATAGCGACTCAAACGTATCGACAAAGCATTTACAATAC TGGTATTGTGCATTTGTTACAGCGAATCACTTGAACTACCTGGTATCTGTTGTGTGGGGTATTACTTATA CTTACAGTTTTGTATCATACTATATGAGCGTCACTCGTGTCTATGAAAGCTTAGAGTCACACACAGAACT CATTTACCCATTTAAAACCACACGTTACTGGGCTAGCATAGTTT…	complete
Slit_GR36	scaffold8337:214-3281 - strand	MIRNKLVCNVKPVFILQSIHGYNINLHTSLKARVFSKVYSIILSLSVIISAHFLTKSIPYLHLYTNLLEY FLSVSIFLFTTDGYLKYLNYIPIIDNLPGTKKQYRLMEIFAICCVMITYITKMLLIMNSSCLIGWECFEV YLGNFMFSAFEICKLNMTICFGILYLRTNAMKNAFCGTDFNDSHMKRSAAINFIQMYESLVDVFEHVKGP LKLLANIIIWLIISGQPTTYFILMAIALDLMDDDLKDMRILCMEKIIQCKNERDRYSLQQLLLLLKHRPL RFTICRINPLRIRSILSFTSYCIINIIAVLQIKSFYT	321	6	i38-55o70-92i105-127o142-164i216-238o290-312i	0	ATGATAAGAAATAAACTAGTGTGTAATGTTAAACCAGTGTTTATTCTTCAATCAATCCACGGATATAATA TTAATTTGCACACATCTCTTAAAGCACGTGTATTCTCAAAAGTTTATTCAATCATTCTATCTCTTTCTGT CATCATTTCAGCTCATTTTCTAACCAAATCGATACCTTACCTTCACCTCTATACAAACCTTCTAGAATAC TTCTTGAGCGTTTCAATATTTTTATTCACAACCGATGGTTACCTTAAATACTTGAACTATATACCTATAA TTGATAATCTACCAGGAACAAAGAAACAGTATCGATTAATGGAGATATTTGCCATATGTTGTGTAATGAT TACATATATAACAAAGATGTTACTCATAATGAATTCAAGTTGTC…	partial
Slit_GR37	scaffold1882:40570-43725 + strand	MIGDSLVCDISTVMFLRFLVGYYHNIKGPYVIRVFSIIYLISFISFIVISPLYIYNSAFNIYVYPAYLDI ITMFGLSLHTQDKYIYDFYTFMNGLDNLYGAKTMYNRLHYFLKFCAFFYIFNKTFLTIFIFTKLLEYNFQ TIKFELTINFFFWLLSDFGKINVVLLIGLLFCRTRLLTNNLKSEFTGQFCNRYCVMKYIRLYEMLMDSLK IIGTPLKITIFSGSVSSLIRIVLDMYRELEQVRQFGLGSISILWYFGYLIDPFLTIFIAAIVLDLIEDDY NYIKIKCSEQKILCKNERQRSEIKRFQLLLENFPLRFYVLPNMQLKLRLLLSCLSFAIVNIIAVLQIKAF YV	358	7	i32-54o58-80i108-130o150-172i209-231o251-273i325-347o	0	ATGATTGGTGATTCACTAGTTTGCGATATTAGTACAGTTATGTTCCTTCGATTCTTGGTTGGCTATTACC ATAATATCAAAGGACCCTATGTAATCCGTGTCTTCTCCATTATTTATCTCATTTCATTTATTTCTTTTAT TGTAATTTCTCCTTTGTATATTTATAACAGCGCATTTAATATTTACGTCTATCCTGCATATTTAGATATA ATAACAATGTTCGGCCTTTCATTACATACACAAGATAAGTATATATATGACTTTTATACATTCATGAACG GCCTCGACAATTTGTATGGAGCAAAAACAATGTACAATCGGTTGCATTATTTCCTCAAATTTTGTGCCTT CTTTTATATCTTCAACAAGACGTTCTTAACGATTTTTATATTCA…	complete
Slit_GR38	scaffold1882:44122-46116 + strand	MIEQPLVCNIKHVMFIRFLLGFRQNYNSSMELRFISTLYPLIFSAIHITSIYCSFFITSIIYINCAIFDY IMFVLIAFYTKDVYIYKFFNFIYGIDNLPGAKKIFNRLYFLFKCYVLYIFCIRLLLLYLLCINEYTWCFV KYPFAYSVNAVNWIATDMGRFPIILVFSLFYCRTKIIRMTVDIESKAATRDKYYVKKYINIYELLVNSLD IINKPMKMTGFASWSYVFIIVNISDPIVTLMGAAIVADLISDEYNYLRTKFIELRIYCDNERHHSELKQL QLLLENCPLRFYVLPNIPLTFSLFLCSISFVIINVVAVLQIKSLYSDISPDIV	338	6	i32-51o56-78i108-130o150-172i224-246o297-319i	0	ATGATCGAACAACCTTTAGTCTGCAATATTAAACACGTCATGTTCATACGGTTTCTGCTTGGGTTTCGTC AAAACTATAATAGCTCTATGGAACTTCGGTTCATTTCTACACTTTATCCTCTAATTTTTAGTGCTATTCA CATTACTTCAATTTACTGTTCTTTCTTTATAACTAGTATTATTTACATCAACTGTGCAATCTTTGACTAT ATTATGTTCGTTCTCATTGCTTTTTATACCAAAGATGTGTACATCTACAAGTTCTTCAACTTCATATATG GTATTGATAACTTGCCTGGCGCCAAGAAAATATTCAACCGTTTGTATTTTCTCTTTAAATGTTATGTCCT ATACATCTTTTGCATTAGATTGTTGCTGTTGTATTTGTTGTGTA…	partial
Slit_GR39	scaffold1882:76177-79376 - strand	MISNAVCNIYNIMYIRFFFGFRQNIAASEILNFFFFFVPLTIIANMIFMSTIYNNLTLKLNAYTSIFDYI VPLVVSFHTKDEYVYLSYRFIHGLDNLPSAKKVYKYFNRFMKISFFYFATIKMFNYLVFCSEDPSMCLSL KLSFIAFVNFVCFFACDMGRFLIIMVFGLFYCRSKIMRTNLESDLNNGRWDKYSVMKYINIYEILADFLE VVEPVKIVGPVVINLYWLFEYISDPIISTVGSAVVLDLINDNVNYVKLRFIEKKIFCVDERQQTEIDRLL LLIENRPLRFFILPNIPLTFKLFLGSFSFFVVNIIALLQVKNFYS	329	5	i30-52o62-79i113-130o145-167i298-320o	0	ATGATTAGTAATGCAGTTTGCAATATCTATAACATTATGTATATTCGTTTCTTCTTTGGCTTTCGACAAA ACATCGCTGCTTCCGAAATTCTAAATTTTTTCTTTTTTTTCGTCCCTCTAACAATAATTGCTAATATGAT TTTCATGTCAACTATATATAACAATTTGACTTTAAAATTGAACGCATATACAAGTATTTTCGACTATATT GTACCACTTGTCGTATCATTCCATACCAAAGACGAATACGTTTATTTGTCCTATAGATTTATCCATGGCC TTGACAACTTGCCTAGTGCAAAAAAAGTATACAAATACTTCAATCGTTTCATGAAAATTTCTTTCTTTTA TTTTGCAACTATTAAGATGTTTAATTACTTGGTGTTTTGTTCCG…	partial
Slit_GR40	scaffold2646:9812-12079 - strand	MPSSTTRVCNLEFILYIRLLFGFNFKHQTPKMRLISRLYTIVFASFAIFCFFDRSIGMSVFTKGNFFMDY FTNVVYYFVTEDEHVLHFFETIAVLDSSPYAKELYKKLQKFLVLTQILIIATRVLIMGSFCLVVPHFCIH VRHTDHTIISIFMLATDLRHTGIILIYSLLYVRVKIFRNIIENNGFGDQRYSARRYIQMYEAILDALEYK SCGMKIMILITIGCTGGRQYYDLFDTITGIKNTGTSLKMVVWASSVIIFMGISLIIASICQDLIKDNLKS IKIFVLEKCMECQNENERAELRLLLEVINQRPLEYDFWCPLSLSIFGLISFFSFGIVNVIALHQIKSYVN	354	5	o33-52i111-133o148-170i250-269o320-342i	0	ATGCCTTCATCCACCACAAGAGTGTGCAATTTGGAATTTATACTTTATATCCGTTTACTTTTTGGGTTTA ATTTCAAACATCAAACTCCAAAAATGCGCTTAATATCACGATTGTACACCATTGTCTTCGCTAGCTTCGC AATATTTTGTTTCTTCGATAGAAGTATTGGCATGAGTGTCTTCACAAAGGGAAATTTTTTCATGGATTAT TTTACAAATGTGGTCTATTACTTCGTTACTGAAGATGAACATGTTTTGCATTTCTTTGAGACCATTGCTG TCTTAGATTCTTCACCTTATGCAAAGGAACTCTATAAGAAGTTGCAAAAATTCCTGGTCCTCACACAAAT TTTGATAATAGCCACTAGAGTCCTAATCATGGGTTCCTTTTGTC…	complete
Slit_GR41	scaffold2254:9349-11340 - strand	MLINNKLASSTWLQALLILQVLTGRYFRLSQSKYICCLIKLYCVLLCVATNSSFIFYKRFSLKLASFVTF QYMSNVMINLIDSENDFFTYCSNVRTIDRIIGFKKIPLFSNYIYKLVFFVVLWRLVLFITRFTVFSIRLP DVTNMFIQLLAVDLTFLYISLIFSIVHCRMRFLRFHVENICIPVNVIGRSGVGSSVEKIRKSLYYYNNLL DSMQYINKHLQHLVFPFASVLFVFESVITLFCLTLPAVIVEAIQYEVKKIRESLTKQLVGCSDGSLKFEL ETALHYVRLRPFSYSIYRVMPLSISLPTSIICLCITYEIVVMQLTHIAY	333	6	i7-24o34-56i108-130o145-167i223-245o299-321i	0	ATGTTAATAAACAACAAATTAGCTTCATCAACATGGCTGCAAGCATTACTCATTCTACAAGTGCTTACCG GTCGATATTTCCGTTTGAGCCAATCAAAGTACATCTGCTGCTTAATCAAACTCTATTGTGTTCTCTTGTG CGTCGCCACTAATTCTTCTTTCATCTTCTACAAACGATTTTCATTGAAACTTGCTTCTTTCGTCACTTTT CAATACATGAGCAACGTTATGATCAACCTCATTGACTCGGAAAACGATTTCTTTACTTACTGCAGTAATG TTAGAACTATTGACAGGATTATAGGCTTCAAGAAGATCCCTTTGTTCTCTAACTACATTTACAAATTAGT TTTCTTTGTCGTTCTATGGAGACTTGTTCTCTTTATTACACGAT…	partial
Slit_GR42	scaffold9904:5457-7676 + strand	MLLEIPKYFSKLTKSSILNVILITQIFLGNYFEVSDVTHICNIIKIYCIALTILAFSLHVYLIGFIPIFF VAILEYVLNNIFFLITGQRYIPRYYEAIQISDAVMGFKNVSLVRLVDCVYLLIILVLRCTSTYFRNGFYL LFTPLTLVLMALDCNHFMGSILFFSVLVRIKLLRRCFKNISIPINIVGRGEVDKNVKIIRNCLNYYKNLM DAVLHISSNMQLLLCIMLVCNIPRWTMASYQTVYFHFVEATSNKLEYISNLASIIEAVVAACSPTIVTEL IKVEVNGMKSILASHMARCTDSSLQHELQRALQYISTRPFSLSVTQIIELDLKLSFTISCLCVTYVIVAF QFTHFTETAT	366	6	o15-32i39-58o63-85i110-132o147-169i334-356o	7tm_7	ATGTTATTAGAAATACCAAAATATTTTAGTAAATTAACAAAATCATCAATATTAAACGTCATATTAATTA CCCAAATTTTCCTAGGAAATTATTTTGAAGTCAGTGACGTTACTCATATTTGTAATATTATCAAAATTTA CTGCATTGCTCTAACCATCCTGGCGTTTTCTTTACACGTGTATTTAATTGGATTCATACCTATCTTTTTC GTCGCCATTTTGGAATACGTCCTCAATAATATTTTCTTTTTAATAACAGGTCAAAGATACATCCCTAGGT ATTATGAAGCTATACAAATTAGTGATGCTGTCATGGGTTTTAAAAATGTTTCTTTAGTTCGTTTAGTGGA TTGTGTGTATTTGCTTATAATCTTGGTACTTCGATGCACTTCTA…	complete
Slit_GR43	scaffold3446:22919-24886 - strand	MISKLKQFLNNRPSNQVVKFIPILNLMIGNYLTITESKLINCLLRIYCVTVLIFIIISYIKFINNTTTFS LTFLILEYIFIFIVQFINGENCLETFITTIQTYDRIRGYSKIPLFTYVTCIIIAYTLICRITIFIFRLVA TPQNWVEIIGMISMLISLDLNLLSISIVFMVCYGRLRLLNMSMDRYNVGVNSAMRDILAESIRNIKTNVH YYCHLLDSLQKVDKQLQLLIFTHWTTHTTKLFFLLDNLLKAFLITMESFKLFSVLEAFHSIFLLFGPAII MEAITSEMNDIKTKLCAQLLKTTDEAIHFELNIALQYINLRPFQYTICRLVPLNIHLPFAIIGVCITYNI VSLQLTHLSG	367	5	i41-63o67-89i114-136o151-173i330-352o	0	ATGATTTCGAAACTAAAACAATTCTTGAACAATCGACCTTCCAATCAAGTGGTCAAATTCATACCTATAT TGAATCTTATGATCGGCAACTACCTAACCATTACTGAATCAAAACTCATCAATTGTTTATTGCGTATCTA TTGCGTGACTGTTTTGATCTTCATTATAATTAGTTATATCAAATTCATTAATAACACGACTACCTTCTCT CTTACGTTCCTCATTTTGGAATACATCTTTATTTTTATCGTACAGTTCATCAATGGCGAAAATTGTTTAG AAACCTTCATCACTACCATTCAGACTTACGACAGGATCAGAGGTTACAGTAAAATACCCCTTTTTACTTA CGTTACATGTATCATTATTGCGTATACTCTAATTTGTAGAATCA…	complete
Slit_GR44	scaffold1701:979-3733 + strand	MDGFLKNLLSYKSNVRKMYIITITVLRFVVGNYQKFNDSKRLCFFSKLYCITVACCLIYSHLNIHGLCFS PNLFAIEYSIYFVYYFITGQEYLMKFSKGLSTCDAIMNFKDMSILTEILFGISVSVLTAKYLTLYLYYNL SFDLSTCTVMFSTVFNYLLNYVLQMTLYNRMRIIKKCLQSNVIHINIVGKDQIGRNVRVVRKCLRYYHNL LDNIQELDITMQVLLSASLLCNIPQWIGGFSLSTDLWFNNVSGSVDLPMSMIHVMAPAIITELINNKIDE IKSTLVTQMIRCSDKSLREELETALQYIRRRPYKFVICGAVTVDGRLPISILSICITYVILTKQFIHFVD ITI	358	5	o15-30i42-64o74-93i114-136o141-163i	7tm_7 superfamily	ATGGACGGTTTCCTAAAAAACCTTTTAAGTTACAAAAGTAATGTTAGAAAAATGTACATAATCACTATAA CGGTTTTAAGGTTCGTTGTGGGTAACTACCAGAAGTTTAATGATTCAAAAAGACTATGTTTCTTCTCAAA ATTGTACTGTATCACCGTAGCTTGCTGTTTAATTTACAGCCATCTAAACATCCACGGATTATGTTTCTCT CCAAATTTATTTGCGATAGAATATTCGATTTATTTTGTGTATTACTTTATTACTGGACAGGAGTATTTGA TGAAATTTAGTAAAGGGCTTTCAACCTGCGATGCTATAATGAACTTTAAAGACATGTCTATATTGACTGA AATCCTATTTGGTATAAGTGTGTCAGTTTTAACAGCAAAATATT…	complete
Slit_GR45	scaffold1701:10613-13978 + strand	MESFKKFKRVFKNCLILFIPALRLLLGSYIRISDSKYISYFLKIYCTIFSVCLISYQLYTIKIFSVGHTS IIEYIVNVIFSLITSQDYLITFYKHLRTSDTIMGFRNLPLIKFNILLSILITFFIKLVILFTRMSQGLQV IIVALNELTDSNPIIISFVLSSLHTRMVKIRERLESNFVPINIVGKEHVKKNVRVVRKCLGYYNNLLDGM YRIDRTLQFLVSVYLTFSFPRCVGGLHMTIKFLLRGINPDIAMSIIFEITTTIAILSIPGIISEMIKNEV DRIKSVLVMQTIRCSDQSLRFELETALQHIHQRPFSFTLLNAVPIDINLPISLTSLYITYVIIFTQFRHF TN	358	6	i13-32o37-59i71-93o108-130i251-273o322-344i	7tm_7 superfamily	ATGGAATCTTTTAAAAAGTTCAAAAGAGTATTTAAAAACTGCTTAATATTATTCATACCAGCTCTCCGAC TTTTACTAGGATCGTACATAAGGATAAGTGATTCAAAATACATATCATATTTCCTAAAAATCTATTGCAC CATATTTTCCGTTTGTTTAATATCCTATCAGCTTTATACCATAAAAATCTTTTCAGTCGGCCATACTTCT ATTATAGAATACATAGTCAATGTCATATTCAGTTTGATTACATCCCAAGATTATTTGATTACATTTTACA AACATTTAAGAACCAGTGACACAATCATGGGTTTCAGGAATCTGCCTTTGATTAAATTCAACATTCTTTT GTCGATTTTAATCACTTTTTTCATAAAATTGGTGATTTTGTTCA…	complete
Slit_GR46	scaffold3446:25476-27182 - strand	MMPKLQLQMKNQIKIFLKTMSILRLCFGIYTNISSSRIICCILKLYCIFTGMILFTWFTGNFSFHFTSSF FFVVIEYFCVITINLFHGDNYLRSFINDVVDRDRILGLKNTPVLSNSLSSSIVLISVLRLFTIIVRSIVD ASHWVNFFAVTYVLIVIDLNFLSIFVVFVILRNRLKTLKMLLQSNSVSVNITGRNDIDMTIRNVKKSLHY YNGLLDSLMVADIQLQLMLSINWLKNGVKVVLLVYFTIIKLFEHVFQDVKIRLLTGATECVYSLFMLAVP AVVVELAMSEVDEIKKIFTMQLLKVSDDSLRFELETALQYVSLRPFQYTICRVIPLNLRVPFSIAGICIT YTIVLLQLTLFT	368	7	i38-60o64-86i112-134o149-171i227-249o264-286i338-360o	7tm_7	ATGATGCCAAAACTACAGCTTCAAATGAAAAACCAAATTAAGATATTTCTAAAAACGATGTCCATATTAC GTCTTTGCTTCGGCATTTACACAAATATAAGTTCTTCAAGAATAATTTGCTGTATCCTAAAACTGTATTG CATCTTCACTGGTATGATTTTGTTCACCTGGTTTACTGGTAACTTCTCTTTCCACTTCACTTCCTCTTTC TTCTTTGTCGTTATTGAATACTTTTGTGTCATAACCATTAACTTATTTCATGGCGATAATTATTTGCGAA GCTTCATCAATGATGTCGTTGATAGAGACAGGATTTTGGGACTCAAAAATACCCCAGTACTCTCTAATTC CCTATCCTCTTCAATAGTCTTAATTTCAGTTTTAAGATTATTTA…	complete
Slit_GR47	scaffold3446:27684-29629 - strand	MIPNSKYFTNKGMPIEWLLKNTSILRLILGNYSNVHKSKPICYILKLLCLFVSFSFMGLYWYNEDTRMSI YFLNVIQYTCINLIYVKYGDDLFFEFINGIKTIDRIIGFKKLSSVTSFVWLIMIINSLIRINVTIIHYFY KLHHLNTFFIVLFTLTGLDINFYINILVFSLLYNRMKTLRIFVASNSVSINTTRRNEVEYCVKNIRKCLK YYNDLLNLFERMDKQLQCLITITWFTESLSLTVSTYNVVRNHLLRVLVASTFLEMFTSFLKMSTEAGIIT ATMEEINEMKMTLSTQQLRTLDESIQLELSTTLQYVNIRPFRYDICRVVSLNIYLPFAVISFCITYVIVA LQLTHFNAGNVYTFNNFTNI	376	4	o40-62i118-140o150-172i328-350o	7tm_7 superfamily	ATGATACCAAATTCAAAATATTTCACAAATAAAGGAATGCCGATAGAATGGCTGCTGAAAAACACATCAA TACTCCGTCTGATTCTTGGCAACTACTCAAACGTTCATAAATCAAAACCGATTTGTTATATATTAAAACT GTTGTGTCTTTTTGTTTCTTTTTCTTTTATGGGTTTATATTGGTATAACGAAGACACCCGTATGTCCATC TACTTTCTCAATGTTATTCAGTACACGTGTATCAATCTTATTTATGTAAAATATGGCGACGATCTCTTTT TTGAGTTCATCAATGGTATCAAAACTATCGACAGGATCATTGGTTTCAAGAAACTGTCTTCTGTCACCAG TTTTGTGTGGCTTATCATGATAATCAATAGTCTCATAAGAATAA…	complete
Slit_GR49	scaffold3446:31712-33687 + strand	MHNFNFFIQKRTPSNWILLLLVIFRLVLSNYTNISELRTKCYLLKFYCIIIFLCVSLICLYDIIFRYSIS IFSLGVFEYWLCAIVNFIYGDEFFLKFISTIEINDRIIGFKRVSFFTKYVCVIIVSNFIIRLFISITHTV VDPIPTILFITVTFALCSIDINHIVNVLIFSIIQNRMKQLQLFLKSNCIHVNVTGQNEVEIDIKNIRKSL FYYNNLLDNLASISKPLQILLFINWTIHSVKTLLLGFAIVSLTFKVNNSFILGLVMEVMQSLIIISSPAI IAEITANHVNNIKQMLSSKLLQTSDESLVFELETTLQYMSLRPFHFSICSAVTLNIYLPFVVMSLCITYL VVGLQLLHFMI	367	8	o15-29i42-64o68-90i115-137o147-169i231-253o268-290i334-356o	0	ATGCACAATTTTAATTTTTTTATACAAAAACGTACACCATCCAATTGGATTTTATTGTTGCTGGTTATAT TTCGACTGGTTCTCAGCAATTACACAAACATAAGCGAATTAAGAACTAAATGCTATTTGTTAAAATTCTA CTGCATAATTATATTTCTTTGTGTCAGCCTTATTTGCCTTTATGATATCATTTTTCGATATTCCATTAGT ATTTTTTCTCTCGGTGTCTTTGAATACTGGTTGTGTGCCATTGTCAACTTTATTTATGGTGACGAGTTCT TCTTAAAATTTATCAGTACTATCGAAATTAACGATAGGATTATTGGCTTTAAGAGAGTGTCTTTCTTTAC AAAATATGTGTGCGTTATCATAGTTAGCAATTTCATCATTAGAC…	complete
Slit_GR50	scaffold3446:33989-34959 + strand	MISKLKHLINKNITVEWLLRKTSILRLLVGYYSSVSKSRPISFLLRFYCIILNFSVLFIYLHDGRLSIYV LSIIQYTCTNFVYVKYGDDLSFEFINGIKTIDRIIGFKKLTSVPSFVWLIMTINGLIRIFVTIIHSIVKL DSVVRFLAVFTALFGLDLIFTINILIFSLLHNRMKRLRIFLESNPVPINITGRNEVEICVKNIRQTLNYY SNLLNMFGRMDRQLQFLVTITFVTESLRFTIATFGIVKFYFEKVSGFLLFSVII	267	5	i42-61o66-84i116-138o148-170i224-246o	0	ATGATATCAAAGTTAAAACATTTAATAAACAAAAATATAACAGTAGAATGGCTGTTGAGGAAAACATCAA TATTGCGTCTATTAGTTGGCTACTACTCAAGCGTCAGCAAATCGAGACCAATTTCCTTTTTGTTAAGATT TTACTGCATAATCCTTAATTTTAGTGTTCTATTTATTTATTTACATGACGGTCGCTTGAGTATTTATGTA CTCAGCATCATTCAATATACATGTACCAACTTTGTATACGTCAAATATGGCGACGATCTCTCCTTTGAGT TCATCAATGGTATCAAAACTATCGACCGGATCATTGGCTTCAAGAAACTGACTTCTGTCCCCAGTTTTGT GTGGCTGATCATGACTATCAACGGGTTGATTAGAATCTTCGTCA…	partial
Slit_GR51	scaffold3273:47387-49358 - strand	MIMKQLWYLNNILKTLFSTKTIMFLRLLGGQYFKISSNRVVCAVAAIYCIFFSCYIAMHMVVLLNRNMTS ATIQSISSVTIYLSSVLTSLWYPEYVQIYLHDMAAIDILLRGKSELDIPFTRSLFMAVLITQVSIASPYV ILGVLKDDVHIKVSNFLFVSYFVLQNAIIYLMAIMVFEIMWYRVRKFREYLENHLPQVCRAQDVQAATED ICKCMLLYQTILEAFKKTDVPIKIGILMATTTSFCKVLAEVFELISSSESHIILLRIHEVVLDCVLPLMP AVLAALIQGELNRIKLFISNLILNANEVSVHDALCDCQLYLEHRPFRYSVWRLYTVDLSLVISILNLYVT SLIAMIQFCHFYN	369	5	i41-63o78-100i120-142o157-179i336-358o	7tm_7	ATGATAATGAAGCAACTCTGGTACTTGAACAACATCTTAAAAACTCTCTTTTCCACCAAGACTATCATGT TCCTGCGTTTGTTGGGAGGACAGTACTTCAAGATCTCTTCCAACAGGGTAGTGTGCGCGGTCGCAGCCAT CTACTGCATATTCTTCAGCTGCTACATCGCCATGCACATGGTGGTGTTACTTAACCGCAATATGACATCA GCCACTATACAATCTATATCATCCGTTACTATTTACTTGTCAAGTGTGCTCACCTCCCTGTGGTATCCTG AATATGTTCAAATATATCTACATGACATGGCCGCCATAGACATTTTATTACGGGGGAAATCAGAACTAGA CATACCATTCACTCGGTCTTTGTTCATGGCGGTGCTCATCACTC…	complete
Slit_GR52	scaffold1956:7505-10710 - strand	MTLKPFQSMYNSLKLIISVKTILFIRLLGGFYFKINSNIFVQFIVITHCFVSVVTSTLLVLTIAWQFKLP TLLQMKLFSYHAKYCVSAVISFITNAEKYQSLLINFDEIDSKLGVVSNMDIPISRIILLISLTSEIIVVI WHHITFSKYFSIGMVLIPYYLYMMEIINFTRVIIFELIWGRVRTLKKRLEDILAQVYAGRSDNSVRNEIK TCMFVYKKTFEILQKNLPMKIMVLMTVFTFVPSSVASIHNIILEYPSPVIRISIQQICTELIILCAPAVF SEMINREIYSMKLQLSKQMLYTVFRLFSIDINMVAVIINVCITYAIAMIQFGHYF	339	7	i13-35o39-61i127-146o156-178i231-253o263-285i306-328o	0	ATGACATTAAAACCGTTTCAATCAATGTACAATTCACTCAAACTCATAATTTCAGTAAAAACCATTCTAT TTATTCGACTATTAGGTGGATTTTACTTTAAAATAAATTCGAACATATTCGTCCAGTTTATTGTGATCAC ACATTGTTTTGTAAGTGTCGTGACGTCAACATTGTTGGTTTTAACAATTGCATGGCAGTTTAAGTTACCA ACATTGTTGCAAATGAAATTGTTCTCATATCATGCAAAGTACTGCGTCAGCGCAGTTATTTCTTTCATTA CAAATGCAGAGAAATATCAATCTCTTTTGATCAATTTCGATGAAATCGATTCTAAATTAGGCGTAGTGTC TAATATGGATATTCCAATCTCACGCATTATTCTCTTAATTTCTT…	partial
Slit_GR53	scaffold1045:3815-6230 - strand	MRVTMNLLKSTISVQTMIVFLTMAGIYHKFTSNKIITILSKIYCIIIATVFITKQIEDIKINYDRSIRLT CQIIYYLVHVLIGLFNLEKFTPVASDIRKFDVKLQGIKIQDEIPISRVFFLTFVLIRLFTFSTYCTVFHC INTVIFYDIALFTSHFTRIMMFELLWHRMTLIRKHFEHKLSALRVENGRENMKEIIRSCMVTYKSLLDTL QQSYIVVKPLMFLASIMVFPIFLNSVCNGLVYGGPYGNATYFIEYILKVIACISPAAFAELVNMEIDKLK LLITKQLMFCQNDITRDAIEDAMMFFEQHPFKYSIWRLFTVDGKLILSIISLLTTYTVAMVQFTHIFN	352	7	i7-26o36-53i73-95o129-151i214-236o251-273i325-347o	7tm_7	ATGCGTGTAACAATGAATTTGCTAAAATCGACCATATCAGTGCAGACCATGATAGTATTCCTTACCATGG CAGGGATCTACCACAAGTTTACCTCTAATAAAATAATAACAATCTTATCTAAAATATACTGCATCATCAT CGCGACAGTTTTCATTACAAAGCAGATAGAAGACATTAAAATTAACTACGATAGAAGTATACGATTAACT TGTCAAATTATCTACTACTTAGTGCATGTCCTAATCGGATTGTTTAACTTGGAAAAGTTTACGCCCGTTG CAAGTGATATAAGAAAATTTGACGTTAAACTACAAGGGATTAAGATTCAAGATGAGATACCAATTTCTAG AGTATTCTTTTTAACATTTGTTCTTATTAGATTATTCACTTTCT…	complete
Slit_GR54	scaffold1045:9882-12472 + strand	MDTIKSILSVQNILYFRIIGGLYYKVSSNKIVTGFLKTYCVFTSALILTSTIKTLLNPNIGTNIRVFLQY VIYLANFLINILFETEYFGNFLDNIKEIDGLIDYNETFDHIPVSRTMLVVSLCIRMSTHMKYCTLAICDH AVLFTDFAIILSHFTRIMTFEILWHRMRLLCKLFEKELKISRIEQEDAIVERLRNCMMVYQKTLNTIERC EATMKPLIFIVGIFIIPKFLDVIVALSQFRQLTGYTICITEGLVDLTLSFAPALLAELVTASVDRLKLIV TAELLHCKESKTSDAIEDAMMYFKHHPFKYTVWRLFTVDGTLILGVINIITVFTLALVQISHLFQ	349	5	o31-48i61-83o142-164i217-239o322-344i	7tm_7 superfamily	ATGGACACAATAAAATCGATTCTATCGGTTCAAAATATATTGTATTTTCGTATTATAGGCGGATTGTACT ACAAAGTTAGTTCAAACAAAATAGTAACAGGTTTCTTAAAAACTTACTGTGTTTTTACCAGTGCTCTCAT TCTGACTTCGACCATAAAGACATTACTAAATCCAAATATTGGCACAAATATACGAGTTTTTCTCCAATAT GTAATATACCTGGCTAATTTTCTTATTAACATACTTTTTGAAACAGAATATTTTGGAAATTTCTTAGACA ATATCAAAGAAATAGACGGTTTAATTGATTATAATGAAACATTCGATCATATACCGGTTTCAAGGACAAT GTTAGTAGTCAGTCTGTGTATAAGAATGTCGACCCATATGAAAT…	complete
Slit_GR55	scaffold1045:13185-15814 + strand	MYNFIRINSEKIQTVLKVIKSIHVIMFVRLFCGLYYEISSRKLVNILAKIYCVFIGIVLISLDISTTVNN TIGRKARSGYQMAAFIANFLIAFFFNSENFFKVMEKIRNVDISLKDLKVKDEIQISRLILIYCIGSRLYT HFRFCAIFPNHCHVNFLIFDFAMYSTHFTRIMLFESLWHRTRLICKHFERELNIIRTEDDEEIVVEKIRN CMGIYKDLVNVVEQDMVIMKPMIFLNKTFVVPKLVDVIHASLKYKFFFMTQSAILEGIIEFLVTIAPALF GELINNRVNKMKLHVEKQLLFCKGETTRNAIEDAMMFFRYHPFKYTVWRLFTVDGTVILSVIGLLATYTV AVVQFTHVF	365	4	i43-65o80-97i262-284o330-352i	0	ATGTATAACTTCATCAGAATAAATTCAGAAAAAATACAAACAGTATTGAAAGTAATTAAATCTATTCATG TGATAATGTTTGTTCGTCTATTTTGTGGTTTATACTACGAAATTAGTTCAAGAAAATTGGTTAACATCTT AGCCAAGATATACTGTGTTTTTATCGGTATAGTTTTAATATCGCTAGATATATCGACTACGGTAAACAAC ACGATCGGTAGAAAGGCACGTTCGGGCTATCAAATGGCTGCATTCATTGCAAATTTCCTAATAGCATTCT TCTTCAATTCAGAAAACTTCTTCAAAGTCATGGAAAAAATTAGAAATGTCGACATTTCTCTTAAAGATTT GAAAGTCAAGGATGAGATACAAATCTCAAGATTGATCTTAATTT…	complete
Slit_GR56	scaffold1045:20080-22726 + strand	MNFMKSILSIKTIMVARLVTGMYFDVSNKKLVKILAKIHCVSVAVIVNVLFYKGYEFKTVDPMNLLIQFI VFNLNLFSNLFFNGKCLPDFINQISTIHNPEDGNNIQISRLIIILIVLEKIISCTCIGLNKLEILFLCLI TVDMVIHLTNTTRIMMFEIFWYRMAALRRNLEQDMSTARRFEDAEDIMIEKLNKYLDEYTRLLDVINEYD GLTKFLIFLSVIAGVPKVVNIAFFSLSSGEWYTFAFKFVFLEILVGNIVMLAPAALAEMVNSEVEALKLS VIKQLLVCRGETKRDAVLNALVFIEQHPFKYTVWRLFTVDGVLILSIIGLFTKYIVAMIQFAHFFD	351	8	i7-24o34-52i65-82o106-128i135-157o215-237i244-266o323-345i	7tm_7	ATGAATTTTATGAAATCGATACTCTCTATCAAAACTATCATGGTAGCTCGACTAGTAACAGGAATGTATT TTGATGTCAGTAACAAAAAATTGGTAAAAATATTAGCTAAAATTCATTGTGTGTCCGTCGCCGTAATCGT AAATGTACTATTTTATAAAGGTTATGAATTTAAAACTGTAGACCCAATGAACTTATTAATACAATTTATA GTATTCAATTTAAATTTATTTTCCAATTTATTTTTCAATGGGAAATGTCTTCCCGATTTTATAAATCAAA TTTCTACCATACATAATCCCGAAGACGGCAATAATATTCAAATATCTAGACTTATAATAATTTTAATAGT CTTAGAAAAAATTATAAGCTGCACGTGTATTGGTTTGAACAAGT…	complete
Slit_GR57	scaffold1045:23281-25812 + strand	MQLMSIRTFLIIRTLGGFYCKISSNKLVNKILMVYCVLIATVIITIDLIITLESPSIGSLHYGSHTTVYF ITVIVNLYKDSENLLLFLKNIKNINFTINCQINDKVQICSIIFIFTVVVKVMCKCLFTLIYPKLLVKYII YDIFATCSYILLFSSKCTRLIMFELLWNRMAMLRKNFELEMSITRRFEDGEEMFRNKLKSCINTYNNLLN AVRVADVPTKGLILLSLLHLIINIMMNTYVYFSLRKYPQYNVLLIEVFLELFTSLCPAFLCELVNSEIEK IKLCIIKQLLVCKANTTRKSINDAMTFFKQHPFKYTVWRLFTVDGTLILSVIGLLTTYTVAMVQFAHFIV	355	7	i31-50o65-87i108-130o134-153i221-243o253-275i327-349o	7tm_7	ATGCAGCTAATGTCCATAAGAACCTTTTTGATCATTCGCACTCTTGGGGGTTTTTATTGCAAAATTAGTT CGAATAAACTCGTAAATAAGATATTGATGGTGTACTGTGTTCTTATAGCTACAGTCATAATTACAATTGA TTTAATTATCACATTGGAGTCACCGTCTATAGGAAGTCTACATTATGGTTCTCACACTACAGTCTACTTT ATAACCGTAATAGTCAATCTATATAAGGATAGCGAAAATTTGTTACTGTTTTTAAAGAACATCAAAAATA TAAATTTCACAATAAATTGTCAGATTAACGATAAAGTACAAATATGTTCGATTATATTCATATTCACAGT CGTTGTAAAAGTCATGTGCAAGTGTCTATTCACTTTAATATACC…	complete
Slit_GR58	scaffold1045:34311-36992 + strand	MNFWKNVVPVQTMLICLTIGGVYHKISSNRLITIFLKIYCITIATILVYTYLFLFLEWTYSTKIRLLSQI ALYTANVIVGICCDTGSFTSILNEIREIDDLTQGDKVKDEIPFSTIFLVIGFCTRTSTHISFCGGLNPVC LFNILVFDLALFLSHFSRIMIFESMWHRMQIICKQFEKEMNVSTIEDGELFKQRLRNCMMIYRKLLNIVQ QKHHALNILMFLTELTLFPMVIDILRIVFKHFGGILNNKAALVECFVKLTVSLAPAVFAEMVNKEIDKIK LHVAKQMIFCKDQSTQDAIEDAMMFFKHYPFKYTVWRLFTVDGTLILSVIKHLTTYTLAMVQFLHIFD	353	3	i7-24o34-56i130-152o	7tm_7 superfamily	ATGAATTTTTGGAAAAACGTAGTGCCGGTCCAGACGATGCTGATATGCCTAACTATTGGAGGGGTCTACC ACAAGATCAGCTCAAATAGATTGATAACAATATTTTTAAAGATATACTGCATTACCATAGCAACCATTCT TGTATATACCTATCTGTTCCTATTCTTAGAGTGGACTTATAGTACGAAAATTCGACTATTAAGCCAAATT GCACTGTACACCGCAAACGTTATAGTCGGAATTTGTTGTGACACTGGAAGTTTTACTTCCATCTTAAATG AAATTAGAGAAATTGATGACTTAACACAAGGCGATAAAGTTAAAGATGAGATACCATTTTCTACAATTTT CCTTGTCATTGGTTTTTGTACTAGAACCTCAACTCATATAAGTT…	complete
Slit_GR59	scaffold4425:10005-12267 - strand	MKLNNFLKTKNILDRVFDPKSALSFRLIFGLYSKLSNSPMICYVAKFYCFLIFCLNTFIFANYIDSMFSK FAMGCFLLILFIETSLCRFIAFYYEGDQFMVFYYKFKSFFQGHLQFSHATYIPQLTVLLLLIWNLFEYLH FHLYPSVKVFNLHTLFHFMLATISSSHYTLLYMTNTYRQSIRFVRISLCSQLQNENLSEDEKFLCIRGNM NNYRNLTKIFISVNKLLRIKVILSLTCLFLRFVLVVLFFITSSEIIISWTNELFFHIMTVCWPSIFMECV YKDLEVIKAILCKQLVACKDKRIMNYIYDAIEYIDTCSSRYYTAWNGLLIDVNLALSFTSLCSTYAIAIL QFTY	359	6	i39-61o71-93i114-136o149-171i238-260o328-350i	0	ATGAAACTCAATAATTTTTTGAAAACTAAAAATATACTCGATCGTGTTTTTGATCCGAAATCAGCGTTGT CCTTCAGACTCATATTCGGTCTCTATTCTAAATTGAGTAATTCTCCAATGATCTGTTATGTCGCAAAATT CTATTGTTTCCTCATTTTTTGTTTAAACACATTCATTTTTGCCAACTACATAGACTCCATGTTCAGTAAA TTTGCTATGGGCTGTTTTTTACTCATTTTATTCATTGAGACCTCTTTGTGTCGATTCATTGCCTTCTATT ATGAAGGAGATCAGTTCATGGTATTTTATTACAAGTTTAAATCTTTTTTTCAAGGTCATTTGCAATTTTC TCATGCTACTTATATTCCACAATTGACTGTCTTACTATTATTAA…	complete
Slit_GR60	scaffold1049:147505-149604 - strand	MWKLYLNKIKNKLNYSFDLKTIFFYRLIFGLYYKLKAPFFVCIFAKIYCILVVSFCLYKLFNNFAVKHFL PVFVYYMIVSVDIGGNVLLSLYIEEIYTMKFFNKLLQEFKLSYNNAVIYLFLTAQLIIILVSLQENNNGF NFIFHIMLYNSRLITFYIVEMFRKTTKYLTKTVIENVKSENLSDEEKTTNLKTFLKGYEKLVKILDMIIV EIKVKIVFSLISDVNKMIAALYFTISMNAWQSIILSWYVQIFLHLCMTCAPMVSMEIAFNDLDELKSILV EELLVYEDHSFRSTLFETVKYIELVTSKYYLWNQYPINLKLVFGVFNLCLSYIIVILQCAY	346	6	i39-58o68-90i111-133o143-162i243-265o315-337i	0	ATGTGGAAGCTGTATTTAAATAAAATTAAAAACAAATTAAACTATTCTTTCGATCTTAAGACAATATTTT TCTACAGACTAATTTTTGGACTATACTATAAACTGAAAGCTCCATTCTTCGTCTGTATTTTTGCAAAAAT ATACTGCATTCTTGTCGTGTCGTTTTGTTTATACAAATTATTTAATAACTTTGCAGTAAAACATTTTTTA CCTGTGTTTGTGTATTATATGATAGTTTCAGTTGATATTGGAGGAAATGTCTTACTTTCCCTTTACATTG AAGAGATTTATACAATGAAGTTTTTTAACAAACTTTTGCAAGAATTTAAGTTGAGCTACAATAATGCGGT TATCTATTTATTTTTGACAGCGCAACTAATAATCATTTTAGTTT…	complete
Slit_GR61	scaffold2167:38227-40742 + strand	MQFLNGFLKLISFFSIDTILWLNLSFGYYFKFTNSFILSVLAKLYCITCCGIIIAYTVLVIDPTFDTSFA GTLYDAVLVTEMSANMLISLINEEKILRKFSIGLTLEFPFIKQNCFIVFLTIVIVCLCKCGSIIMVDIEN FTTVDFFMSIFFFFAFFCGRVIFLCVSDCYQNTVKILCKSLKEQIGKNNMKDSEKTDHIKLFLNSYVKLS NNISSTITIIRLKTTIAFVSEFIRSIFIVYYFNSCTRVDLLFIAPWIFEVFLSLFSLFIPLITMEIAANY IDDVKKQLAIQLFMYEDNNLREAIHDTFEYIDVSYSRYTLWNNFSLSLALVFSFINLCTSYIIALLQFTY	355	7	o10-32i39-61o71-93i114-136o146-164i250-272o324-346i	0	ATGCAGTTTCTAAACGGATTTTTAAAGTTAATTTCATTTTTCTCAATCGACACTATACTCTGGCTAAACC TTTCCTTCGGTTATTATTTTAAGTTTACGAATTCTTTCATATTGAGTGTATTAGCAAAATTGTACTGTAT TACGTGTTGCGGGATTATTATTGCATACACCGTTTTAGTAATTGATCCGACATTTGACACATCATTCGCA GGGACTTTATATGATGCTGTGTTAGTAACTGAAATGTCAGCAAATATGTTAATTTCACTGATCAACGAAG AGAAAATTTTGAGGAAATTTTCAATAGGTTTGACTTTGGAATTTCCTTTCATCAAACAAAATTGTTTTAT TGTTTTTCTGACCATTGTTATTGTGTGCTTATGTAAATGTGGCA…	complete
Slit_GR63	scaffold3704:11853-14595 + strand	MISCNLSLRGILWYRLFFGFYFKCSNSILVCRLMKVYCILICLFLHTYFYDLMVIYKNFLVDYLVMLYYD LFVIVELIINVIISLVTEENFVLTFASKLNSDSSLIMKEEYCRVTYCVLFGSLLIKLPNFMILSTLEGNL LLTNIMYAHRLIGCYNTRLTLIYLAENYQKIVRNLCNSLKHKINEENLNGIDKSKHIKQLIMDFIELTNH FQNTKMIQAVKLIVSYCCEFCKVMSLVFFFIFTTRHLQLRHLTPWITEVVISLTDLFMRDILMEVAAADL DDLKEVLADQLMKNKDENLCVAIKNALQYIEASCLTNTVWNGFPIHVNLIFSFLNILINYVIATLQLLY	353	4	i28-50o65-87i222-244o323-345i	0	ATGATTTCTTGCAATTTGTCACTGCGTGGAATATTATGGTACAGATTGTTTTTTGGCTTTTACTTCAAAT GTAGTAATTCTATTCTTGTATGTAGACTTATGAAGGTGTACTGTATTCTAATTTGTTTATTTTTGCACAC TTACTTTTATGATTTGATGGTAATATATAAAAACTTTTTAGTCGACTACCTTGTAATGTTATATTATGAT CTCTTCGTAATAGTAGAATTGATTATAAATGTAATAATTTCTTTGGTCACAGAGGAAAATTTTGTCTTAA CTTTTGCTTCTAAACTTAATTCTGATTCTTCTTTAATAATGAAGGAAGAGTACTGTCGAGTTACGTATTG TGTGCTATTTGGTTCTTTATTAATTAAGTTACCTAATTTCATGA…	complete
Slit_GR64	scaffold279:93723-96333 + strand	MTFFSIRGILWFRLFFGFYFKCSNSIVISVILKLYCITFCVFYSVNTYINLYEGDFTVNAILYVYDTLNM LDVIVNVLISVSTEEKYVMQFWCNVVSDFPSTIFKRVNCRTTYYITLVLILIRISCLLLFINDLSALLGA VIIMYLLMKGYAGRVTSIYLAEVFSTTVKVLKETLIDELKSVNGCVSEKREIVKKHVDDVTKLVTNLDAA MFYFKIKVIVSYGCEFFKFVMYLYYTNYIPINNFRHSLSWCVEHMTSITTSSVPLLFMELASNYFDDIKV VLVEQLLANKDTQLCIAIHDALQYIDACSYKYTLWNGFPMKTNLILCSLNLCATYAVAFLEFLY	349	5	i23-45o60-82i112-131o136-158i324-343o	0	ATGACTTTTTTCTCTATACGTGGCATACTTTGGTTCAGATTATTCTTTGGATTTTACTTCAAATGCAGTA ACTCCATTGTCATAAGCGTTATCTTGAAATTGTATTGCATTACCTTCTGTGTTTTTTATAGCGTAAATAC TTACATAAATTTGTACGAAGGTGATTTCACAGTCAATGCAATATTGTATGTTTACGATACTTTAAATATG TTAGATGTTATCGTAAATGTTCTGATATCAGTGTCGACTGAAGAGAAATACGTAATGCAATTTTGGTGTA ATGTAGTATCTGATTTTCCTTCAACGATATTCAAAAGAGTGAATTGTCGAACGACTTATTATATCACGTT GGTTTTAATCTTAATAAGAATATCCTGCTTGCTCTTGTTCATAA…	complete
Slit_GR65	scaffold279:91534-93380 - strand	MLKFSIPPSSLRGLFTFRSVFGYYSECSSSTASGILKLYCIVYVGLAFYIPFLQHCSSADLRIYLETLYS LVMLIEITVNIFISSMTNEDPIIKYFSASSSLESKLNLYITRFIIYANILTEKINFILFCETYGFVSSIV FELEILTSIFGRLTLVYTVEHYEKTVKDLCNSLKDKFKAGNISDDDKHKHIEDFIVDYMVTSNNLGKTTN FMRIKMIAASFCEFSKIVIAVYYTNYSLIPNTKKNTVWVFELSLSLFAMAAPILLMESTAKYLDEIKKLL VIELLTYKDNILRNTIYDALEYIDNSSSRYTIWSGFPTNLSFVICFLNLCISYIIATLQFVY	346	4	o31-53i217-236o246-268i319-341o	0	ATGTTAAAATTTTCTATACCACCTTCATCTTTGCGAGGACTTTTTACGTTTAGGTCAGTATTTGGATATT ATTCTGAATGCAGTAGTTCAACTGCTTCTGGAATTTTAAAACTCTATTGTATTGTCTATGTTGGACTAGC ATTCTATATACCGTTCTTACAACATTGCTCTAGTGCCGACCTGCGAATTTATCTTGAAACATTATACAGT TTAGTAATGCTTATAGAAATTACTGTTAATATTTTCATATCATCGATGACCAACGAAGATCCTATAATAA AATATTTTTCTGCTTCGTCGTCATTGGAATCGAAATTAAACTTGTACATCACTCGTTTTATAATTTACGC CAATATTTTAACAGAAAAAATAAACTTCATTCTCTTTTGTGAGA…	complete
Slit_GR66	scaffold279:73307-76034 - strand	MLFALRVILTLRLIVGFYYKCSNSLIISILLKLYCAICCMFSYLELPSFYGNDTGRLLTFIYSLMLIMEV NFNLCLSFITEEKALLKYFSLSKPTKFVFCMCFSMISSSVILNIVSFIAYFPSLSLVANLWSTYIITTIC YGRLTLVCIVEHYYTTVKDLCKELKDTFEDINIRDDEKSKHVKDYIVEYMKLMKNLDITAKYRNIKMFVA YACEFIKIIIAVFYLNCLPVWVVAEDIIWMMQLAFSVSLISIPMLLMEVVSNHLDEINKILVNEMLTCKD KELREALYDALEYIDISSSKYKIWNGFPANVSLVMDYFNLCVNYIIATLQFLY	338	7	i21-43o58-80i99-121o131-150i211-233o238-260i310-332o	0	ATGTTATTTGCTTTGCGTGTAATATTAACATTAAGATTAATAGTAGGCTTTTATTACAAATGCAGTAATT CTTTAATTATCTCTATATTATTAAAACTTTATTGTGCAATCTGTTGCATGTTCAGCTATTTGGAACTTCC CAGTTTCTATGGTAACGATACTGGCCGTTTACTCACATTTATATACAGCCTGATGTTGATTATGGAAGTT AATTTTAACCTGTGTCTGTCATTTATCACTGAAGAAAAGGCTTTATTAAAATATTTTTCTCTTTCAAAAC CAACAAAATTCGTATTCTGTATGTGTTTTTCCATGATTAGTAGTTCAGTCATTTTGAATATAGTCTCTTT TATAGCATATTTCCCTAGTTTGAGTTTGGTAGCGAATTTATGGT…	complete
Slit_GR67	scaffold279:82905-86280 - strand	MFEMSLPLTLRGILLLRLMFGLYYKCSNSNIISIVLKLYCISYCVFCYTELYLHSIFTNNISYILGLFFN QMTSIEVTVNIYLSLVNEEEDFIKYFSCCPKKFHIWISYGVITSIVVLNLVGVISNFAYFDMVTNLWCTY EVIASGFGRFSTVCIAEHHYRTVKDLCKELKGKFEDVNLSDAEKKRHVYDFIADYMKMVQNFDGTTMSMR KKMSTACACEFVKIITSVFYLNYLVITESMWILQLTHSMVIMLTPMLLIELTINQLDEVNKLLAGQLFDC KDKRLRIAVYDALKYIDFASSTYSLWNGYPANMSLIVGFVNLCIKYIIATLQFLY	340	5	o32-54i61-83o103-125i221-243o312-334i	0	ATGTTCGAAATGTCACTACCACTTACTTTACGTGGAATATTATTGTTGAGATTAATGTTTGGTTTATATT ACAAATGCAGTAATTCTAACATAATCTCTATAGTCTTAAAACTTTACTGTATCAGCTACTGTGTATTCTG TTACACGGAACTTTACCTTCACAGCATATTTACTAACAACATTTCATATATTCTTGGACTCTTTTTTAAC CAGATGACATCTATAGAAGTAACTGTTAACATTTATTTATCGTTGGTTAATGAAGAAGAAGATTTTATTA AATATTTTAGTTGTTGCCCAAAGAAATTTCATATTTGGATTTCATATGGTGTTATTACCAGTATTGTAGT TTTGAACCTAGTAGGTGTTATAAGCAATTTCGCTTATTTCGACA…	complete
Slit_GR68	scaffold279:86860-89947 - strand	MPSLPFSLRVLLLWRLIFGLYFKCSNSFIISVILKIYCIIWCVFLYPIFYVLSQYGDDVPLLVKIIFVSI VVVEITINIILSLATEEETIIKYFTISPLTLQTNFHFYVCYLIIFITASFTITTFVMYMDDLDLVTNVWY NYVQALSNLGRITIICIGEHYNKVVKDLCKSLKDKLEDIHVSDTDAAKTRHIQDFINSFMKTIKALNKTT THMRIKIITSCGCEFLKIIAGVFYLNSLPSVHVDKELAWILNLIYSPIIMSTPMLLMELASHNLDETRKI LAELLLSYTDKNLRVTVYDALEYLDTASSRYTMWNGCPMKISLVLNFFNLCVNYVIATLQFLY	347	6	o5-22i29-51o61-83i104-126o247-269i323-342o	0	ATGCCTTCGCTCCCGTTTTCATTGCGCGTATTACTATTATGGAGATTAATATTTGGTCTATATTTTAAAT GCAGTAATTCCTTCATCATTTCTGTAATTTTAAAAATTTACTGTATTATCTGGTGTGTGTTTCTCTATCC GATATTTTACGTACTCAGTCAATATGGTGATGATGTTCCACTATTAGTTAAAATTATCTTCGTCTCAATC GTAGTTGTAGAAATTACTATTAACATTATTCTATCGTTGGCCACTGAAGAAGAAACTATAATCAAGTACT TTACTATTTCTCCTTTAACATTGCAAACGAATTTTCATTTCTACGTTTGCTATTTGATAATTTTCATCAC CGCTTCTTTCACTATAACGACATTTGTAATGTATATGGATGATT…	complete
Slit_GR69	scaffold2624:2011-4003 - strand	MKVKPLDDYFKKPVKMRKYNNIVEALEPSNFMRKSIGISIFILNRTPSHTVVRKFSFYGFICYLFWYCLY IYCTYKAFVEDQTILRILYNTKVQRYGDDYERLSSMLFVIFGLWKIPFGLNINNRFMEIVVEVDKSLEEL GENVNYKKDAHLALMMSILQCTVYLFRWASIWGALSYLDVPIPMERLYQVIYSDSLAAIVAAHYFFFLRV IRGRFSYINKVLRDIKSHKSWEYKLFARGNMMVNAHKVEGLQEKYICDKIRACAKMYGKLYKVTEATNRL FGSMCMITLFVSLAYIVMYMFYFMEATAAGLFRDVDRYVVFVIYVAWQIFYPVGVTVLIVFVSELAVFEA SNTSFLLHDIINCNFGQAVTTEALQFSIQCLHQKPVFTANGLYE…	441	5	o57-79i152-174o189-211i281-303o318-340i	7tm_7	ATGAAAGTAAAACCTCTGGACGATTACTTTAAGAAACCTGTAAAGATGAGAAAGTATAACAATATCGTTG AAGCTCTAGAACCGTCGAACTTCATGAGGAAGTCCATCGGAATATCAATATTTATTCTGAACCGCACCCC CAGTCACACCGTCGTCAGGAAGTTCAGCTTCTATGGATTTATTTGTTACTTATTTTGGTATTGCCTGTAC ATTTATTGTACATACAAAGCTTTCGTGGAGGATCAAACTATTCTACGAATCTTATACAATACGAAAGTGC AACGGTACGGTGATGACTACGAGAGACTGTCTTCAATGCTGTTCGTCATATTCGGTTTGTGGAAGATTCC ATTTGGATTGAACATCAACAACCGCTTCATGGAGATTGTAGTGG…	complete
Slit_GR70_part1	scaffold10329:1-3870 - strand	MHVKAVDRSSRDTFYTLSPLNCILRVFNLSCIYRKHNQLKISWSMMKSIIYVLIFGFLNFFFLLKKIQRL DVIRNNTFLVTFSDTIQMTYLIGYFAYTVDLFYVYKYGRDDFLRYFKTFDHIDQILGMTSYDEIRKIIVR ILGICILFFIISSTVDYVCWVEGFGWLSPTLYSLDYFYFLLSTLMAVDGASHVVQMEFRLKLIKNLLQGY YNPMNTKTVPNPNKVWAVRSDTGNLQLESLKTLSHGRFIEAIGFNRCYLLLLDQTYYINSKFGIRILIFC LNLLVNMINLLNVSIRFATGSMLSPNGVSRLPSLSSLLRLLNWSAVGISIVLHCEKVYREEEKIVEVIDL ILVNKVN	362	5	i41-63o86-105i138-160o175-194i273-295o	0	ATGCATGTGAAAGCGGTTGATAGGAGTTCCAGAGATACCTTTTATACATTGTCGCCTCTAAATTGTATAC TGAGAGTTTTTAACCTATCATGTATCTACCGCAAACACAATCAACTAAAAATCTCTTGGTCAATGATGAA AAGTATTATTTACGTTCTGATCTTCGGCTTCCTGAATTTCTTCTTCTTGCTCAAGAAGATCCAGAGGCTG GATGTCATTCGAAACAACACCTTCCTCGTTACCTTCTCTGATACCATCCAGATGACTTATCTCATCGGTT ACTTTGCCTACACCGTCGACTTGTTCTACGTCTACAAGTACGGAAGAGATGATTTTCTAAGATACTTCAA GACCTTTGATCATATTGATCAGATCCTTGGCATGACTAGCTACG…	partial
Slit_GR70_part2	scaffold11043:570-734 + strand	AATLTADLVTFRNLLLTRPIKFHATHFFTIQYPLLVSVISSAVTYTIIMLQSIK	54	1	o28-50i	7tm_7	GCTGCCACTTTAACTGCAGACCTGGTGACCTTCAGGAACCTGCTTCTAACCAGGCCCATCAAGTTCCATG CAACCCACTTCTTTACCATCCAGTACCCTCTACTAGTGTCTGTCATCTCATCTGCTGTGACATACACCAT TATCATGCTGCAGAGCATAAAGTG	partial
Slit_GR71	scaffold67:48136-49395 + strand	MEEVKEGDNESYGEKKNASINEKKKIIAIFNNFKPEILIEYCFGIYRFQNIDGELRPPNWKMKVCGIFIF LIYTIVFSWFMFFVPDPEASNSLEQSEIMTTLDSIPSFVVLFQYAALIVTTNFFSSMNIRIITLLAEVDK TLQLEICTDFYKKMSSRISKFLIFITISHVVNGLMDLFTVADRAWAMTVFPLYFVQRFEVFIFCAYVIVV NGRLVVINNYLKEFNQEQDKKNVTVFTVKDTKIKTDKSFNYIGRPSVRNMKIRDLATTYDNIGEICFMMN DVFNFQIFLTLVSAFVYIVITIWTSLSFYRATANSANTLINNAIWCFNTICNVATMSFTCERLLISRNET RILVNKIIMNYDLPKTMRVQAKAFMELVEAWPLRIYVYDMFSID…	424	7	i65-84o104-126i161-180o195-217i287-309o324-346i397-416o	7tm_7	ATGGAAGAAGTAAAAGAAGGAGACAATGAATCGTATGGAGAGAAGAAAAACGCCAGCATTAACGAAAAGA AAAAAATCATAGCGATATTCAACAATTTCAAACCAGAAATTTTAATAGAATACTGCTTCGGTATCTACAG ATTTCAAAACATCGATGGAGAACTACGCCCACCAAACTGGAAAATGAAAGTTTGCGGAATCTTCATTTTC TTGATATATACCATTGTGTTTTCTTGGTTTATGTTCTTTGTTCCAGATCCAGAAGCTTCGAATTCATTAG AACAGAGCGAGATCATGACAACTCTGGACTCCATCCCCTCCTTCGTGGTTCTTTTCCAATACGCAGCTCT GATAGTAACCACCAACTTTTTCAGCTCAATGAACATCCGCATAA…	complete
Slit_GR72	scaffold67:43459-44706 + strand	MAKEKFIDSKLENARVYKKALCNVIYSIKPLLFIEYLYGIHRFYFTSGELRLCNRKMKTYSVLTIISFLI TILASIDFKTLMSGTAKSVVVMEEIPVFVVLVQYTTSTITASFLVNSSNIGIFNKLAKIDAVLEAESISD YYKRSRMETYGFLFFLGLSHLINIIIELVTAEDITVHALIVLPLYFIQKLEIVAFCKYIAMVKRRLVLIN DHLKVFVQEQEKKKKNKTIFSVSKSNPDPKDNVEINFIGRAVDGNTKIRDLASMYDVIGRICSVINEVFN FQIFMTLVSTFTYVVITIWSSLYYYRTPASNSGELINTAIWCFSAIYTVGAMSLACEQLLLVRNESRVLV NKIIMNYDLPNSMRVQAKAFMELVEAWSLRVYIYDLFSVDITLM…	420	7	i59-76o96-118i150-169o174-196i278-300o320-342i392-414o	7tm_7	ATGGCTAAAGAAAAATTCATCGATTCAAAGTTAGAGAACGCGCGAGTGTACAAGAAAGCGTTGTGTAACG TGATCTACTCAATTAAACCGTTATTATTCATCGAGTACCTCTATGGAATACACAGATTTTACTTCACCTC TGGAGAGCTACGGCTATGTAATCGGAAAATGAAAACTTACAGCGTTTTAACTATTATTAGCTTCCTCATT ACAATCCTCGCTTCTATTGACTTCAAGACTCTCATGTCTGGCACAGCTAAGTCCGTTGTCGTGATGGAAG AAATTCCCGTGTTCGTAGTCCTCGTCCAGTACACTACATCTACAATAACAGCTTCTTTCCTTGTCAACTC ATCCAACATCGGCATTTTCAATAAACTTGCCAAAATAGACGCAG…	complete
Slit_GR73	scaffold67:45655-46890 + strand	MTNAKRQSNKTNIGEIEDSIEENEVEKVMHTLKPITITEYFFGIYKCRLVNGQLLPPSWKMKMFAILYMG TYGSLFLKIYYDLNLTNQVRGLQEVSALVVLSQYVTTSVLAGFPVYSVPYIRMYTLFTELDKKLQRETLD VFYKKSRGRTYLYLSILFMYNILNFLLDIFSETDYAWAVIIFHIYFFQKLVVLSFSNHIDMITCRLEVVN KCLKTFVFEQDIRQTTIFTMKNRKKEMEDKINFIGRPSESNMQIRDLARMYNIMGKISFLINEVYNFHIF MILITAFAYIIVTIWTALYIYRTLEFSVKDIVTLTIWCIGAFINPAIFAFVCETQLRVRNETRVFVNKII MNYNLPRTMRVQAKVFMDLLEAWPLRIFVYNMFSVDITMILKFI…	416	7	i64-81o96-118i151-170o175-197i274-296o311-333i388-410o	7tm_7	ATGACAAATGCAAAAAGGCAATCAAATAAAACGAACATCGGGGAGATAGAAGACAGTATTGAAGAAAATG AAGTAGAAAAAGTTATGCACACATTGAAACCTATTACAATAACAGAATATTTTTTCGGAATATATAAGTG TCGTCTGGTGAACGGCCAGTTGCTGCCGCCAAGCTGGAAAATGAAAATGTTTGCGATTTTGTACATGGGA ACGTACGGTTCACTGTTCTTGAAAATCTATTACGATCTGAACCTGACAAACCAGGTGAGAGGTTTGCAGG AGGTTTCCGCTTTAGTGGTGCTTAGCCAATATGTGACCACATCAGTTTTGGCTGGTTTCCCCGTCTATTC GGTGCCGTACATTCGTATGTACACTTTATTTACAGAATTAGACA…	complete
Slit_GR74	scaffold67:50383-51627 + strand	MEAEKEDKKKSPGEKKKVTDESEKQIVESINVIIFIEYIHGIFRFSLVNEKLRTPDWKMKAFTVFIIAAF VVLFTTYFLLPTDITHYDSKNYVQTADKVRIIILFIQYAVCTFTASFLVNSNNIRIITTLANLDNLLQVG KSKNFYSKSRWETYKYMVLVVISQLATSILDFVAIGDVAWAIAATPLNFIQKLEIITFCKYVDFLRRRLL MINSYLKTFVDEQDQETATVFTIRSRNVETTEKFNFIGRASDNNTKIRDAAKMYDVIGQICTMVNEVFNF QILTILMSTFAFIIIIMWTSLYYYRSAISDLSLLMNVIVSSFFWICYVAIMSIACERLLLVRNETKILVN KVIMNYDLPKTMRVQAKAFMELVEAWTLRIYIYDMFSVDITLML…	419	6	i62-84o99-121i158-180o282-304i311-333o391-413i	7tm_7	ATGGAAGCAGAAAAAGAAGATAAAAAGAAATCTCCAGGAGAAAAGAAGAAAGTAACAGATGAAAGCGAGA AGCAAATTGTGGAATCCATAAACGTAATCATATTCATTGAATACATTCATGGTATTTTTAGATTCTCTCT AGTAAATGAGAAACTACGTACACCAGATTGGAAAATGAAGGCATTCACTGTTTTTATCATAGCAGCTTTT GTTGTATTATTCACTACTTACTTCTTACTGCCAACTGATATCACGCATTATGACAGTAAAAATTACGTTC AGACTGCGGATAAGGTGCGCATCATAATACTGTTTATCCAATACGCAGTTTGCACCTTCACTGCTTCTTT TCTCGTCAACTCCAACAACATCCGCATCATCACTACTCTTGCTA…	complete
Slit_GR75	scaffold1684:69755-71473 - strand	MNKIRNIEEVSADILNDDFIKIFQPIFFLLRILGFSRVNVKYRYPTEPSKWYHLYSNFFWILNTCCLVYF FTYCGNGFASQYANSTLKFGVLVNGINGVLIVCRNNLRRSNKICQMYVKLQKIERHLDIKNVKSLNRNIG RFSWFIVLGGCFLAFVWIVLFNSVFMRSACPPLVMLISTGIGLLAEIAEVYFIIHLVISRVNYLNDVLRQ EMLEANDPRKRANDGNLYFLMNSYDSENTSLSSEVVSATFCIFDALSDFTELFQFSLFYFVCQILAWNLV SIHSLITSLKEQREADIDLMLYVMPLLFNKQFIMVTLCLKAQSLSTKLEESRKLCIDIVSSCLNDCKSRE YAKQIILLVEGRRSLSIYNIFTLGTRLPLHLLAVTASYTIVLLQ…	404	7	i51-73o83-102i139-161o176-198i265-287o297-319i377-396o	7tm_7	ATGAATAAAATAAGAAATATCGAAGAAGTGTCCGCGGATATTTTGAACGACGACTTCATAAAAATATTCC AACCAATATTCTTTTTGCTCCGAATTCTTGGGTTCAGTCGCGTGAATGTTAAGTACAGGTACCCTACTGA ACCTTCGAAGTGGTACCATTTATACAGCAATTTCTTCTGGATCTTAAACACGTGTTGCCTCGTGTATTTC TTTACTTATTGTGGAAATGGCTTTGCCTCTCAATACGCTAACTCTACGCTAAAATTCGGTGTCCTAGTGA ACGGAATAAACGGTGTACTGATAGTATGTCGAAACAATTTGCGGAGGAGTAATAAAATTTGTCAAATGTA CGTGAAATTACAGAAGATAGAAAGGCACCTTGATATAAAAAATG…	complete
Slit_GR77	scaffold495:39874-43634 - strand	MNPNRYQIQNDIQRIFRPINFAFTLLCASQYKIKNNIIIPIQIKILFLWFFVVILTLILFAFNMYSNNSN VDGTTLNILSFLKVFYVAYCCTGFFTIFVTKVVNRSNNCRLIMMLQHINYNINCQRRINQIIVCNWVYAI STFIINIVAVSVYYVFCDFDVINIMFDLCYINFDMNIVHGVCILMMLTKYLNEWIKIVSLLEEEEIRVNY IYLFKVAFQTYDSILKTYNLCKKLFEVLILYYTVDTYCRVLLYCESSLQELKEITRINIAVSLMLLTFNW FVKNMIILVSLSVYCEKFYIKIEESKIACIQLVKNKHYLNDQMDLYKKVLQTNRTFSKMTACGLFYVDAK LPIRLSLLITSHLIVLLQFYFL	378	5	i45-62o77-99i132-154o164-186i269-291o	7tm_7 superfamily	ATGAATCCCAATCGATACCAAATACAAAATGATATTCAAAGAATATTTCGTCCTATTAATTTTGCCTTTA CATTACTATGTGCATCGCAGTACAAAATAAAAAACAATATCATAATTCCAATTCAAATTAAAATCTTGTT TTTATGGTTTTTCGTGGTTATCCTTACCCTTATTTTATTCGCATTTAATATGTATAGCAACAACTCTAAT GTGGATGGCACCACCTTAAATATTTTGTCCTTCCTAAAAGTATTTTATGTTGCTTATTGTTGTACTGGCT TCTTTACGATTTTTGTCACTAAAGTCGTTAATCGTAGCAACAACTGCCGACTTATTATGATGCTGCAACA TATTAATTATAATATTAACTGTCAAAGGAGAATCAACCAAATTA…	complete
Slit_GR78	scaffold495:43907-46503 + strand	MSISIFREDITFGHHYYLGKDIQQWLQPFNLTLSLIFSNKYSIKNNYIAYKSRRATIITSLCLAVGIIIS FYNNLSVSDPYANIVSRFLKFAFIFEFHLGLVTVLIINITHRRDNISLIVMLQTIHNSIDIGKCFKTYLV WNWILISVVFFISFGFFTTIYTTSKASLFDFVGDVIYMSFDLNLIHSICFLTLLTKYLEEWSKNIFILYN EPDGDKFDRKLCSSYKNILKAYDLYKKSIRQLLLHYTIDTFYRVLFYIQVSINTVKLKPYSEEPKVGFLF FVVLGWMVKNLIYLTINCIQSERFYMMVEKTEEACLQLLKNPKYSKSQKHLCRMVLQENECFRKISAYGL FFIDANLPILFTEVLTGNIIVLLQFAFL	384	7	i55-77o92-109i139-161o176-198i242-261o276-298i355-377o	7tm_7 superfamily	ATGTCGATAAGTATATTCAGAGAAGATATTACTTTTGGCCATCACTATTATCTCGGGAAAGATATCCAGC AGTGGCTTCAACCTTTCAATCTTACCCTTAGTTTAATTTTTTCTAATAAATATTCTATTAAAAATAATTA CATAGCCTATAAATCAAGGAGAGCTACAATAATTACATCGTTGTGTTTAGCTGTAGGGATCATAATTTCA TTTTATAATAATCTATCTGTGTCTGATCCCTATGCAAATATTGTTTCCAGGTTTTTAAAATTTGCTTTTA TATTTGAATTCCACCTTGGCTTAGTAACTGTCTTGATTATTAATATCACACATAGACGTGACAATATTTC ACTCATAGTCATGTTACAGACAATACACAATAGCATCGACATTG…	complete
Slit_GR79	scaffold1414:53844-56855 + strand	MPLDLVREHIAFGSHYYLEKDIQQWLQPFNLIFRSIICNKFLLKDNYIASYTKKATIITSLCLCLVTIFSFYNMLSMPELYYDFLTRFLSLAFVTEYHIGLVTMIVINITHRRENISLIIMIQIIHKSVNIGKCFKSFIICNWILISVVVFNTFILFVMIYIGSKDVSLYDFIGDIIYLSFDLNLTYGICILTLLTKYLQVWCKSVFIFNDECDAEVYYDKLCVTYMNILKAYDLYKKTVHIVLLYYTIDTFLRAIFYFQAFIDVVKVEQHLRQATIGTMFFVVFGWAVKNLIYLTINCIQSEKFYIMIEKSEEACLQLMKNPKCSKSHKRLCRLVLQANRSFSKISACGLFYIDATLPILFTEVLTGNIIVLLQFAFL	379	7	i56-78o88-110i139-161o176-195i240-262o277-299i351-373o	0	ATGCCGTTAGATTTAGTCAGAGAACATATCGCTTTTGGCAGTCACTATTATCTCGAGAAAGATATCCAGCAATGGCTTCAACCTTTCAATCTGATATTTCGTTCAATTATATGCAACAAATTTTTACTTAAAGATAATTATATAGCTTCTTATACAAAGAAAGCTACAATAATAACATCATTGTGTTTGTGTTTAGTGACAATATTTTCTTTCTATAATATGTTATCAATGCCTGAACTTTATTACGATTTTCTCACGAGATTTCTAAGCCTTGCATTTGTAACTGAGTATCACATTGGCTTAGTAACAATGATCGTCATTAACATCACACATAGGCGAGAAAATATTTCACTTATAATTATGATACAGATTATACACAAAAGTGTGAACATCGGCAAG…	complete
Slit_GR80	scaffold495:50945-53035 + strand	MTQTNKILSTNNIMDRKFQAMFLPMRLLQYTLFLSTFYIDHNCIRPHNIYYYIISFIGTLSLVIFYSLIFEMGFKKYSVFINGINTFNGYFLITAFIFFYCLNVVQRIDSVRMVFCIQKAFHGIHYQHYRLVCIWNWIFVLIHFFIFCFSTLFYFDWQSIFLFYTLLYFDVNISYGLRIIALIQDGLMTCIAEFEYYCKLNVKVDGEKYKDKLEMLFDTYLYLVEAFGVFKRIFQYAILFETIDVFTHILLFIEMAIENYDNIKNDLLRILSFHVVTTLWLIKRITLIIVFSVNCEKFYMAVHYADETCSSLLKIIQKTVYEKRLCKNIRRFNHAVFHKMSAVHIFTVDGNLPQKFCSLIIEFLVIIFQFAFLK	374	7	i48-70o80-102i133-155o160-182i236-258o273-295i356-373o	0	ATGACGCAAACGAACAAGATATTGTCTACTAATAATATTATGGACAGAAAGTTCCAAGCAATGTTCTTACCTATGCGGCTCCTACAGTACACACTGTTTTTATCCACTTTCTATATTGACCACAACTGTATCAGGCCTCACAATATTTACTATTACATCATTTCCTTCATCGGCACTCTTAGCTTAGTTATCTTCTACTCTTTAATCTTTGAAATGGGTTTCAAGAAATATAGTGTCTTCATTAATGGGATCAACACTTTCAATGGCTACTTCTTGATAACTGCTTTTATTTTCTTTTATTGTTTGAACGTTGTTCAAAGAATTGACAGTGTCCGAATGGTATTTTGCATCCAAAAGGCTTTTCATGGCATCCATTATCAGCATTATAGATTAGTCTGT…	complete
Slit_GR399	scaffold703:54239-56982 - strand	MTKIKKRSNIYSHYNMDESLHFLDKDVQKLLLPLNLMQNILGYPKYRIVNNITCPNSYLMSLLSVCVAIVSISFIVYRSFDRFATGKINSTLTANNKCSLITDFIIPSFGIIITFSSSFFQADYNIMFVLKFLGIHRLHNDKDVSNRFNIYNWIIFFLLSIYSILFTTLIYINFQLPFYNIFCGFAVVCFDTNIVYAIRLIMLVKDKVVLWNIQVKNSQNLDESEKKYYCQNFFKTYEDILKCYDIYRICFQQQILFHYIDTFCITLTDVQYIVSSARNYAEFVTVIGKYSSLYSIWIFKKLLFVFLLSLEFEKFYDGLRDIQGTLLVSHCTDEEKRFYKNVIRLHQTKFDKMNVCKMFYLDAALPVNIFILVTHYIVVLLQLAFS	386	5	i58-80o100-122i150-172o176-198i363-385o	7tm_7	ATGACGAAAATAAAAAAGCGCAGTAACATATATTCACATTATAATATGGACGAGTCACTCCACTTCTTAGACAAAGATGTACAAAAACTGCTCCTGCCTCTAAACTTAATGCAAAATATTTTGGGCTATCCAAAATATAGAATCGTAAACAATATCACATGTCCTAACAGTTATTTAATGTCCTTGTTATCGGTTTGTGTCGCGATTGTGTCAATTTCTTTTATTGTCTACCGTAGTTTCGATCGGTTTGCTACAGGAAAGATTAATAGTACCTTAACGGCTAACAATAAATGTTCTCTAATCACCGATTTTATCATCCCCTCCTTTGGAATTATTATAACCTTTTCGTCATCTTTCTTCCAAGCTGATTATAATATTATGTTCGTTTTAAAGTTTTTG…	complete
Slit_GR83	scaffold2109:73156-75744 - strand	MNKTETYIHRRRSQINSVEISSDNFVPEEVQSMIRSLNLMQNIFCCPKYWIKDNKIRPIGYLSNFGFFCFTFICIGLISYRFYEQIGDCKLWQQNKVILCILFQSVILVTTIVGFLVNYRTTVFDTNNNVKLILKFIAIHKFLNNGIAFKRFTICIWISVIIFFCFEVLLILFICFSLGLATYHIICGFIVVRFNANIVYAIIVIHLLKDKVNLWNTEHYKVDVMNGSDRKKYHEKLFEAFVNILDCYEKYSICFQQLIAVHCVYSFVGIICCFQIGLEALKNNLKPYLLAVITTANTMRMIRDYILEILVSLELQKFYISLSKTQDICTLIISSDCADGEKHLYKNMMRLYRYKFNKLNACRMFYVDAMLPFVIISLTSNYCIILLQFALL	392	6	i60-82o97-119i154-176o186-208i258-280o369-391i	7tm_7 superfamily	ATGAATAAAACAGAAACTTATATTCATCGCAGAAGATCTCAGATTAATAGTGTAGAAATTTCATCAGATAACTTTGTTCCCGAAGAAGTGCAATCGATGATAAGATCTTTAAACTTGATGCAGAATATATTCTGCTGCCCTAAGTATTGGATTAAAGACAATAAGATAAGGCCGATTGGTTATTTGTCGAACTTCGGATTTTTTTGCTTCACCTTCATCTGTATAGGTCTCATCTCTTATCGATTTTACGAGCAAATTGGCGATTGTAAACTGTGGCAGCAAAACAAAGTTATTCTATGTATTTTATTCCAAAGTGTTATTTTAGTTACTACCATCGTTGGATTCCTAGTCAATTACAGGACTACTGTTTTTGACACCAATAATAATGTTAAGCTCATT…	complete
Slit_GR84	scaffold4766:4516-7903 - strand	MRKNKKCEKGEQHYRMEVLLHNFVDNDVQSMLRPLNLMQNILGYPKYRIRDNFITSNSYLVYLYSLCVAL TSIAILFYRSYDRFVTGKIHKSLIANNTFTIFTDFIAPSFGIIITLTSIFFQADQNIMFVLKIENIHSLH NDKEVSKRFTLFNWIFVSLTSMYVTIYIVVVNVHFKIPVYNFISGFCVAIFDSNMVSAIMFIKLLKDKVV LWNIQITNVQSMDESKRKNYCRKVLQTYNDILDCYDIYKICFQQHILFHCVYTLCVTLMDIKNTLDSVKN CDDFIPIIYRDFPTYFVWLSKKMVFAVLLSWQFEKFYKAVNDIQETCRLLLVSNCSEDEKRCYKNIRRLN QTRFDKMNVCGMFCLDATLPLNIFILVTNYIVVLLQFAVS	396	5	i56-78o98-120i151-173o183-205i367-389o	7tm_7	ATGAGGAAAAATAAAAAATGTGAAAAGGGCGAACAACATTATCGTATGGAAGTGTTACTACATAACTTCG TTGATAATGATGTGCAATCCATGCTTCGGCCGCTAAACTTAATGCAAAACATTTTGGGTTACCCCAAATA CAGAATTCGAGACAATTTCATAACTTCTAACAGTTATCTAGTGTACTTATATTCCCTATGCGTCGCTCTT ACGTCCATTGCTATATTATTCTATCGCAGTTACGACCGATTTGTGACTGGAAAAATACACAAGAGCTTGA TAGCTAACAATACATTTACTATATTCACCGATTTTATTGCCCCTTCTTTTGGCATCATTATAACGTTAAC TTCGATTTTCTTTCAAGCCGATCAGAACATTATGTTTGTATTAA…	complete
Slit_GR85	scaffold495:64019-66711 + strand	MTKQDHRIEILPHNFIDTDVYSMLLPLNLMQSIFGYPKYKIRNNFITPNSCLVYLLSLCIALVSIFSLFY RSYDRYLTGKLNSYLMISNNSVLFGDFVIPTLGIVIVFISILFQARHNIMLVVKLSSIHRLLNDNQVTKR CIIYNWIIVSFTSIYIIVYIFSVNAFFKLSFYNNFCGFASACFEANMVYAIRLIMLLKDKVVLWNKQIKN VQYTNDSERNGYCQKFFQTYMDVLKCYDIYRICFQWHVLFHYVEFLGISLVDVYSLLGGKKYKEVIPVIG RDFTSYFINVLKKIFVGYLLSIEFEKFYEAVNDIQETCRLRVTSTCTEQEKRFYKNINRLHKSKFDKMSV CRMFYLDAAIPFNMFATMTNYLVVLLQFTLS	386	5	i50-72o92-114i143-165o175-197i354-376o	7tm_7	ATGACAAAACAAGATCATCGTATTGAGATCTTACCTCATAACTTCATTGATACAGATGTGTATTCCATGC TTCTGCCGTTAAACCTAATGCAGAGCATTTTTGGCTACCCTAAATACAAAATTCGAAACAATTTTATAAC TCCCAACAGTTGTCTAGTGTACTTGTTGTCCCTATGCATTGCACTTGTATCAATTTTTTCACTATTCTAT CGCAGTTACGATCGTTATCTGACTGGAAAATTGAACTCTTACTTAATGATTTCCAATAATAGTGTTTTAT TCGGCGATTTTGTCATTCCTACTTTAGGAATCGTCATCGTGTTCATTTCGATTTTGTTTCAAGCTCGACA CAATATCATGTTGGTCGTAAAGTTGTCGAGTATCCATAGACTGC…	complete
Slit_GR87	scaffold4567:1070-1342 + strand	KVSLHCTVALNAPLLTPSGIKRVHLCICTFNTLSITGEEKQLYKNIQRLHRAMFNKINVCGLFYVDANLP RRMSALVANYTIVLLQFAFL	91	0	o	0	AAAGTTAGTTTACATTGTACAGTGGCATTAAATGCACCTCTGCTCACCCCTTCGGGGATAAAACGCGTGC ATCTATGTATATGTACATTCAATACTTTATCAATTACAGGAGAAGAAAAACAACTATATAAAAACATACA ACGTCTACATCGAGCTATGTTCAACAAAATAAATGTCTGTGGACTGTTTTATGTTGATGCTAATTTACCA CGGAGGATGAGTGCTTTGGTTGCTAATTATACTATTGTATTGCTACAGTTTGCTTTTCTATAG	partial
Slit_GR88	scaffold2109:67915-70408 - strand	MKFLRKRKSYKIQMNNYIDKDLQSMLYPLNLTQNIVFCPKYRIKNDHIVPTGFVTNLVNLCFVVMTLLLFTYRWYVRYFSKKISDFYKISDNYTNCLEFFITLIIIPLSYSSVFFKNNENVTFVLKLRDIHRFINNKIDFNRFIAGNWISVVVIFGYNVAFVLFVCIFLQFPFHDYVCGFILSSIDLNTVYVIRLIKILKDKVVLWNSLTNQSLSISDKEKSDFFVRMFQTYKNILNCFNAYKRAFQLVIFVISMTFFNFTLIHVQISIDNFKNKEYSGNLMFIDMTLNFMWAMKSLVLQVVLSLEFENIYMALDNILDTCAIMKNSCCSDERRLFKNVDRLHRTMFEKMTIYGMFQVDATLPLAITSATTSFILLLLQLAFL	383	7	i54-76o96-115i149-171o176-198i245-267o282-304i360-382o	0	ATGAAATTTTTAAGAAAACGAAAGTCTTATAAAATTCAAATGAACAATTATATAGACAAAGACTTACAGTCTATGCTTTATCCCTTAAACTTAACTCAGAACATTGTATTTTGCCCAAAATATAGAATCAAAAACGACCATATCGTTCCAACAGGGTTTGTTACTAATCTAGTAAACCTCTGTTTTGTTGTAATGACTCTATTACTTTTCACTTATCGATGGTATGTTCGATATTTTAGCAAAAAAATAAGTGATTTCTACAAAATAAGTGACAACTACACCAACTGCTTGGAATTTTTCATCACTCTCATTATCATTCCTTTGAGCTATTCTTCTGTGTTCTTCAAAAATAATGAAAATGTTACATTTGTTTTAAAACTACGTGATATACATAGGTTT…	complete
Slit_GR89	scaffold4567:3559-5934 + strand	MSSLEKGRYKKRSQKYCVVLPDNFIDKDIKSMLLPLNIMQHIFVSPKYRIRNNRITPNNKWSYFFASCFA LLYILIFSYRTYWRIFSKPSTDYYRFSDDCTNYIGLIIACIMPIISLYAVIFQSNENVTLILKFVNIHRF LNHKTEFKRFIMFNWISVILIFTFMFIFIGFIYISFKLPYYNIVCGLLIESVNTNIVYAIRIIKALTHKV ILWNRKTFELQTMDDVERKNCCDKLFQAYVDILDCFDIYRVCFQQTIIMHYVHSFTTNLIHIKISIDNLK MNYDNYSLVINVIMNVVWFIRNLFLESLLSLEIENFYLATNHNVRDTCVLMMKINHSDDEKRLFKNILRL HQGTFEKMKACRLFCVDATLPLKISSLITNYTVVILQFAFL	396	4	i61-83o103-122i152-174o178-200i	7tm_7	ATGAGTTCACTAGAAAAGGGAAGATATAAGAAACGAAGCCAAAAATATTGTGTAGTCCTACCAGATAACT TCATTGACAAAGATATCAAGTCTATGCTCCTACCATTAAACATAATGCAACACATCTTCGTTTCTCCTAA ATACAGAATAAGGAACAATCGTATCACTCCAAACAACAAATGGTCGTATTTCTTTGCTTCCTGCTTTGCA TTACTTTACATATTAATTTTTTCCTATCGCACCTACTGGCGAATCTTTAGTAAACCTTCGACTGACTACT ATCGATTCTCTGACGACTGTACTAATTACATTGGTCTGATCATTGCCTGTATCATGCCTATTATTTCTCT ATACGCTGTTATCTTTCAATCTAATGAGAATGTTACTCTTATTT…	complete
Slit_GR90	scaffold4567:7045-10304 - strand	MTSLRNKFRRYFRTNIFNVPNPWNAIDKDVQSLILPLNAMQFLILNPIYRIKSNHIRSNTCIYNFILVLS LVISLSIFSRRFISIVGDENLRHLVASKFFYSTIYYDFIFYSLGIIVNFFVFYTQSNNMVTFVLTYQEVN RYIDDKTVFRRNVINNWIFVVGTFVFYIVTLIVVPVFFQNIFFIHIDVSLLIYIVLDVHVVHAFVLLKLL TEKVKLWTLRVQKSDQNFDHGRMFQAYVNIVSCYNIFKNVFEKMVLLKSIETFIRFLINVQVMIEFGKFY FKNNPHLSILIYLWTIKTVAINLMISFQLESFYVTMEQGRYSSEVLLKRSCSENKLHGRFSKNVLRLYRA SFSKMTACGLFFIDVCQILRMAILTTHYSVVLLQFAFL	393	5	i62-84o99-121i156-178o188-210i287-309o	0	ATGACGTCGCTACGAAATAAATTTCGACGCTATTTTCGAACGAATATTTTTAACGTTCCAAATCCATGGA ACGCCATCGATAAAGATGTACAATCGCTAATTTTACCTCTGAATGCGATGCAGTTCTTAATACTAAATCC AATATATCGAATCAAAAGCAACCACATACGATCAAACACTTGTATCTACAACTTTATATTAGTATTATCA TTAGTTATATCTTTGTCCATCTTTTCACGTCGTTTCATTTCTATCGTAGGCGATGAAAATTTAAGACATT TAGTGGCTTCAAAATTTTTCTATTCAACTATATACTACGATTTCATCTTCTACTCTCTAGGGATTATTGT CAATTTCTTTGTGTTTTATACACAAAGCAATAACATGGTCACTT…	complete
Slit_GR91	scaffold4567:13375-17707 + strand	MFENKIYVAPFPKHFFDIILDKDVKKIVSVMEFPQKFMFISKFNIQNIHRYLGFKKFRRFAFWNWVFIVS VFFFTILPFYFSHATSCIIYIKDTIADGITDLVCITLDCKMIMGGRIIFLLKRYIDIWIEDVLRMDKDDK NDDRCLKLFEIYRDIMEAYQLCQKIFQILIFYHIFGAFYFGLYHLSFGISLIRTSDYETMALYQILVLMV WASKNIMLVIISCVHCERFYKTIENVNSIFLVLMRNENCSDRRKHLFKKVLKLNRSYSKMLVFGVFHINA RLPVNFVKVFVDYVIVILQFNFL	307	4	i61-83o98-120i165-187o202-224i	0	ATGTTTGAAAATAAAATTTATGTTGCTCCTTTTCCAAAACACTTTTTCGACATCATTTTGGATAAGGATG TCAAGAAAATAGTGAGCGTTATGGAGTTTCCACAGAAATTCATGTTTATCTCAAAATTCAATATACAAAA TATACACAGATATCTCGGATTTAAGAAATTTCGAAGATTTGCGTTTTGGAATTGGGTTTTTATAGTCAGT GTTTTCTTCTTTACCATCTTACCATTTTATTTTAGCCACGCAACATCATGTATCATTTATATTAAAGACA CGATTGCTGACGGCATCACTGACTTAGTATGTATAACATTGGATTGCAAAATGATTATGGGTGGTCGAAT AATTTTTCTGTTAAAAAGATATATCGATATTTGGATCGAAGATG…	partial
Slit_GR92	scaffold4567:20739-23939 - strand	MRTILNNFQLSLKSSYGINENVKENRIENDFKHILYPLDFILIITFATKYKIKKNFVTSFSKKHIVLRFI TVFSVQVVASYRELLFDINLPNHNAFYFFSDLFYWFIIWIGCCMLFIEELIHRHDSYLLILIIQEVYKSI DFDKRRKSFVIWNWISVLVIFVFNVLITFVFYSDPQKFDTVNFISDFLCIKFDMVLVLAYRVLALLTMYV DEWTKCVRRLNNECNEEIKELHCKKLFKTYDNIMKSYDLFKKVFQISVLFYTVDSFGRTVLYTKIVLGLN DVNKETLVMSSVMSSIWFLKNFLMSTVYNIQYEKFYIKVEGAQSASLELWNYSNCSDSQKLFSKKVFQRH RTFSKMTACGLFYIDAMLPMRLFLLTTNYVIVLLQFDFL	394	5	i64-86o96-118i150-172o187-209i359-381o	7tm_7 superfamily	ATGAGAACAATTCTAAATAATTTCCAACTTTCTTTGAAATCTTCTTATGGAATAAATGAAAACGTAAAAG AAAATAGAATTGAAAATGACTTTAAACATATATTATATCCACTAGACTTTATATTAATTATCACGTTTGC AACGAAATATAAAATAAAAAAGAATTTCGTGACTTCATTCTCGAAGAAGCATATAGTTTTACGGTTCATT ACTGTGTTTAGTGTCCAAGTCGTAGCTTCATACCGCGAATTGCTTTTTGATATAAACTTACCTAATCATA ATGCGTTTTATTTCTTTTCTGATTTATTTTATTGGTTCATTATTTGGATCGGTTGCTGTATGTTGTTTAT CGAGGAGTTAATTCACCGTCACGATAGCTATTTGCTTATTTTAA…	complete
Slit_GR94	scaffold2109:63488-66395 + strand	MSNIIIDSYKTAITRNHKIQVNTKLFVCPSEVLLDNCVRKDVYKIFLPINCLFLLLFSSKYCIRDGFITPNGKKIIILSFLSVCYVLVITAYYRYFDEMSDRLSMMNRNSIIMAITYYYSFYYCFGVIIVFVLNIVHSQKNILFIIMFNAIDCNIRCNKSTRMIICNWISVISVFGINFFIYFVNIFLVSHYDILRLGMFFCNILFSTFDINLLYAIQALCLLENYLKKWTKKILALETESDVDNCVKLSKIYQIILETYKLYKSLFQVLILYTTVNVFTRNLGYLETRLQIFKTSHTHHMEQIFRTPLLGFATILWIVRDLLLVIFHCLQCEKFYTAIEEAETACIQLIKNKNTSQNQVLLCKTVLQANRTFTKMTACGLFSVNAKLPLCFLALLTGY…	409	7	i74-96o111-133i164-186o201-223i262-284o304-326i381-403o	7tm_7 superfamily	ATGTCTAATATAATAATCGATTCGTATAAAACTGCAATTACTCGAAACCATAAGATACAAGTTAATACAAAGTTATTTGTGTGTCCTTCAGAAGTGCTTTTAGATAATTGTGTCAGAAAAGACGTCTACAAAATATTTTTGCCAATTAACTGTTTATTTTTATTATTATTTTCATCTAAATATTGTATAAGAGACGGCTTTATCACTCCAAATGGGAAGAAAATTATCATTTTATCGTTCTTAAGTGTGTGTTACGTTTTGGTCATTACTGCTTACTATAGATATTTCGATGAGATGAGTGACCGTCTCTCGATGATGAATCGTAATTCAATAATTATGGCCATCACCTATTACTACAGCTTTTACTACTGCTTTGGTGTTATTATAGTGTTTGTTCTG…	complete
Slit_GR95	scaffold703:7473-10208 - strand	MFKVSTEIPRVFPNPSEVLLNNRLDGEIQKILYPFNFFLTLFLSPKYSIRDDYITPNSKKTFILQFLGVCFVTAVTIDSLTLTDLMRLLSNGRVFTVRLLFIYLGITRWLNFILIALLNVMNSLNHVFLIVMIQNINNSVKLTGIRSFSIINWIIVTIPICINISAFISVDFIKSNYLNYLRNVSEIIIVSYEIDFLYNVRIINLVSKYIGQWIKKVDLMSNEREDDEVCCMKLFETYQNILKAYEIYKKLYNVVILFRITIAFSRNLCFFGYVLQAIKMEQDDGKLSFSTMVMGILSMMGIIKEFVEVSFYGISCEKFHIALEEAEGVCIRKIMNVNYTKAQEHLYLNVVRENRILNKVTACGLFCVDAALPLSLLKYFTNYAIVLLQFAFL	393	5	o61-83i96-118o148-170i255-277o292-314i	0	ATGTTCAAAGTCAGTACAGAAATTCCACGAGTTTTCCCTAATCCATCAGAAGTCTTACTGAATAATCGTTTAGATGGAGAAATCCAAAAAATATTGTATCCCTTTAACTTCTTTCTGACACTGTTTTTATCACCAAAATATTCCATACGGGATGATTATATTACTCCAAATAGTAAAAAAACCTTCATCCTTCAATTTTTGGGCGTATGCTTTGTAACAGCTGTGACTATCGATTCATTGACTCTTACTGATCTTATGCGTTTGTTATCGAATGGTAGAGTGTTCACCGTAAGATTACTTTTCATATACCTTGGCATTACCCGTTGGCTCAACTTCATTTTGATTGCCTTACTTAATGTAATGAACAGTCTAAACCACGTATTCCTTATTGTTATGATC…	complete
Slit_GR96	scaffold1414:85210-87299 - strand	MFKMCRVIPKAFSKPNKPTKCFQKYGLSKDFQRMLYPYNLFLMLFFSSKYCVRGNQISPISNSIILLQFLSCCYVTAVSIYIVTLTDIFFFIPNGNFFIVRFISIFLPATRCINYLLMFILNTVNRQNNVLLVVMMQSIHEYVRPTGMRHFIIFNWILVSILMLIIALAFILVSGIVKYNVSLKTVCEILMISFDVDFIYSVRILVLFIKYIEHWIKKIDLMTNDREDDEDYCRTLFSTYLKILEAFDVYKVLYKVVVLFRIMNAFGRSLCFVEFVLQVVQIKEQNNGTLPTGSAIIGFMGLMGIVKDIVQMSLHSIYCEKFYIAVENAEEACLRRMKNVNYTKGQEQLCMDVLRENRKFSKMTACGLFCVDAKLPLSLVEYFASYAIVLLQFAFL	396	3	i60-82o97-119i151-173o	0	ATGTTCAAAATGTGTAGAGTAATACCGAAAGCCTTTTCTAAACCAAACAAACCAACAAAATGCTTTCAGAAATATGGCCTAAGTAAAGACTTCCAGCGAATGCTATATCCGTACAATTTATTTCTGATGTTGTTTTTCTCCTCAAAATATTGTGTGAGAGGCAATCAAATCAGTCCAATCAGTAACAGCATCATCTTGCTCCAATTCTTAAGTTGCTGTTATGTGACCGCTGTGTCTATTTACATTGTAACTCTAACAGATATTTTTTTCTTCATACCAAACGGTAACTTCTTCATTGTACGATTTATATCTATTTTCCTTCCTGCCACTCGCTGCATCAATTATCTTTTGATGTTCATACTTAATACAGTGAACAGACAAAACAATGTGTTACTCGTT…	complete
Slit_GR99	scaffold2029:11424-15569 - strand	MFTRSISVPITNDMKVVYQSHIDKDIQRFVYPFNAVFTLVFCSKYSVRNDHITPRGSKYCTITVTGIFFAIAVTSYHIYILMIHSFSVQDYNDRILLFLSICLPALSITSFITTSILNFVYRQNNVLLITIIQAIHKDVSFKRINSLNVWNWIIIVIVIVVDFVLHISRGATTNYLDTVNSICEIFFCIIDIDFVYTVRLLLLLTKYLEEWIVKVRSMNVVGVEDSHYTKMLDTYKNIMKGYNVLKDVSECLVLFRTSTAFFRNVCRLQLSLCIIVKWKHLYTNSVENPYLDILTLIVAVLAMAKMVVIVAIHCRYSEKFHIIVDDAKVACILRIKNENCSKAEKKFCKNVLREHKTFSKMTACGLFYVDGGLPLSLLGLLTQYFVALLQFAFLRENI	398	6	o61-83i95-117o149-168i181-203o290-312i365-387o	0	ATGTTTACCAGAAGCATTAGTGTACCAATAACAAATGACATGAAGGTTGTATATCAAAGTCATATAGATAAAGATATCCAAAGATTCGTTTACCCTTTCAACGCTGTATTTACTTTGGTGTTCTGCTCAAAATACAGTGTAAGAAATGATCACATAACTCCAAGAGGCAGCAAATACTGCACCATCACAGTCACGGGAATTTTCTTTGCTATTGCAGTGACTAGCTATCACATCTATATACTCATGATCCACAGTTTTAGTGTTCAAGATTACAATGATCGCATTTTATTATTTCTTTCAATATGTTTACCTGCTCTTAGCATTACTAGTTTTATCACCACCTCTATATTAAATTTCGTCTACAGACAAAATAATGTTTTACTTATAACAATTATTCAG…	complete
Slit_GR100	scaffold2029:8255-11227 - strand	MSTQTRVIPITKTMKVSHQNRIDKDIQRLVFPFNSVLTLMFCSKYCICNDTITPRGGKYCIVRLLGLLSA IVVTSLRMYIIIAYYYDSKDSQDSMIVFLTIYLPGLNLASFIITCIVNTTNGKKNVLLIKMIQNINTDVA FREIRDFIVWNWVSLVVATCVEVFVYVLGSTFLGFMSILGVYSELHYFIIDIDFVYTIRLQLLLTKYLEK WILKVQQVNFEEDNEDSYNFEKMFETYTNIFKAYDVFKSVSNCLITFRATTAFCRNLGDFQLLLCLIKKW THVVSYSDIVTLLVVSWTIVKMILIVMIHSRFSEKFNMTVEDANVACILRLKNANCSKAEIQFCKNVLRR NKTFSKMTACGLFYVDGGLPLSLLGLLTQYFVALLQFAFLRENI	401	5	i59-81o96-118i147-169o289-308i360-382o	0	ATGTCGACTCAAACCAGAGTTATACCAATAACTAAAACAATGAAGGTTTCACATCAAAATAGGATAGACA AAGATATCCAAAGATTAGTGTTCCCTTTCAACAGTGTCCTAACATTAATGTTCTGCTCAAAATACTGTAT TTGTAATGATACCATAACTCCAAGGGGAGGCAAGTACTGCATTGTCAGACTCCTTGGACTCCTCTCTGCA ATTGTAGTGACCAGTTTACGCATGTATATAATTATAGCTTACTATTATGATTCTAAAGATTCTCAAGATT CTATGATAGTTTTTCTTACAATATATCTACCTGGTCTCAATTTAGCTAGTTTTATCATCACCTGCATTGT CAATACAACGAATGGTAAAAAAAACGTCTTGCTTATCAAAATGA…	complete
Slit_GR101	scaffold703:32209-36189 - strand	MCSYIKTNRVAVVENIPAVSSTKVLDRNVVEEDLQSVLRPFNFMQNVFMYAKYSICNNVISANTSFYNFI GLFCLILFRSLSLQRLIELFNKIRKGEIPYYFVLSLASVFDFIVFLSGDIINCVSHITQTFYNIQLVLKI NNIFRVLRINSRKLSIYTVQNWICVVITNLASISFIVLYYLTSVEISIIEVITAYATVSYDFNIFYALLM IKLISKCLRLFIKRVESSRYLDSIEHDDYYNTLFDVYLDIQESYKLVEKTFCQMIAFYTVFTAYLCLRNV IMVLCVRTMLPTDIGYVLLSLASLIWNWKNVILLICLCVECERFYSTIQDAQCACNMLLRARIFAETRFC KNILRVQRAQFKKMTMYGLLSVDAALPLQLSSFITFHTIVCLQF…	402	7	i59-81o96-118i162-184o188-210i264-286o296-318i368-390o	0	ATGTGTTCGTATATCAAAACAAACAGAGTAGCTGTTGTGGAAAATATACCAGCAGTATCATCAACCAAAG TTTTAGATAGAAACGTTGTAGAAGAAGATTTACAGTCAGTGCTTCGTCCATTTAATTTCATGCAAAATGT GTTTATGTACGCAAAATATTCTATTTGTAACAATGTCATCAGTGCTAATACCTCTTTCTATAACTTCATA GGACTTTTTTGCTTAATCTTGTTCCGTAGTCTCTCTTTACAACGTTTAATTGAACTTTTCAATAAAATCC GTAAAGGAGAAATACCTTACTACTTCGTCTTGAGCTTGGCTAGTGTTTTTGACTTTATTGTCTTCTTGAG TGGTGACATAATAAACTGCGTCTCACATATAACTCAGACTTTCT…	complete
Slit_GR102	scaffold703:12348-16544 - strand	MFFIFNNRNNFNSQKDVVAITIDQTVSFKEISYSKVIDKVLQSALKPLNVMLLIYFSTKYSIRNNIVTSTYTVHKIVCVVWILITLSLCVYRIMKIFSYELTYLGLFYCFTNTVDLLIIVCGTIRSCTVFMKNHDDFLMLYKIHYVFQVLQISREQIKSLIIRYWISVIVFNIFVFCTLIWISFIFYNFEAVNTAYVCFMFDVSTIYTFLMLKLLRKLLSIWIEKVLQSKNLGDDKKRYWNAIFNVYLKIQEIFVILNKISRYIVLLHIVWAAYLILRNLTVILISIAELIKGDIYMIMLTVIIEVWDMKSLVLLICLSVECERFYSTMRDVENICTMLMPFSASLKRKALKNILRLQKTSFQKMNACGLFPVDATLPVEYSSFANTYVLVILQFAFL	398	6	i72-94o104-126i164-186o196-215i266-288o298-320i	0	ATGTTCTTCATTTTCAATAACCGTAACAATTTTAATTCACAGAAAGATGTAGTTGCCATCACCATTGATCAGACAGTGTCATTTAAAGAAATATCATATTCTAAAGTCATTGACAAAGTTTTACAATCAGCCTTAAAACCTTTGAACGTTATGCTTTTAATTTACTTTTCCACTAAATATTCCATTCGCAATAACATCGTCACCAGTACCTATACTGTTCACAAAATTGTCTGTGTTGTCTGGATATTGATCACTTTGAGTCTATGTGTTTATAGAATCATGAAGATATTCAGTTATGAATTAACCTACCTTGGTTTGTTCTATTGTTTCACCAATACGGTTGATTTGCTGATCATCGTCTGTGGTACCATCCGCAGCTGTACTGTGTTTATGAAAAAC…	complete
Slit_GR103	scaffold703:18853-22604 - strand	MEEKLFRSVRIKRFPKYKVDKDVQTLFHPLNIMQTITLFPKYQIKNNLITPNRPIAKFIMCCFTTVFLIQHWYNYLIVLFDENMRRYQPIKFLYFASTFDILFATMGFIMISISCYVKSKKNVEFLLTFQNVHRFLNNERCEKIIIVNSWICVSLVFGFYISTTLYMYFHYLNPPWYTLFHLFALIIMDTDSIYAIRVIRIIINKLVLWNRKLLDDHEDNAMDCSRMFEAYVQIHECYNSIKNIFQATTFIKTTESLFSELVNNQILIDFFKYLFSIRNPVSLHFMQALLFVWVIKNMFIVTTLSLFLQQYYVLAENVKDLCFAILGTDCIDEERKMCKNILRLHRASFHKMSVYRMFIVDICYPLRLITFLTNYTIVLLQLAFL	385	6	i58-80o95-117i144-166o176-198i289-311o358-380i	0	ATGGAAGAAAAGTTATTTAGAAGTGTTCGTATCAAAAGATTTCCAAAATACAAAGTGGACAAAGATGTGCAAACATTGTTTCACCCACTAAACATCATGCAAACGATAACTTTATTCCCAAAGTATCAGATCAAAAACAATTTAATTACACCAAACAGACCGATAGCGAAGTTCATAATGTGTTGTTTCACAACTGTATTCCTCATTCAACACTGGTACAATTACTTGATCGTACTATTTGATGAGAACATGAGACGGTACCAACCTATCAAATTCCTTTACTTTGCCTCCACTTTTGACATCCTATTCGCCACCATGGGTTTTATTATGATCAGCATCTCCTGTTATGTTAAGAGTAAAAAGAACGTCGAATTTCTCCTGACTTTTCAAAATGTTCAT…	complete
Slit_GR104	scaffold2151:28662-33323 - strand	MKKKMTKIIITDNFLDKNFQKLLLPLRCIHHLLFSSKFSIEYNCIRPHTSSYYIFSLIGIIGFMVFHWQK LNPVHYKEMHTEIVKIIININISVLMASYILFYIINFIQRRNHVDMLLKIQKAYRIINYKYNTRLVFWHW VDMFRPISFLFINIIFIPDFGLFLHLCTLIYFDLQVGYGISIIKMLKRGIETWKSEVERFCAFNLELGEE KYSEHFKKLFQAYEYFMEAYEMFKTIFKYSILFQALDTFFHSLVFVIGMIELSKSGATHIGWYNVGEIQL IALLWLTKNISLVSIFSAFTEHFYISLSETNSVCTRLSMIVQNFAKKLCKNVLRLNRAAFHKMTACRIFT VDAGLAQAFNNLEVEYIFILLQIALKHSD	384	6	i51-68o83-105i135-157o161-183i241-263o278-300i	0	ATGAAGAAAAAAATGACCAAAATTATAATCACCGACAATTTCCTGGACAAAAATTTCCAAAAATTATTGC TTCCTCTCAGATGCATTCATCATTTGCTTTTTTCATCAAAATTCTCAATTGAATACAATTGTATCAGACC TCACACTAGTTCGTACTATATATTCTCCCTTATAGGAATCATTGGCTTCATGGTTTTTCATTGGCAAAAG CTCAACCCAGTTCACTATAAAGAAATGCATACCGAAATTGTAAAAATAATAATAAATATAAATATCTCGG TTCTGATGGCATCCTACATTTTATTCTACATCATAAATTTTATACAAAGAAGAAACCACGTGGATATGCT TTTAAAGATTCAAAAGGCGTATAGGATTATCAATTATAAATATA…	complete
Slit_GR107	scaffold4700:22481-26039 - strand	MALLDKEVQQIFKPLNVMQIIILNPKCTIKNGVIKPNNKLNKFILIGGAMVYLTIHIHRIVEIFADDNFP RFSKVDFLWFASIFDFGLRCVGLIINCYTNIQQTNKVVLFILYFQEVHRFVSDTTNDKTFIFRTWLSVIF IFGFYFSTCSYFYVFYLRPPVNVLIYLIIGVTMDSNIIYMLRLIKLLTDKIVLWNIQLLLLHTNKSSLMH YYKLLYAYEHALKCYRIMTNIFQPSVFYKTIETFCLGLIDIQIVIESFKLYNKDVENPNPYASIFLSFWI LKNIVMHTMLSLKLDDFYEAIRFAQYSCTFILAKDSTECQRTLCKNILRVHRSSFNKMTVCGLFHMDICH PMRLVAIFAHYTIVLLQFAFLQH	379	5	i40-62o77-99i135-157o162-184i354-371o	0	ATGGCCTTACTGGACAAAGAAGTTCAGCAAATTTTTAAGCCTTTGAATGTAATGCAAATAATAATTTTAA ATCCTAAATGTACAATAAAAAATGGTGTAATCAAACCAAATAATAAATTGAACAAGTTCATATTAATCGG AGGTGCAATGGTCTATCTAACGATTCACATCCATCGAATAGTGGAAATATTTGCTGACGACAATTTTCCT CGGTTTAGTAAAGTAGATTTCCTCTGGTTTGCTTCGATTTTCGACTTTGGCTTACGATGTGTAGGGCTCA TTATTAACTGTTACACTAACATTCAACAAACGAATAAGGTTGTACTGTTTATATTGTACTTTCAAGAAGT GCATAGGTTTGTCAGTGATACGACCAATGACAAAACGTTTATCT…	complet
Slit_GR109	scaffold4700:17895-20247 - strand	MFRHLINTKRKAVKINRHKILPYEEVLLNNVIEKDLQTMLRPLNFMNQCFVCAKYTIRDNFITSNSLKYN IFGLICALFYRVCLLCHFGYNFYIHCDKFLITLLLRLGYQSLTLSVGYLLNFFSNFLHCNDNVVLVVNIQ NLLRTFKLERKHLNSFIIFNWFWVVFINFVFFFQNYRSIITLDFNNFGFMNVFGFIPSILLDINIVYAIF FINLLKKMLKVMTKDLVRSSVRVSNSRSHWMEFYNSFANVLETYNLFQKAYCLLIAFYSFFTISNSLMNV SIFITLGHEFNIIHMTDILLTFVSCVGRHILLLTLLCIQSEKLYVAFNEVYNASLIKSYSCSESQKIVCR NIQRLYKASFKRFTIYGLFIIDVNFPFHLVGIISVYTIAQLQLI…	404	7	i72-94o114-136i156-173o193-215i264-286o296-318i366-388o	0	ATGTTCCGGCATTTGATAAATACAAAAAGGAAAGCAGTGAAAATCAACAGACACAAGATTTTGCCATACG AGGAAGTTTTACTGAATAATGTCATAGAAAAAGACTTACAGACGATGTTAAGGCCTTTGAACTTCATGAA CCAGTGTTTCGTCTGTGCCAAGTATACGATTCGTGACAATTTCATCACCTCTAACAGCCTCAAGTACAAT ATTTTTGGTCTCATCTGTGCCCTTTTCTACCGAGTGTGCCTTTTATGTCATTTTGGATACAATTTCTACA TTCATTGCGATAAATTTCTCATTACACTTTTGTTACGTTTGGGGTATCAAAGTCTCACACTTTCAGTTGG TTACCTTCTTAATTTTTTCTCTAATTTCCTTCATTGCAATGATA…	complete
Slit_GR110	scaffold4700:9216-12750 + strand	MAKKIKNNEKVFLNHDILSIIYPFYYVRNLICVQKYSIKEKCVEQVSCKHVFYSSLGFIVMTSMLITTYV YTDFILRHALVVYYIVYSEQLIYYFIVSNTNWYYSAASLKLLILLYEINCSIYSKEDVKKFKYISYISMS SLVLISGLLFIIKLLIDPHWTLMRAFFLTVILLLDSEVIETSLNTYMLTCKTKKWNDDIIKLKVDDKCND DDVTIDIDSVLDDKSHFLVAIFEAWDLNIKISGLHVVFHFITAFLKFMMYVVVVTFWLKEYISGTNMAFS QSVGLVLMIPKMLFEEISLCVACQLFYNEVERANGIIIWNMAHDTASKRKWKNMSRIINTYFQKMTAFGI FSIDASFILDYFKTITTYTVVILQFSLL	383	5	i50-72o92-114i134-156o246-268i337-359o	0	ATGGCCAAAAAAATTAAGAACAATGAGAAAGTATTCCTAAACCATGACATATTGAGCATCATATATCCAT TTTACTACGTCAGAAATCTTATTTGCGTGCAAAAATATAGTATTAAGGAAAAGTGTGTGGAACAAGTCTC TTGCAAGCACGTCTTTTATAGTTCTCTCGGGTTTATTGTAATGACCAGCATGTTGATCACCACATATGTG TACACCGATTTTATCTTGCGACACGCATTAGTCGTCTACTACATTGTGTACTCCGAGCAGCTCATCTATT ACTTCATAGTTTCAAACACGAACTGGTACTACAGTGCTGCAAGCCTGAAGTTGCTTATTTTGCTCTACGA AATTAACTGTTCCATCTACAGCAAAGAAGATGTAAAGAAATTCA…	complete
Slit_GR111	scaffold2151:18076-21453 - strand	MKYIRTKKTHKIKMCVTNRIFNNVDNDMEQMLKPLNLMLAITFYPKYSIKNNKITPNKLISNLFTLIATL VFSSTHLYRIHRNRISSITTDKITAFVNDFASIIYCVGYFINFFLSVFRSCDNITLIITIQEINRFLIDR SGFKRFIIWNWINGCMIFGFYIILITYFTMMLKMSAFAIFCSLISITVDINQFYAMRLIEFLKDKVILLH AKILKCGNVEERVDFDNTEECYENILNAYMDIRKCIDLIESLFRLPILYQAVTLVIQSLIHIQVAIVLLG MEFSYLFIITQSLCMWILKNISMMSLLNRKGESYYCAMENLKETCLQLLGTSLSDQGKRVLKNILRIQAS SHSKLSVFGVFDVDANLDVATLTIIVNYTFVLLQFAFIK	394	6	i59-78o93-115i147-169o174-196i276-298o369-388i	0	ATGAAGTACATTAGAACAAAGAAAACCCATAAAATAAAAATGTGTGTTACAAATAGAATTTTTAACAACG TGGATAATGATATGGAACAAATGTTGAAACCATTAAATCTAATGCTAGCCATCACATTCTATCCAAAATA CTCAATCAAAAATAACAAAATTACTCCAAACAAGTTAATAAGTAATTTATTTACTTTAATAGCCACATTG GTGTTTTCTTCTACTCATTTATACCGCATACATAGAAACCGGATTAGTTCTATTACCACTGATAAAATTA CTGCTTTTGTGAACGACTTTGCATCCATTATTTACTGCGTTGGATATTTTATTAATTTCTTCTTGAGTGT CTTTAGAAGCTGTGACAACATTACTTTGATAATCACTATTCAAG…	complete
Slit_GR114	scaffold4700:3813-6923 - strand	MERNPQFNLFYCRYIDQDVQSLFLPLNLMQILTFNPKYQIKNNFVYPNHLGSNIFSLCGLIVYISLNIYRIFDVVSDENLRRYQTISFLYFATIFDCIFYSSGYVMNFVHHLIYSKDNVTFILTFQDIHRFINIKSDTNSLIKYNWIYVITLFIYYISITFYIFIAYMHPPWYVLCVIFILVASDSNIVYAIALIKLLTNKVQIWNTRVYMSLTNGNHVVECNHMTHAYSQILQCYNIFKKMFRWPVFYRTSETFFLSLNKIQVLIVFLHYYSINPDCGTPVIQAVLYILLVKYLLLQNGLSYHIEEFYTAIKISQDSCSLILGSHCTDEEKKLCRNVQRLHRVSFSKMKPFGLFYEDMRQTLCVLELLTNYVVVLLQFALL	382	4	o44-66i86-108o144-166i173-195o	0	ATGGAACGTAATCCACAGTTCAACTTATTTTATTGTAGATACATAGACCAAGACGTGCAATCACTGTTTCTACCTCTGAACTTAATGCAAATACTAACCTTCAATCCAAAATACCAAATCAAAAATAATTTCGTTTATCCTAACCATCTCGGCAGTAACATCTTTTCATTGTGCGGACTCATAGTTTACATATCGCTAAATATATACCGAATTTTTGATGTCGTCTCTGATGAGAATCTTAGACGATATCAGACAATTAGTTTTCTGTATTTTGCTACAATCTTCGACTGTATTTTCTATTCATCTGGTTACGTTATGAACTTCGTTCATCATTTGATTTATTCCAAAGACAATGTCACCTTTATTTTGACCTTTCAAGACATCCATAGGTTTATTAAC…	complete
Slit_GR115	scaffold5500:10666-11406 + strand	MDVVQRISILPNKEQNLNTRRSVVSLKELQGMFRPFHMIQYIHFLSKYQIRDNLAVQNSLLYNVFSGIFT AALISIVVIANLRISYSKSLQGMAFVKFFCDLQEVLLLCLGNLMNFITNVVKSRTNVLLPPIIQNVGEII RLHERKNVFKKFTFINWIYVIYSILSQSMWIIFFKYTFYTVYEMDQVLTYLLYVIYDVNILYGARIITLI QEALKIWIDDVRNSEFVSDSERDEYFDRLFTVYMEIF	251	4	i60-82o92-114i152-174o187-209i	0	ATGGACGTAGTACAAAGAATTTCAATACTTCCAAATAAAGAGCAAAATCTTAATACTCGTAGAAGTGTTG TGTCTCTGAAAGAATTGCAGGGAATGTTCAGACCATTCCATATGATCCAATATATTCATTTTTTATCCAA GTACCAAATCCGGGACAATTTGGCTGTCCAAAATTCACTTCTCTACAATGTCTTCTCTGGAATTTTCACG GCGGCTCTGATATCAATTGTAGTCATTGCGAATTTGCGGATTTCTTACTCAAAATCTCTCCAAGGCATGG CTTTTGTGAAATTCTTCTGTGATCTCCAAGAAGTATTACTATTATGCTTAGGGAACTTGATGAACTTTAT CACAAACGTTGTAAAGAGCCGCACAAATGTTCTGCTCCCACCGA…	partial
Slit_GR116	scaffold1152:117043-121062 - strand	MVEIGTIPTIENNRFSFQSNFAKEVHLIFKPLHIIQSAFVMSKYRIKDDFIHSNSFVYNVVSGIFTLTIYVFIFYSIFRTYLGIELEDMNYVIFYSTLHCIPVLSMGGITNFYANVLYRNSNVLLAFKIQNLYKVLKKHKKCFKIFNIFNWVYVINVVCFQLIWIVYFNYAFASVTEIGQLIWNLIYIIFDNNIVFMTRFLKFITMALRVWIKEITKVKLKFESETYWVKMYNLFGEILEAYELLRITFQPLILYYYIETLTGALYSVIIRIEEGKTYEDNIVKFIVKSMVSQCWFYKNMFLLIMLSLECETFYSNMSEVRSICMELIVSRRRSEAQERVCKNIIRLQAASFHKLEISRLFVVDAHVLMRFGSLMTMYIIVIFQFEFL	388	5	i55-77o92-114i146-168o178-196i360-382o	0	ATGGTTGAAATTGGAACTATTCCAACTATTGAAAACAACAGATTCTCCTTTCAAAGTAATTTTGCTAAAGAAGTGCATTTAATTTTCAAACCTCTTCACATTATACAATCTGCGTTCGTGATGTCAAAATATAGAATCAAAGATGATTTCATACATTCTAATAGTTTTGTCTATAATGTGGTATCTGGCATTTTTACCTTAACTATCTATGTCTTTATATTTTATTCAATTTTTCGAACCTATTTAGGTATTGAACTTGAAGATATGAACTACGTTATATTTTATTCTACCCTCCATTGTATTCCCGTTTTATCTATGGGTGGTATCACGAACTTCTACGCCAACGTGTTATATAGGAACAGTAACGTTTTGCTTGCCTTCAAAATTCAGAATCTTTAT…	complete
Slit_GR118	scaffold703:27889-31400 - strand	MDVIEITPTMENYKQTSKKRTKSISLKNILGMFRPFLIVEAIFVLSRYKIKGNLVVRNSFLYNVFSGIFSALLTACIIFANLRSSYTKVLQGFEFAKFFCDLQEVLLLAVGTLISFVTNVIKAPSNVLLPSAIQNLCEIFCLHGQRHVINEFVIGNWLYVVCFLLARVTWMLIFEYVFNNIFEVDQVVSYIVYIIYDIHVLHGARLIKLMRQALQIWINDARKSQFLSDSEKEDYWNNLFTVYVEIFDAYKTVADAFHPSIFFYYIQILDNTVFAIYLRIEIGKTIEGSFIKILIITLATLSWLYKDILLMIIISVMCEKFYTTTREAKSICVQLIASRRCSDIERKICKNVIRHQEVCFEKIKACGLFVVDAALILHFTSLLTTYVIVVFQFEFL	396	7	i23-45o60-82i152-174o187-209i261-283o293-315i368-390o	7tm_7	ATGGATGTGATAGAAATAACTCCAACGATGGAAAATTATAAGCAAACTTCTAAGAAGCGGACGAAAAGTATATCTCTAAAGAACATTCTAGGAATGTTTCGACCATTTTTAATAGTAGAGGCTATATTTGTCTTATCTAGATATAAAATTAAGGGCAATTTGGTCGTTCGAAATTCGTTTCTTTACAACGTCTTTTCTGGCATCTTTTCGGCATTACTAACTGCATGCATAATCTTTGCAAACTTACGAAGCTCCTACACAAAAGTATTACAAGGCTTCGAGTTTGCAAAATTCTTCTGTGACTTGCAAGAAGTACTGTTGTTAGCCGTGGGTACCTTGATTAGCTTCGTCACAAACGTTATAAAGGCACCGTCAAATGTCTTGCTTCCATCGGCTATC…	complete
Slit_GR123	scaffold6876:4738-7999 + strand	MKSLKEKMHFKQKIECRVTVLINNLIDKEVQWLIWPLNLMHKILICPKYRIKNNFIDPNGFVIKFVSFCF IILVASSFIYRIYEIPVNPIGKGQTNAMYICSFIETVLFSIGSFINYTANVLKSERNVSFVLKFQNVHRY INDKKNFKKLVLRTWVGMLLASSFSVYINICSWSRLNLPLQDFLCGTAYLIFDFNLVYAMRLISLLRNKV LLWNCKVQDLLKEVDHDNDDSFCEKMFDAYVNILDCYDIYIVTYQHLIVFHTVEFFFHFLLKLKVVTELF KNATVSDDIAIAWLTASTLYTWVVKSLIFEVILSSYCEHFYTAVIDVQSTCAHILTSNLTDAEKRLCKNV RRLHRVKFAKMNACGMFYVDATFPPTMLELITNYTIVLLQFAFY…	406	6	i58-80o95-117i151-173o183-205i249-271o291-313i	7tm_7 superfamily	ATGAAATCTTTGAAAGAAAAAATGCATTTTAAGCAGAAGATAGAATGTCGAGTGACCGTTCTTATAAATA ACCTGATCGATAAAGAAGTCCAATGGTTGATTTGGCCTTTGAATTTAATGCACAAAATCTTGATCTGTCC AAAATATCGAATCAAAAATAACTTTATCGACCCTAATGGTTTTGTAATAAAGTTCGTATCGTTTTGTTTC ATCATTTTGGTCGCCTCCTCCTTCATATACCGTATCTACGAGATACCTGTTAATCCTATCGGAAAAGGCC AAACCAACGCAATGTATATCTGCTCCTTCATTGAAACCGTCTTATTTTCTATTGGCTCCTTCATCAATTA CACTGCCAATGTCTTGAAGAGTGAAAGAAATGTGTCCTTTGTGT…	complete
Slit_GR124	scaffold310:147950-151423 + strand	MSSQYGHDVTVLSQNSVDKDIQSMLYPIDLMQTVYFSPKYRIKEGHILPNNLILHLFSISGLMMFVCLYI YRTYEMHYSTDQSTLYIFSYYDIFSFSLGLVLNYIIHVFRTSRNVLFILKIQEVHRNVNDEDSFKRFTAE NWAAFVCYISLYIGINIVVTIYLQIPILEFIGGFIIMCFDMNMILASRFIKLISDKIVIWNGLLKTLKQR ENDTEIRYDVIFQDYVTILDCFDMFKSTYHALISYHVSDLVCRVVMRYQVSLEVLENGLMKNDFWIPVFS LLFIYCWMSKSLFLEIYLNVSCEKFYILMDKVQDTCAFIISSECTDAYKRICKNIQRLHRSSFNKMSACG MFSVDATFPLKIVSLIFTYKIVLLQFAFLN	385	6	i52-74o84-106i141-163o167-189i274-296o356-378i	7tm_7	ATGTCATCTCAATACGGCCACGATGTGACGGTCCTGTCACAGAATTCTGTTGATAAAGACATACAATCAA TGCTTTATCCTATCGACTTGATGCAAACTGTTTATTTTTCTCCAAAGTACCGAATTAAAGAAGGCCATAT ACTTCCAAACAATTTGATACTACATTTGTTCTCAATATCTGGTTTAATGATGTTCGTTTGTTTATACATA TACCGCACCTATGAGATGCATTACAGTACAGACCAGAGCACGCTATACATATTCTCCTACTACGACATAT TTTCATTCAGTTTGGGATTAGTATTGAACTACATCATTCACGTGTTTCGTACGAGCCGGAATGTTTTGTT TATCTTAAAGATTCAAGAGGTTCATCGAAATGTGAATGACGAAG…	complete
Slit_GR125	scaffold310:143373-146896 + strand	MSKINRKPDVSYEIPTNCTIDEDIQSMLYPLNLMHIIFFCPKYKIKNNVILPNGFISKTVSLIVTLLYIL LFLYRVYYIIETFKIRKQMVFVIIACYYDFIAVLVGFLLNYFVNLLDTNRNIAIVLKIQELHQFLNERIN FGRFVVLNWISVIIACFFYFVIIIVGKITLNHQHFEVVCGFAFLRFDVNIIYIVRLIKLLNIKMDLWINL GQDIRTMDQDHIQSYCKRMFQAYANILHIYDLLKASYQQLIVYHTIEFICHMLIEFQISLDRFKLELVEG VNPNTPKYLMLCVYLWATKSLIYELVLGIYYEKFYIKMNDMLHSCALILKSNCTEAEKKMCKNVLRLHRA QFNHMKVCRMFYIDASFPLNMLVFVNNYAIVLLQFAIFS	394	7	i54-76o91-113i144-166o181-199i250-269o289-311i366-388o	7tm_7 superfamily	ATGAGTAAAATTAACAGAAAACCCGACGTTAGCTATGAGATCCCTACCAATTGTACTATCGACGAAGACA TACAATCGATGCTTTATCCTTTAAACTTAATGCATATAATATTCTTCTGTCCAAAGTACAAAATTAAAAA CAATGTAATCTTACCAAACGGTTTCATTTCAAAAACCGTGTCGTTGATTGTTACTCTGTTGTACATTCTG CTGTTTCTGTATCGCGTATACTATATCATAGAAACATTCAAAATAAGAAAACAGATGGTCTTTGTCATCA TCGCTTGTTACTACGACTTTATAGCTGTATTAGTTGGTTTTTTGCTAAACTACTTCGTCAATCTATTGGA TACGAACAGAAATATAGCCATAGTGTTAAAAATTCAAGAATTGC…	complete
Slit_GR126	scaffold310:139817-142779 + strand	MLDKEIKSMLLPLNLMHNILMFPKYHIKNHNIYPNRLKNFKTNVPPICASLILTYLLSLRINYLHCTITS SIASYLSAYYEFLAFIFSLVLNLIINVLYSRRNIYLVFKLQEVHKILSDSYFNYFIISNWISAFLVITVY ICITILNSLIVQEPIQGLFYGFAFLSFDINYVYAIRLVQFLSRKVDIWNSRVYNLKNESDNEMQCKEMFQ CYLSILDCYNLLKTSYQQSILFHTIEFYCHVLLKYQISLEIFESVPLHGDDYFFPITTITSLYLWTIRNL VYEILLGLFFQKFYIQMSNIQHTCALLLQSNRTNAEKKLFKNIQRLHRATFNKMSACGMFYIDATFPLKI MSSLTNHMIVLIQFAVLD	373	4	i44-63o78-100i121-143o158-180i	0	ATGTTGGATAAAGAAATAAAATCAATGCTATTACCGCTAAACTTGATGCATAACATCCTAATGTTTCCAA AGTATCACATCAAAAACCACAATATCTACCCAAACAGACTCAAAAATTTCAAAACGAATGTACCACCTAT ATGTGCGTCGTTAATACTAACATATTTACTTAGTCTTCGTATCAATTACCTACACTGCACTATCACCAGT TCCATAGCATCCTATTTATCCGCCTATTATGAATTCTTAGCTTTCATCTTCAGTTTAGTTCTTAATCTTA TCATCAATGTTCTTTACTCTAGAAGAAACATCTACCTTGTCTTTAAATTACAAGAGGTTCATAAAATCCT TTCCGATAGTTATTTTAACTATTTTATCATTTCTAATTGGATCA…	complete
Slit_GR127	scaffold310:135478-138910 + strand	MNTIRAKYCKKRKACNVRYPLNYLIDKDVQSMLLPLNVMQNIALHPKYRIRNDVILPNGFKRNIISFAFG VLVSAMFLYQAHVFNLDPTKRHYLFIIFLASYLDILFFVIAFFINFFINLFQVESNISFVLRFQDIHRFL KNEYKFKQFIFFNWFSVVVFCSCYFATNIYCCFYINLPFYQFCLNILAIFVDTNLVYTTRLYESLNNKVV LWNYEAKTMVDRNQSGDDLFCTKMFEALHNILRCFSCLKNSSQVMIVFHTIGFFWLALLKLQTTIDFVKL SHQGDTLFAMNFAILYVDLFVIKSLIMEIVLTLYCEKFYKQINILRDSCVLVLKYNCSDAEKRLCKNAMR LLQSEYDKLCLCKMFYVDARFPLKMFSLLGNYTIVLFQFAFL	398	7	i64-86o96-118i149-171o175-197i255-277o292-314i369-391o	0	ATGAATACCATAAGAGCTAAATACTGTAAAAAAAGAAAAGCTTGCAATGTGCGGTATCCATTGAACTATT TGATTGACAAAGACGTGCAGTCTATGTTGTTACCTTTAAATGTAATGCAAAATATTGCCTTACATCCTAA ATATCGTATCAGGAATGATGTCATACTCCCTAACGGTTTTAAAAGGAATATTATCTCCTTTGCTTTTGGT GTCCTTGTCAGTGCCATGTTCCTATACCAAGCCCACGTTTTCAATTTGGATCCCACGAAACGTCACTATC TCTTTATAATCTTTCTTGCTTCCTATCTAGACATCTTGTTCTTCGTCATTGCCTTCTTTATTAACTTCTT CATAAACTTGTTTCAAGTTGAAAGTAACATCTCTTTTGTGCTGA…	complete
Slit_GR128	scaffold1414:125371-130074 + strand	MQPNIMLDKDLQSMLLPFNLMQNIFLYPKYTIKNDRIYSNSFKMNIASICGTIFYISLFCYRIYSLQCDS FIRKHAIFMIISSYFDCIFFSIGFIINYVFNVLQTENNIIFVIKLQKINRFLNNDIWLRSFVVWNWISII MITGFIVSNFTFLFVKFNLSVIYYCCGLSMLCFDINMIYAARLIKFLSNKLCVWNIKMYESDHNDISGYC TTLFEVYVNILDCYDMHKRFIEYMFLILNFMLQLQIWMAIVMMYVWAAKSLILEIILSIYYEQFYTEIEE VRNSCVIVLNTNCTDAEKKLCKNIIRLHQTNFKKMEVCGIFYIDASFPWKMIILITHYTVVILQFSFL	352	5	i44-66o76-98i132-154o159-181i235-257o	0	ATGCAACCAAACATAATGCTTGATAAAGACTTGCAGTCAATGCTTTTGCCATTTAATTTAATGCAAAATA TTTTCCTTTACCCAAAGTACACTATTAAAAATGATAGAATTTATTCTAATAGTTTTAAAATGAACATAGC TTCTATATGCGGGACGATATTCTATATCTCTTTGTTTTGCTATCGTATCTACAGTTTGCAATGTGATTCT TTCATTAGAAAGCACGCCATCTTTATGATCATTAGCTCTTACTTTGATTGTATTTTCTTTAGTATCGGGT TCATTATTAATTACGTCTTTAATGTGCTACAAACTGAAAACAACATTATTTTTGTTATTAAACTTCAAAA AATTAACAGATTTCTTAATAACGACATCTGGTTGAGGAGTTTTG…	partial
Slit_GR129	scaffold1414:120850-122665 + strand	MKSIRVKRRVNRREMYKYSDCPDNAVDKDIQAMLFPLNLIHNVFLCPKYHIKDNFIFPNSIKMTFVSLLG TITYISLFMYRAYELHIDKVIRKHINLTYINAVFDFFLYFIGYFINYTVNVIHTKRNIAFVMKIQDVHRF LYKKIQFKRFIIWNYISVILVYGLNIYVVTYFYIRLKLNNYYIICGFAAMCFDINIIYAIRLIKLLSDKV KIWNIKAQHLQHIDKTDIHIYCKRMFEAYENILECYDIFRSTYQHIIVFHSTELFFIALIKLQITIKVFK IAMFGGDFVHLAAWISVIFLYVWIIKSVISEIMLSSYCEKFYIAMDNVKDSCAVIFKSECSEAEKQLSRN IARLHRASFHKLNVCGMFYVDATYPLKMTALLTNYTVVLLQFAFL	400	6	i58-80o95-117i152-174o178-200i256-278o288-310i	7tm_7 superfamily	ATGAAGTCTATACGAGTAAAAAGACGTGTCAATAGACGGGAGATGTACAAATATTCAGATTGTCCTGACA ATGCCGTCGATAAAGATATTCAGGCAATGTTGTTCCCTTTAAATCTGATCCACAATGTCTTCTTGTGCCC CAAGTACCACATTAAAGACAATTTCATATTCCCTAACAGTATTAAAATGACCTTCGTCTCCTTGCTGGGC ACCATCACTTACATCTCCCTATTCATGTACCGAGCCTACGAACTTCATATTGACAAAGTCATCAGGAAGC ACATCAATTTAACATACATTAATGCTGTCTTTGATTTCTTCTTGTACTTCATTGGTTATTTTATTAATTA CACCGTCAATGTAATTCACACTAAAAGGAATATTGCCTTTGTCA…	complete
Slit_GR130	scaffold310:119603-122732 + strand	MQNRRTTFINKEFLSIFSPFYLINTILCMRKYNISGNNIEIITIKNVVGTIFISCGMIGYYYATMKYTIFKSIEYISIYNVIYFEYLFNFVSVCILNLYYSSRNVRLVFILYDINKSLYRSSDTKEFKKVSCISTAFLFISCFALTVFKLFYDPCWTIMRALYVSTSILLDLELVHISVIIYILTSKIKLWHTNIKAIDFGHNNDEIQVDKVSALEELEKAIISMNDAWNIIVKISGFSILIHFITTFIQVLVYVGVLIIWSHAEFEDFNVAISHLFGVLLWVTKVFVVELGLCIACEEFYKELCRAQVIVVYKLSQDLTLKKVWKNIFRVLNEEFDPLTACGMFTIEAKTLLHFCQLVATYTIVILQFAVL	372	7	i41-63o78-100i130-152o162-184i239-261o271-293i352-371o	7tm_7	ATGCAAAACAGAAGAACAACATTCATTAACAAAGAATTTTTGAGCATCTTTTCTCCTTTTTACCTTATCAATACTATTCTATGTATGAGAAAATACAACATCAGTGGCAATAATATCGAAATTATTACAATTAAAAACGTTGTGGGAACAATATTTATTAGTTGTGGCATGATTGGGTACTACTACGCTACCATGAAGTATACTATCTTCAAATCCATTGAGTACATTAGTATTTACAATGTGATTTACTTCGAATACTTATTTAATTTCGTTTCTGTTTGTATTTTAAATTTGTACTACAGCTCTAGAAATGTGCGCTTGGTCTTTATCCTTTATGATATCAACAAAAGTCTTTACAGAAGTTCTGACACAAAGGAGTTCAAGAAAGTATCTTGTATC…	complete
Slit_GR131	scaffold495:30288-32480 + strand	MKSLFKGFITDNYLDQSFQNILFPYRCLHHLLFLSRFSIKYNCIRTHVNSYYIFSFVGSFCLFLYMYFSITALSIDDITSLNFFPWLNAVVLFLPFLLFYIINVIQRKNHVKLVLGIQKSFRAIRYKHYKFCVIWNWFGVFFHFFWVILSLLLLQDIQITIILYVMTFLDVNITYGISMIFLIRNGMVAWIAEVEYQSKICLELDEKKRYEMFNKLFVAYQDLMQAYAIYKRLFKIPILFQVLYMFFLSLLYIQMIIELIQLKVTYIGQFNLDVYAIVTIVWLLKNISYIMLFSRGCEMFYISVTDANSACFRLLKHVQNIDVAKKFCKNILRSHRATFHKMTACNIFTVDANLAHGYTSVQVEYVIVLLQFALTRFNY	379	6	i51-73o83-105i132-154o159-181i234-256o271-293i	0	ATGAAATCACTATTCAAAGGCTTTATAACCGACAATTACTTAGACCAAAGTTTTCAAAATATTCTCTTTCCCTATCGGTGCTTGCATCATTTATTGTTTCTGTCTCGTTTCTCCATAAAATACAATTGCATCAGAACTCACGTCAACTCATACTATATTTTTTCCTTCGTCGGTTCTTTTTGTCTGTTTCTGTATATGTATTTTTCTATTACTGCATTGTCTATTGATGATATCACCAGCCTCAACTTCTTCCCTTGGTTAAATGCTGTTGTGTTGTTTCTTCCTTTTTTATTGTTTTACATTATCAATGTTATTCAGAGAAAGAACCATGTTAAATTGGTTTTGGGGATCCAAAAGTCTTTTAGAGCTATCAGGTATAAGCATTACAAGTTTTGTGTC…	complete
Slit_GR133	scaffold495:24837-28008 + strand	MKKMISSSPITDNFLDKSFQTVLFPYRCLHHSVFLSRFAIKHNCIRPHHHSYYVFSLIGVICMAIYIYKF ATITTDGISTLVDLFFLINTCMLISPFFVYYVINIIKRNEHVEIIIRIQKCFRIISYNKYKQSMMWNWFG VVFHTFWIMLSLIVVRDIKIVISFHVISFFDVDTTYGLSMMFLLKYGMVAWISEVRYQCKIFLEVEDNRR DEIFRKLFQAYEELMEAYTIFKRLFKYSMFFQALYTFFLTMLCIQTIIEILQLKIAHTDWFDIYMFGMVT ALWLLKNVLYVVSFSILCEQFYMSATDAKDTCYEMLKCFQNTVAPKRFCKKIVRFHEATFHKMTAFDIVT VDANLAYGYACLEVEYIIVLLQFALARFKD	386	7	i52-74o84-106i133-155o175-192i238-260o275-297i353-375o	0	ATGAAGAAAATGATCAGTTCCAGTCCCATTACAGACAATTTCTTAGACAAAAGTTTTCAAACTGTTCTCT TTCCTTATCGTTGCTTACATCATTCAGTATTTCTATCTCGTTTTGCCATAAAACATAATTGTATTAGACC TCATCATCACTCGTATTACGTATTTTCTCTCATAGGCGTAATTTGTATGGCTATCTACATTTACAAATTC GCAACCATCACAACTGACGGAATCAGTACACTAGTCGATTTATTTTTTTTAATAAATACTTGTATGTTAA TTTCTCCTTTCTTCGTATACTACGTAATCAACATTATTAAGAGAAACGAACACGTGGAAATTATTATAAG GATTCAAAAGTGCTTCCGTATCATCAGCTACAACAAATATAAGC…	complete
Slit_GR134	scaffold2109:93281-96446 - strand	MINVEIQVQPNATEKNNNNKIDKDVQLIFRPINFMQSILLNPKYNIKNGLISPNNNVHKLIIIIQIILFT ILYSLRLKSLIANNKNNNKYSYFSFVFIFDYIFRCVGLVINFIINVIKTKKNVEFVLYFQKVHRLLNNVA CDKQFIKRSWMSIAAIFAFYFFVTASLLFVLFRALWDIFTNVIVKLMLDINMIYMLRLVKQTITDKLVLW NTELLLAQKNGCSRLHSVRLFRAYVQILQCYKIIEDIYKGPILRQIIEAFFQSLFDINVVIMLGENVERK SLYFIMYIFIWIAKNLMIQLALSLTFHAFYETVALAQTSCLLSSIENNCTDDQRKLCKNVMRLHRASFSK LRVCGMFYMDVCHPLRLVILLTNYTVVLLQFAFL	389	6	i60-77o92-114i150-172o176-198i281-303o364-383i	7tm_7 superfamily	ATGATAAATGTTGAAATTCAAGTACAACCGAATGCAACAGAAAAAAATAATAATAATAAGATAGACAAAG ATGTTCAATTAATATTTCGGCCTATAAACTTCATGCAATCTATTCTTCTGAATCCGAAATACAATATTAA GAACGGCCTGATAAGTCCTAATAACAATGTCCACAAACTGATTATAATAATTCAAATAATATTATTTACA ATTCTTTATTCGCTTCGATTAAAATCTTTAATCGCTAATAACAAAAATAACAACAAGTATAGTTATTTCT CATTCGTATTTATATTTGACTACATTTTTCGATGCGTAGGTTTAGTTATAAACTTTATAATAAATGTGAT AAAAACAAAAAAAAATGTTGAATTTGTTTTGTATTTTCAAAAAG…	complete
Slit_GR135	scaffold495:21165-23436 + strand	MGNSNVNVQTNDSEVGHVIDEEVQLAFRPINVMQNLVLNPRYQIKNNVILPNNNVHKFIMLFVTFIMAFIHTYRFSYHILHSQGVRFLTFIVIFEYGFRSAGIIMNLLIHFKKTKSNVQFVLYFQEVHRILNHKAIDRKFIKQSWIAVVSIFGFYIIIVSFIIPLIIHPPWDILINVIVRLSLDTNTVYVLRLVKSLTDKTGLWNAHLLLAQKNGCSRLHSASLFRAYVQILQCYEMTLDIYEGPLLYQTIDALFQSLIDVKLLIDIGVKMSWDLVPVLLYILSWIIKSLIIQFTLSLTFDTFYETVQLAQTSCLLNSTDNKCTDSQRKLCKNVMRLHRTSFKKVRVCGMFYMDVCHPLRLVILLTNYTVVLLQFAFL	378	5	i55-77o87-109i145-167o278-300i358-377o	7tm_7 superfamily	ATGGGAAATTCTAATGTTAATGTTCAAACAAACGACTCTGAAGTTGGTCATGTGATTGACGAAGAGGTCCAATTAGCATTTCGGCCAATCAACGTGATGCAAAATCTTGTTCTCAATCCCAGATATCAAATCAAGAACAATGTGATTTTACCGAATAATAATGTCCACAAATTCATAATGTTGTTCGTAACATTTATAATGGCTTTCATACATACATATCGTTTCAGTTACCATATTCTCCATTCCCAAGGTGTTCGCTTTCTAACCTTTATCGTTATATTTGAATATGGCTTTCGCTCCGCTGGAATCATTATGAATTTATTAATACATTTTAAGAAAACAAAGAGTAATGTTCAGTTTGTTTTGTACTTTCAAGAAGTTCATAGAATTCTCAATCAT…	complete
Slit_GR136	scaffold495:8699-11489 - strand	MEGNSSNKVDDDIIQSLLPLYIIQYLVLSPKYYLNNNVITVNNCFNNFILVVGLISTQVLFLLHILDIIL DENITKYNLIKFIFFASYLDIAYRVISFTVLFFNNYFNTKNNVLFVLYIREICNLFGMNPFLKRYMVMNW VFITSLFGFYIITCIYYYCFPSIASVIVIIYYFTLLNYDAELLYGLRSVNLLTDVLKLLNTQLRSLDNNV CSEMYLKNIFHFYGLIFKCFEIIKKVNRLSVSTVRLFLTCFIIIRSMINPTCYLFQILVHIFDTYSPTIY LIFLWTVKNLLLQSWISLQLEHFYDTLKETQDCCILILGDNCSDRTKQLGKNITRLHKANFTEMSTFGLF QINGCHSLHLVVNFTNYSIILLQFAFVQN	385	7	o13-35i48-70o85-107i137-159o163-185i236-258o263-285i	0	ATGGAAGGCAACTCAAGTAACAAAGTAGACGATGATATTATACAAAGTCTCTTACCATTGTACATAATTC AGTATCTAGTTTTAAGTCCAAAATATTACCTTAATAATAACGTCATAACAGTCAATAACTGTTTTAATAA TTTCATATTGGTCGTAGGTCTAATATCCACCCAAGTATTGTTTCTCTTGCACATTTTGGATATAATACTC GATGAAAACATCACTAAGTACAATTTGATTAAGTTCATTTTCTTTGCTTCTTATTTAGATATTGCATATC GAGTTATTAGTTTTACTGTTCTTTTCTTTAATAACTACTTTAACACTAAAAATAATGTTCTGTTTGTCTT GTATATTCGGGAAATATGTAACCTCTTTGGCATGAACCCCTTTC…	complete
Slit_GR137	scaffold2109:114794-117237 - strand	MFLNKIIEKFIETEISIDCDFLCVFFPFYFIIAIVYDENFINRKIIKKSCTRKIIYAFLGNIVYFCLFSA TIICNPYHSYRFQVFYFFLYLMFCINLVIVSFINLLKNNSNVRIILYLNEINKLIISTDYLTFFKKSYWF YFIVVVFLFIINMIGKLIFDVYWTWVRVTFCSLSIIFDLDIGHTISVVYMLAIKTDIWNNVVKHTNFDKQ CDDEYENSFRRMKLKRMHRVIKLICEVWRIISEMSQLKILLHFVTTYIMFVMYVMTILIYAIRVGMTMNI IISHVLGVTICLSKLLFVELILCLVCEEFYRKINYARSIVISKSSQNVESKRIWKNIRRLIDANLKKMTA CGCFNLDAVTLLCFCSVITSHVIVLLQLAFL	386	8	o15-34i55-74o84-106i137-159o174-193i249-271o281-303i358-380o	7tm_7	ATGTTTCTGAATAAAATTATTGAAAAGTTCATTGAAACCGAAATTTCTATTGATTGTGACTTTTTGTGTG TTTTCTTCCCGTTTTATTTCATCATCGCTATCGTCTATGATGAGAACTTTATCAATAGAAAGATTATTAA AAAGAGTTGTACTAGAAAAATTATTTATGCCTTCTTAGGCAACATCGTTTACTTTTGTCTCTTCAGTGCT ACTATAATTTGCAACCCCTACCATTCTTACAGATTCCAAGTGTTCTATTTTTTCTTATATCTTATGTTTT GCATCAATTTAGTCATTGTGAGTTTCATTAACTTACTCAAGAATAATTCCAACGTACGAATAATTTTGTA TCTCAATGAAATCAATAAGTTGATTATTAGCACCGACTATTTAA…	complete
Slit_GR138	scaffold442:78128-80693 + strand	MEYNVIIKNVPRQQQYKEVLLNNIVDEDLQSLLRPLDLMQNIFICAKYSMRDNFITSNKPFYKYFSLFCAFCYLGGIIYLLVTVMELIASDQFYLNLYLRLFYQFCSCSVGYFVNSISNIIHCNNNVLLVLKMQHVKRILKIDGNHLKSLLIFNWLCVVNVNILYIIERFDFTDGFSVNPIGFIVQTPNIFFEVNIVYATFIVKLLRKILTVWVQKVKKPTKEESQREGYWDELFQVYSNILEAYNLFQATYRLIITFQTIFTISYSLMTVSIVIQINLYWGEGTPISLMFILSSVEWLVKKIVLLTCLCNECSSFYDIVDKTQHLHLMFIESAEISDAQMRMLKNIQRLQRASFKKMSAYGLFVVDATLPLQLAGIISTYTIAQLQLIVPRN	393	7	i64-86o101-123i144-166o181-203i255-277o287-309i361-383o	0	ATGGAATATAATGTGATAATTAAAAATGTACCAAGGCAACAGCAGTACAAGGAAGTGCTACTGAACAATATAGTCGATGAAGATTTACAATCATTACTTAGGCCGTTGGACCTGATGCAAAACATTTTTATCTGCGCAAAGTATTCTATGCGAGACAACTTCATAACCTCGAACAAACCTTTTTACAAATACTTTTCATTATTTTGTGCGTTCTGCTACTTAGGTGGTATAATTTATTTACTCGTTACGGTTATGGAGCTGATAGCTTCAGATCAATTTTATCTAAATCTATATTTACGTCTGTTTTATCAATTTTGTTCTTGCTCTGTTGGGTACTTTGTTAACAGCATTTCTAACATCATTCATTGCAATAATAACGTGCTCCTAGTGTTAAAAATG…	complete
Slit_GR140	scaffold442:734-3911 + strand	MINRVNKNSKPILNNVIIQNVPHYSEVLLNNFVDKDLQTVLRPLNLMQNLFFCAKFSIRDNFVTSNSSCY ACVSVFCAILYISYLSFLLTISFVYLTERFGVLMLMLQMLYQDYSVCLGYIVNIISNIVHCNNNVCLLLK IQQVLRLLKIDGKHFRSMLFFNWFAAVFINILYTLENVPLNVNFKIDFYSVIKHFPTMLFEINILYAMCI VKLLKKALNVWMEEITNVSSEDSQRKCYWNKMFKVYSNILEAYELFQITFRLLVTFCIMYTISYSLIAVS IGIQVDRLLGVGSAISAFSASNLQWLIRNIFLLTLFCNECEKFYDILNETQLLNVVFMESSVHSGVQIKM LKNIQRLQRASFKKMSAYGLFVVDATLPLQLAGIISTYTIAQLQ…	405	7	i74-96o116-138i158-180o195-214i262-284o294-316i368-390o	0	ATGATTAACCGCGTAAACAAAAATTCAAAACCAATATTAAACAATGTCATAATTCAAAATGTACCACACT ATTCAGAAGTACTTCTAAACAATTTTGTCGACAAAGATTTACAAACAGTGTTAAGACCCCTAAATCTTAT GCAAAATCTTTTCTTCTGTGCGAAGTTTTCTATACGAGACAACTTTGTAACTTCGAATAGTTCTTGCTAT GCGTGTGTTTCAGTCTTTTGTGCTATCTTGTATATTAGTTATCTATCGTTTTTACTTACGATATCTTTTG TATATCTTACTGAGCGTTTTGGTGTCTTGATGCTAATGTTGCAAATGTTGTACCAAGATTATTCTGTTTG TCTTGGCTACATAGTAAACATCATTTCGAATATCGTCCACTGCA…	complete
Slit_GR141	scaffold1414:23464-27040 - strand	MNSRSNFYNLNIHRIPRRQKNEVLSTIIDKDLLTVLRPLNISQTIFICAKYSIQDNCITSNSLYYNYFSL ISVFIFLCLIIFVTISTIVHLVTTKFLSMLFRVICFYIVYVIGYVISVISNINHSYNNVLLMLKIQHVLK TLKIKGKNFKNLVVFNWIVVASLHFLYSLTRSEYLWVLSIEGITYFVLNYISVLFESNVLYAVVILKLLR KMLNVWMEQFKKSTTELERLRHLKIMFETYSNILEAYELFQKAFRLLVTFSTLYIVFNCLMTVSISIELE RLSAPLNVLLMYSTGNGVWLLKNLILLILLCTESEKIYTALNSIRIMNTLLTNSRDYSDEEINILKNIQR LQRASFKKMSAYGLFVVDATLPLQLAGIISTYTIAQLQLFCN	398	7	i63-85o100-122i151-168o183-205i256-278o288-310i362-384o	0	ATGAATTCAAGGTCAAATTTTTACAACTTAAATATCCATAGAATACCAAGGCGACAGAAGAATGAAGTAC TGAGCACTATTATTGATAAAGACTTACTTACCGTACTAAGACCATTGAATATATCGCAAACAATTTTCAT TTGCGCGAAGTATTCTATACAAGACAACTGCATAACTTCAAACAGTCTTTATTACAACTATTTTTCTCTA ATCAGCGTATTCATTTTTTTATGTTTAATTATATTTGTAACTATTTCAACCATTGTACATTTGGTTACAA CTAAATTTTTATCAATGTTGTTTCGGGTAATTTGTTTTTACATTGTCTACGTTATTGGGTACGTAATAAG CGTCATCTCAAATATCAATCATAGTTACAATAATGTACTACTCA…	complete
Slit_GR142	scaffold1414:14768-18148 - strand	MAYKMSRQQYKEMLLNVIVDKDLQSVLRPLDLMQNIFLCAKYSIRDNFITFTSTFYNCCSFFCALIYISF LLYFLYMFVTILYSNFSFLTLALRMFYQCFSCFIGYFIIIISTIVNCKSNIILVLKIQRIITILKVDGKH LRGLFFFNWISVVTLNVLYIIEKSEFYTEFSYKHLLSMILNYPNVLFEVNIVYAIFFIKLFRNVLNIWIE EIKKSTNEDLEREYHWEELFKVYSNILEAYALFQETFRLLVTFYTFYTISYSLMTVSFGIKFHQLLGANL LNDLIFTTSNAQWLVKNIFLLTLFCIECEKLYAEANETQYTNMLFKGYRHWSDEQGKMMKNIQRLQRASF KKMSAYGLFVVDATLPLQLAGIISTYTIAQLQLIIPQN	394	7	i61-83o103-125i144-161o176-198i247-269o284-306i356-378o	7tm_7	ATGGCTTACAAAATGTCAAGACAGCAGTATAAAGAAATGTTACTGAATGTTATAGTAGATAAAGATTTGC AATCAGTGCTCAGACCTCTGGATTTGATGCAGAACATTTTCCTTTGCGCCAAATATTCTATACGAGACAA CTTTATAACTTTTACTAGTACTTTCTATAACTGTTGTTCATTTTTCTGCGCACTTATCTATATCAGTTTT CTCTTGTATTTCCTATACATGTTCGTCACGATACTTTATTCAAACTTCTCATTTTTAACACTAGCTTTGC GGATGTTTTATCAATGTTTCTCTTGTTTTATTGGGTACTTCATTATTATCATTTCAACTATCGTCAATTG TAAGAGTAATATTATTCTTGTATTGAAAATTCAACGTATTATTA…	complete
Slit_GR143	scaffold1414:19138-22077 - strand	MNIKSKLNKMITKEIPKQQYQEVLLDNIIDKDLQSVLRPLNLMQNIFFCAKYCIRDNFITPNSSCYNYCT ILYIVVYICILFFILFIMLVLFGLNNYFLNLSLRLIMQLSVCFFVMLIHICSNMVNSNNNVLVVLKIQYA LRMIKIKTRFFRTLQIFNWVCVVTLNVLYILEKNQFKLDIFSVQLIINCFINYPNILFEVLMVYATVIII LLRKTLSLWIEKAKKSTKEHLQRDCHWEGMFKVYSNILEGYELLQETFQLFLAFDTIYVVCNSLVTVSIC VHAAKFYGTNVYSTSYFIAKVLWLSRNIGLLSFLCNESEKFYAVLNESQTVNMTLMKTSEWQGTQKKILK NIQRLQRASFKKMSAYGLFVVDATLPLQLAGIISTYTIAQLQLL…	420	5	i68-90o105-127i148-170o190-212i367-389o	0	ATGAATATTAAATCAAAATTAAATAAAATGATCACAAAAGAAATACCCAAGCAGCAATATCAAGAAGTAC TATTGGATAATATTATTGATAAAGACTTACAATCAGTGCTAAGACCCCTGAATTTGATGCAGAACATATT CTTCTGTGCAAAGTATTGTATCCGAGATAACTTCATTACTCCGAACAGTTCTTGTTACAACTACTGTACA ATATTATACATTGTCGTGTACATCTGTATTCTATTTTTTATTCTTTTTATAATGCTAGTACTATTTGGTC TCAATAACTATTTCTTAAATTTATCTTTAAGATTGATCATGCAGTTATCCGTTTGTTTTTTTGTAATGCT GATACATATCTGTTCGAATATGGTCAATAGCAACAACAACGTAT…	complete
Slit_GR144	scaffold442:8751-11983 + strand	MNFKSKSNNVTIVKEATRQQYKEVLLDNRIDEDIQSVLRPLSLVQNIFLCAKYSIQDNYITSNSFCYNFF SVFSTLLYLSFIVLSLLTLVAVFFWNFAILTLFLRLLYQCFSCCLVYIINVAANIIHKNNNVSIVLKIQH ALKVLEIKRKRLKGLLIFNWFCVIILNFLYFLEKFQYKIDFANVPIQIIISLVTYPNVLFEINMVYVIVL IKLLRLILNVWMEKVKKQTCENLLRERNWKEMFKVYSNVLKTYALCETTFRLILTFYTIYIASYSLMTVS IGIQTGLAQGAYAFCTSPYFIACVMWLSRSIFLLSFLCNECEKLYTTLYESQRVNMMFMKTKDWKDTPKT VLKNIQRLQRASFKKMSAYGLFVVDATLPLQLAGIISTYTIAQL…	408	7	i65-87o97-119i155-172o187-209i260-282o297-319i369-391o	0	ATGAATTTTAAATCGAAATCGAACAATGTGACGATAGTCAAAGAGGCAACACGACAACAGTACAAAGAAG TATTGCTGGACAATAGAATTGATGAAGATATACAATCAGTGCTAAGACCGCTGAGTCTGGTGCAAAATAT TTTTCTCTGCGCGAAGTACTCTATACAAGACAACTACATAACTTCGAACAGTTTTTGTTACAACTTCTTT TCAGTATTTAGCACGTTGCTTTACCTTTCATTTATAGTTTTAAGTCTTTTGACTTTAGTTGCAGTATTTT TCTGGAATTTCGCCATATTGACTCTGTTTCTCCGATTGCTGTATCAATGTTTCTCTTGCTGTTTAGTGTA TATTATAAACGTCGCTGCTAATATTATTCACAAGAATAACAACG…	complete
Slit_GR145	scaffold442:82498-87881 + strand	MSSSHIRLPAYNYVDKDIQAMLRPFNIMHNIWFMPKYRIKDNLIHPNNFITYFLSLLGTMTFIFLLIYQLYLLYVEEISTKVFKLNYFTFNLEFFFSFAGFVINCAVNVFKMNDNINLVLRLQDVHIFLNVTYHLKRFVLLNWIIVISSFGYSVINGAIANLVLDLTTLNFVTSLSTICFEINFLNAISLMKFLSHTVELWNNRVQNFVDYEQENSEVYDSNMFNAYANILECYDLYRSSFEHMIVYHILEFFFHALVRFQMSFDLFNSSEAKEKHDFKAAWVFSSFLDIWIVKSLILLISLSYYYEKFYTAIYNIQNSSSIILKQNCSDNERRLCKNVQRLHRAAFNKIIVCRLFYIDACFPLKMLALLANYVFVLLQFAIF	383	7	i50-72o87-109i138-160o166-188i244-263o283-305i360-382o	0	ATGAGTTCTTCTCATATCCGTCTCCCAGCCTATAATTATGTAGACAAAGATATACAGGCAATGCTTCGACCTTTTAACATTATGCACAACATTTGGTTCATGCCCAAATATCGTATTAAGGACAACTTGATACACCCCAACAATTTCATCACTTACTTCTTGTCTTTGCTCGGCACGATGACATTCATCTTCTTGCTTATTTATCAACTGTATCTACTTTATGTGGAAGAAATTTCCACAAAGGTTTTCAAACTGAACTACTTTACTTTTAACTTAGAGTTCTTCTTCTCCTTCGCTGGATTCGTCATAAACTGCGCAGTCAACGTGTTCAAAATGAATGATAATATAAATTTGGTTCTGAGGCTTCAAGATGTTCACATCTTTCTAAATGTAACATAT…	complete
Slit_GR146	scaffold442:14101-16114 + strand	MFSQNVSFKNERIDHNVLLDNTLEEDFQAFLLPYNLVQKMSFYPKYRIKNNAILPNNVAMKICSLIATLTGIFILACDVYMLYLNKPSVSTSFINCCFEFFVYGAGFIIYYIINALHMKKNIIFILMLQAVHRFLGKNYNLKYVVIWNWITVLAYGVPYITCLVVAYNIFGYPLITLIKQITVICFEFNVVYATRLLVLLTIEIDLWNDQAQNFAQTDFNNNPVFCKRMFQAYVKILECYNTFKSSFQIMIVFHNVVLFFYILFKLQIALDYVKVSYLHNDSNINPTKAYLMILLLCLWAVKSLMTEIMLSLSCEEFYKSMDNVQNTCVLILRSNCSDAEKKLCKNVQRLHHASYTKMNVCGMFYIDASFALKLLALVTNNVIIILQFSFL	391	7	i54-76o91-113i143-165o169-191i251-270o290-312i368-390o	0	ATGTTCTCTCAAAATGTGTCTTTTAAAAATGAACGAATTGATCACAATGTTCTTTTGGACAATACCCTTGAAGAAGATTTTCAAGCGTTCCTCTTACCATACAATCTGGTTCAGAAGATGTCGTTCTACCCAAAGTATCGTATCAAGAATAATGCGATACTTCCAAATAATGTTGCAATGAAGATTTGCTCTCTTATCGCCACATTGACAGGAATTTTTATCTTAGCTTGCGACGTCTACATGTTGTATTTAAATAAACCCTCAGTTAGTACTTCTTTTATAAATTGCTGCTTCGAATTTTTCGTGTATGGGGCTGGTTTTATTATTTATTATATAATCAACGCGTTGCACATGAAAAAGAACATCATTTTCATCTTAATGTTACAAGCTGTGCATAGA…	complete
Slit_GR147	scaffold1414:10536-13371 - strand	MLPIENVDFNSIRNAQELVSLDNHLDKDLHSIILPFDIFNKIFFYSNYRIKNNKILPNNLTINALSFIAV LFHIIILIYEVFIVHTVGPQFQFVKITYVNGYCDCFLYSLGYIIYYIINILQMKSNVTFILNLQVSHRFL GRNNNFKYYIIGNWISMIMYLVFYLTALVVCIFVFKLSSISVSAIKNFFLMIFEISIVQRARLLKFLTIQ VNLWKEQAEHLARIDSNTSSICIKRMFQAYVRILECYNIFKSSIQIMILFQNVMVIYFILIKFKISIDVL RMSFLIESYFVFYQACAAIIFLNLWTLKSFLIEIILSLYCDEFYKAMDDIQCTCALILKSNCSDAEKKLY KNIQRLHRAAYSQMNVCGMFYIDATFALKLMALTGNYVIVILQF…	403	8	o29-48i61-83o98-120i148-170o180-198i249-271o286-305i375-397o	0	ATGTTGCCCATTGAAAATGTTGACTTTAACAGTATTAGAAATGCTCAAGAACTTGTTTCTTTGGACAACC ATCTTGACAAAGATTTGCATTCGATCATTTTACCATTCGACATATTTAACAAAATTTTCTTCTACTCGAA CTATCGCATCAAAAATAATAAAATCCTTCCAAATAATTTAACGATTAATGCTTTGTCATTCATTGCTGTC TTGTTCCATATCATAATTTTAATTTACGAAGTCTTCATTGTACATACAGTAGGTCCTCAATTCCAATTCG TCAAGATAACTTACGTAAATGGTTACTGCGACTGCTTCTTGTACAGTCTTGGGTACATCATTTATTACAT AATCAACATCTTGCAAATGAAAAGTAACGTCACATTCATCCTTA…	complete
Slit_GR148	scaffold2029:26703-29794 - strand	MKCVRKYRRFVKTKSCHIQFPVNTYINTDIQSMLLPLSLLQRFSLSPKYQIKNNSMRPNSLRTNLFFVLV VTLTISFLSYRINNIFQLLIVNQLKVILANIVVEFVLFSTGLIINFTVNTLQVKRFLELIMTIQKVHGLL NEKSLFKRYILSNWVSVVFFIAVHGFSLIGLAFMANVRLYFLFHTLGVTCFDINTIYAIRLIKLLTNKVD LWNARVQNLKKVDHDELELFCRNLLNTYVNICKSYDLYKAAFQHMVKTNTLFFNTLLKKFKFMLRLAPLI QIICKFQMTTETAFKFMITVMIKGIVYQITLGLYCEGFYKATDETLNSCSIILQTRCSVIEKRLCKNVLR VHRANFNKVNICRMFYIDAKFPLKIIYLVANYIIVLILFACNTR…	401	6	i60-82o97-119i153-175o180-202i292-314o375-392i	0	ATGAAGTGTGTAAGAAAGTATCGTCGTTTTGTCAAAACAAAATCGTGCCACATTCAGTTCCCTGTCAACA CTTATATTAATACAGACATTCAGTCAATGCTTTTGCCTTTAAGTCTACTACAGAGGTTCTCGCTCAGTCC AAAATATCAAATCAAGAATAACTCCATGAGACCAAACAGTCTTAGAACAAATTTATTTTTTGTGCTTGTA GTAACACTTACAATATCTTTTCTAAGTTATCGTATCAATAATATTTTTCAACTACTGATTGTAAATCAGC TAAAAGTCATCTTAGCTAATATTGTGGTAGAATTCGTCTTATTTTCTACAGGCTTGATAATCAACTTCAC CGTTAATACTTTGCAAGTGAAAAGATTTTTAGAGCTTATTATGA…	complete
Slit_GR149	scaffold442:22714-25412 + strand	MVNIHLKSCSSFNTKFLNMLLPLRCMQHAIFLSTFAVRHSRIRIHSAQYYIPAFIGVLTLITYRLVIEIE NTYYKNFSGVVKIFNKNIGFLWMLVLITFFVMNFFKRHYYVGMLLRIQRSFNALNYNHYQGITICNWIVL LSHLIYLLFVGFIFHDINVILTSMCFIGFDIHITISIVLIYLLREGVVTWISQVKYHSKKFGQEEGQSTE HMKIMFQVYLDLTRAFELFKDIYKFMVSHFFFIADVYCYSLLFLQEVIEIYKYHIPDDEKVIPMQLVVSF WMLRRSVFIVLFCSFCEKFYMSINEVDDICSSLLNSFQDTVAMKRLCKNVQRLNRATFNKMTAYHIYTVD GRLPQEFCRFLFDHLIVLLQFAIL	379	6	i47-69o89-111i132-154o159-181i235-257o272-294i	0	ATGGTCAACATCCATTTAAAATCCTGTAGCTCTTTTAATACAAAGTTTCTCAACATGTTGTTACCTCTCC GTTGTATGCAACACGCGATTTTTTTATCAACCTTCGCTGTTCGTCACAGCCGTATCAGAATTCATAGTGC GCAATATTACATTCCAGCCTTCATCGGTGTTCTGACCCTCATCACTTATCGTTTAGTTATTGAGATCGAA AACACTTACTATAAAAACTTCAGTGGGGTAGTCAAAATCTTCAATAAAAATATTGGTTTCCTATGGATGC TGGTACTCATTACGTTTTTCGTAATGAATTTTTTTAAAAGACACTATTATGTTGGAATGCTATTGAGAAT ACAAAGGTCGTTTAATGCCTTAAATTATAATCACTACCAAGGGA…	complete
Slit_GR150	scaffold2029:21705-25949 + strand	MDNISQISCNSFNRKFQNMLLPIRCMQHATLITTFTIQNNCIKAQSVWYYILTFIFVLGSAIYRVVFELKSLYYKNFSWIIRTINKSIAPISMVVLARFFLFNFLIRHDYVEMLLRVQRSFKELIYKHYLRTTIWNWLFGVSHLIFMFHVGFGFLGINKIFIVLSLMSFDIHMSISTRILSFIKDGFMSWVSELKYYSQNFDHEEEKCNERIKILFEVYLDLMEAFKLYKNIYEFLHFFILADVFFFALLFLQEMIEIYKYNIPDDETFNKTSLLMLVSIWIMNRSFFIVLLSSLCEKLYMTVNEADATCSSLLNRFQQTVAMKRLCKNVPRLNRAAFHKMIACHIFTIDGRLPQEFCRFVFGYLIVLLQFAIL	374	6	i46-67o87-106i134-156o160-182i235-257o272-294i	0	ATGGACAATATTAGTCAAATATCTTGTAACTCCTTCAACAGAAAGTTTCAAAATATGTTGCTGCCTATCCGGTGTATGCAACACGCTACTTTGATCACCACCTTCACCATTCAAAATAACTGTATCAAAGCTCAAAGTGTCTGGTACTATATCTTAACCTTTATCTTTGTTCTGGGATCGGCCATCTACCGGGTCGTATTTGAGCTCAAAAGCTTATACTATAAAAATTTTAGTTGGATAATCAGAACCATCAATAAAAGCATTGCTCCGATATCGATGGTGGTGCTTGCAAGGTTTTTCCTATTCAATTTCCTTATAAGACACGATTATGTAGAAATGCTGTTGAGAGTGCAAAGGTCCTTTAAAGAGTTAATCTATAAGCACTACTTGAGGACCACT…	complete
Slit_GR151	scaffold2700:511-1697 - strand	MIQTGRQSDIINRKFLNMLLPLRCMQHFILASPFIIHHHRIKGQTLRYYVSTFIFILVISIYRWINSIRE KSLIKMNIVTLILRYAHRIILIFAIIILYFINLIKRQDNVELILKIQNMFNEINFKYYKRFTIVNWIVLI MYFAIFLNAFIVLEFNLMVSTYTIVYFDIHTTIGIRIISLIKDGVTLWLSKVKLHCGISCGVREDPKDLR VLFQVYVDLMDAFDTVKKLYQFTISFIVFDVLLIALTYVKMLIEQKKHDVEVS	266	4	i46-65o85-104i131-153o230-249i	0	ATGATTCAGACTGGACGACAATCGGATATTATCAACAGAAAATTCCTAAACATGTTGCTGCCTCTCCGTT GTATGCAACACTTTATTCTTGCATCTCCTTTCATTATTCACCATCACCGTATTAAAGGTCAAACTTTGCG CTACTATGTTTCAACCTTCATCTTTATTCTTGTGATCAGCATTTATCGATGGATCAATTCCATTCGCGAA AAGTCTTTAATAAAAATGAACATAGTGACTTTAATTCTCCGTTATGCTCACCGGATTATCTTAATCTTCG CCATTATCATCCTTTATTTCATTAACCTTATCAAGAGGCAGGATAACGTCGAGTTGATCTTGAAGATACA AAATATGTTCAACGAAATTAACTTTAAGTACTATAAAAGGTTTA…	partial
Slit_GR152	scaffold2029:18677-20527 - strand	MSHVTKTSVNRQFLSLLLPLRCLQYVIFISTFTVDRSFIKVRSIWHHVISLICILTFITIRHVVTYRADY YRDFSSLMKVIDHIFINVMTFALLAFYFISFIYRQDNVEMFLKLQKAYKELDYKYCKRISTWYWIIVLCS FIFFVYCTITFIFFDYKVILAAVIVVYFDIHTTIVLFVLVLIKEGISTWVSELKCYSEVCLMVGEEESKR HMNVLFQVYEDLLKAYDLFKKTYQFIVTILIVDVFIYILLFVQSFIEMANMTKGTLAYMLPINITALIWM FKKIMFVVILSAQSEKIYMADYEADAICSYLLGIIQHERDIKRLCRNLQRLNRAAFYKIRACHVFPVHGR LAQGFVGLVFGYVVILLQFAI	378	7	i43-65o80-102i132-154o159-181i233-255o270-292i347-369o	0	ATGTCTCATGTTACTAAAACATCTGTCAATAGGCAGTTTCTAAGCTTACTGCTTCCCCTCCGTTGCTTGC AATACGTTATTTTCATATCCACATTCACTGTTGACCGTAGTTTTATCAAAGTCCGCAGCATATGGCACCA CGTCATTTCTTTAATCTGTATTCTAACATTCATCACTATCCGTCACGTGGTAACTTATAGAGCCGATTAT TACAGAGATTTTAGCTCCTTGATGAAAGTTATTGACCACATTTTTATAAATGTAATGACATTCGCACTTC TCGCCTTTTACTTCATCAGCTTCATTTACAGACAAGACAACGTTGAAATGTTTCTAAAGTTACAGAAAGC TTATAAAGAATTGGACTATAAGTACTGCAAGAGGATTTCTACTT…	complete
Slit_GR154	scaffold495:92176-94467 - strand	MKFRKLLKTFSNKIHPMKIKVKTKHKLQNWLIDNELQTLIKPLHLILAVQLLPKYSIKSNSIHTTSLLSK ITTLCGVILRIIPFTLRMLGDLLDHTNSDFFILIIVLDGSFYCFGLLFVCIYNIVLNEFCVKCILKIQDV HKLLYDKFIFKHFVFFNWLFICVIFIIYLIIIITIFNIGMPMFISLCNVMLFCVDAHMIYAIRFVNLLEC YALSWNYKILSLPNSKQKCESMFLVYSDLLESCELFVKSSQFWILYHTIETCLHGLIDLQFNMRLALKQA AAPVSLSYNQLWIAKNVLLQTLLGSSCEMFYSALKSCQDSCVIILGSNCTEFERKMCRNIQRLHKTHFRK INIFRLLPMDAGFLLLILEFLTVNTLVLLQITFLQTWFDDIMKP…	412	5	i67-89o104-126i154-176o180-202i362-384o	0	ATGAAATTCCGCAAATTATTGAAAACGTTTTCAAACAAAATTCATCCGATGAAGATTAAAGTGAAAACTA AACACAAATTACAAAACTGGCTAATAGACAATGAGTTGCAGACTTTGATTAAACCGTTGCACCTGATTTT GGCTGTACAACTGTTGCCAAAATATTCCATCAAAAGTAATAGTATCCATACCACGAGTCTCTTATCTAAA ATTACAACGCTTTGTGGAGTTATCCTACGTATAATACCATTCACTCTCCGAATGTTAGGAGATTTATTAG ATCACACGAATTCTGATTTTTTTATTTTAATTATTGTCCTTGATGGTAGCTTCTATTGCTTTGGTTTATT ATTTGTTTGCATTTATAACATTGTTCTCAACGAATTTTGCGTCA…	complete
Slit_GR156	scaffold442:36592-40044 - strand	MIPSYNIEKVPQRILRPLNRTLKFFGTPKYRIQNDRIIPVDKKSIVIWFLIVIIIFGYGSVCSVIEHKSI NMNILIFVNFMYDIFLCFGFIISFIVELSNRQNNCSLVILFHKTYRTLKFRDEVKSFIVWNWFLTLCTVF YGLIIVFLTLHNISIDKFLIVLICECAYITFDMNLVYAISILMLLNKYLDEWIQAMLRMNEEEEYGINCQ HLLQIYLEIMNAYNLYKKVFKILILYYSVDTFFRTMTYVETVLQFLRLQVYRQQIPAMSILACLCLIKNV YLLTFHAINCESFYTKIDETNMMCTQLMKNTELSDNQMDLYKKVLRTNFTFSKMTACGLFYIDATLPVRL LLLTTNYVIVLLQFAFCDLN	376	7	i45-64o74-96i126-148o158-180i229-248o263-285i339-361o	7tm_7	ATGATTCCAAGTTATAATATCGAAAAAGTACCCCAAAGAATTTTGCGTCCTCTGAATCGTACACTCAAAT TTTTCGGTACGCCAAAATACCGAATCCAAAACGATAGAATCATTCCCGTTGATAAAAAATCTATTGTTAT ATGGTTCTTAATTGTGATCATCATATTTGGCTACGGCTCTGTTTGCTCTGTTATCGAACATAAGTCGATC AATATGAACATCCTCATCTTTGTAAATTTTATGTATGATATTTTTCTCTGTTTTGGTTTTATCATTTCCT TCATCGTAGAACTAAGCAACCGTCAGAACAATTGCTCCCTCGTTATTTTGTTTCATAAGACCTACAGAAC TCTTAAATTCAGGGACGAAGTTAAGTCTTTTATCGTTTGGAATT…	complete
Slit_GR157	scaffold442:45411-52701 + strand	MEFWRRQQDPSKESNYLFISTRNLNKIDKDVQSLLFPLHLMQTIVLNKPYFIKNNVIWPNNRFIKFVSFCSFSFYIGISLYRTLEISLDPNLRRFVRIKFLYFASICDFFFYSSGFIANFVRTCVKTNKMVLFVLTFQDVHRFLHKEVDFKFTFVSIWIPVVLIFSFYFFTLMFMSVTPFYIVLILVYLICLDANHIYFIVVTKLLTVKLKLWNEKLQYVLENGDDEVHSNEMFCAYKNILSCYKILRDVYQQPILYQTIETFFRCLVNIKVMIEFGNMFMIKSPYVSLFLYTGMIKTLLIQLTISLRLQLFYDTIKCGQDLSKRVLLYSECTDFQKKLCKNVRREHRAAFRKLSACGLFYVDICLPLHLMALLTNYTVVLLQFAFL	387	6	i63-85o100-122i154-176o180-202i286-305o359-381i	0	ATGGAGTTCTGGAGGCGACAACAAGACCCTTCTAAAGAATCTAACTATCTTTTCATATCCACGAGGAATTTAAACAAAATTGACAAAGATGTCCAATCGTTACTTTTTCCTTTGCACTTGATGCAAACGATTGTGCTAAATAAACCATATTTTATCAAAAATAACGTCATTTGGCCAAATAATCGCTTCATTAAGTTTGTGTCTTTCTGCAGCTTCTCCTTCTACATCGGAATCTCTTTGTATCGAACGTTAGAAATATCATTAGATCCAAATTTGCGGAGATTTGTCAGAATAAAATTCCTGTATTTTGCCTCCATCTGTGATTTCTTCTTCTATAGCTCAGGCTTCATTGCAAACTTCGTCAGGACCTGTGTTAAAACAAACAAAATGGTCCTGTTT…	complete
Slit_GR158	scaffold442:53918-57095 + strand	MENTNNNQPRRHHTVALFASNKVDHEVQAIFLPLNLMQYMVCCPKYRIQNNHIKPISGSILSSIICTLIC IVVAALRIYMYHAYAKVMEITFFMHITTYYDWIFHSVGFIMNFVVAVSQTKTSVSFILIFQNIHRFLNNS ITTRRFIIQNWIIIFTYICCYMIFHGYMCIQIYNSLFMVFISYITICFDFNILYSIRIINLLETKVVLWN AHALRIKRTSAFESGYNKEMLKTYINILKCYDLYKQSFQHYMLYYIVDLYSHTLIYIEIAIQVMFIGFKL DDYKQPVLATLGIFGWLSKNLMWQTLLSRACEKFYIAVQNTEDTCAIILNSNCSDDKKKLCKNVLRLLRT SFKKIGTCGLFYIDAALHVALVALLTNHVIVLLQFALL	393	7	i59-81o96-118i146-168o172-194i253-275o285-307i359-381o	0	ATGGAAAATACTAATAACAATCAACCACGTCGACATCATACTGTTGCTTTATTTGCAAGCAATAAAGTAG ACCATGAAGTTCAAGCAATATTTCTGCCCTTGAATCTTATGCAGTATATGGTATGCTGTCCAAAATACCG AATCCAAAATAATCACATCAAACCTATTAGTGGTTCTATCCTCTCCTCAATTATTTGTACTCTAATATGT ATAGTGGTAGCTGCATTACGAATCTACATGTATCACGCTTATGCCAAGGTTATGGAAATTACTTTTTTTA TGCACATAACTACTTATTATGACTGGATCTTCCATAGCGTTGGATTCATTATGAACTTCGTGGTTGCTGT CTCTCAGACCAAAACCTCCGTTAGCTTTATCCTCATCTTTCAAA…	complete
Slit_GR159	scaffold442:57775-59944 + strand	MSFFKTLPITHFDLSKIVDKDVQSILLPLNVFQYITLCPKYRISNDYIKPNGFISNTISLLGAIFFIILI GSRVYDLDACSDLHQLSIFMRFSIYYDWIFYSIGFVINFIIGITQTSYAISFVLTFQNVHRFLNNDTNTK RFIIWNWIIMISFLCSYILFFTCTNLYLKLPYFYIYYSYTVISFDINVIYAIRILRLLKYKVLLWKNKAL DALKMRGMISADNYSTEMFKAYANILECYSIHKKCFQHFILYYVIEIFTHALMYIETNIEMFSDASTFPE PVLTALTILTWLVKDLTWLTLLCHQCEKFYIAIQNVQDTCTLILKTHCAETEKRLYKNVHRLHRASFAKI RACGVFNMDAASQLALMSHLANYFIVLLQFAVL	388	7	i52-74o99-121i142-164o174-196i249-266o281-303i360-382o	0	ATGTCCTTTTTTAAAACACTACCGATAACACATTTTGATTTAAGCAAAATCGTAGATAAAGATGTGCAGT CCATTCTCTTACCTTTAAATGTGTTCCAATATATCACTTTGTGTCCTAAGTATAGGATCAGCAACGACTA TATCAAACCAAATGGTTTTATCTCTAATACTATTTCATTGCTTGGAGCTATCTTTTTCATTATCCTGATT GGCTCACGAGTCTATGACCTTGACGCTTGCTCAGATTTGCATCAACTTAGTATATTTATGCGTTTTTCTA TTTACTACGACTGGATCTTCTATAGTATTGGCTTCGTTATTAATTTCATCATCGGGATTACTCAAACCAG CTACGCTATTAGCTTTGTCCTTACTTTCCAAAACGTGCATAGAT…	complete
Slit_GR160	scaffold459:18936-21259 - strand	MKLFKNTHVIPKQNTVNNFVDKDVQSMFVPLNLMQYMMCCPKYRFQNNYISPNKFITNFISFIGTIVINLIFVHRCYTMATTNDDFRYTTFMNIAAFLDCIYYSFGFILNFLIGVISSNNNIEFVLCFQKVHRSLSINKFSLRRFTIINWMCVIIAFCSYMIPFSYFCSQLTYYVVYGDYFLMFFDFNTLYTIQMLKLLEDKVKEWQIRLLKSRRIKKSCNEMDSYEMFEAFASILECYDIFKTCFQHYMLYYIVEVFIHSLIYIQVMIDTFKIDNNINRASVASITIYCWMIKDFTWQTTLSYQCEKLYIAIQSIQDSCTSILRSDCSENERKAYKNILRLHRASFGKIRVCGLFYVDLGLQLTMMSLLTNYIVVLLQFAYL	383	6	o55-73i94-116o145-167i174-196o249-268i354-376o	7tm_7 superfamily	ATGAAATTATTTAAAAATACTCACGTGATCCCAAAACAAAACACAGTAAATAATTTTGTGGACAAAGACGTGCAATCAATGTTTGTGCCTTTAAATTTGATGCAGTACATGATGTGTTGTCCTAAATATCGATTCCAAAATAACTATATATCTCCAAATAAGTTTATTACTAATTTTATTTCATTTATTGGGACCATAGTTATTAATTTGATATTTGTTCATCGCTGTTATACGATGGCCACTACTAACGATGATTTTAGATATACTACCTTCATGAATATTGCTGCCTTTCTTGATTGTATCTACTACAGTTTCGGGTTCATCCTCAACTTTCTGATCGGCGTTATTTCCTCAAATAACAATATCGAATTCGTTTTGTGTTTTCAAAAAGTGCATAGA…	complete
Slit_GR161	scaffold459:22431-25750 + strand	MGKVMLFIESLEETKDNKVDKDVQKLVYNPIFNVNPYLILKCDVKKNRIYPAKRRHDIISFFITFVTNCL CFYRLMTVHFTYEKINFENKFVIIPARFNYIVVVFALIVTFILSIVHKHNSVSFILKIEALNRSIDIKKA VKNVVIWNWISIAIVFIINILILSLFYSTFSFFNISDRVVDCLTDLVCILTDINSIVSIQIIVLLKKYLD TWAKMLLDIKHERENYEKCLSLFEIYENILAAHDLYKTIFQIVVLFLVSFYIFIRCMCNVFISVELSWAI ASFLVLSKNIWFIVAQSACCEKFQMSIEEVETACFQLMMSKRCPESHKRLCKNILRLNESFSKMSACGLF YVDAVLPMALVEVISKYIITILQFLFL	382	6	i58-78o93-115i146-168o183-205i252-274o354-376i	0	ATGGGAAAAGTCATGTTGTTCATTGAGTCACTGGAAGAGACGAAAGATAATAAAGTTGATAAAGACGTAC AAAAATTAGTGTATAACCCTATTTTCAATGTAAACCCGTATCTGATTTTAAAATGCGATGTTAAGAAAAA TCGTATTTATCCTGCTAAAAGAAGACATGATATAATATCATTCTTTATAACATTTGTGACGAATTGTTTA TGTTTCTACCGACTGATGACTGTTCATTTCACATACGAAAAGATTAATTTTGAGAACAAATTTGTTATAA TACCGGCGAGATTCAACTACATTGTCGTCGTCTTTGCTCTTATTGTGACCTTCATTCTTAGCATTGTTCA TAAACATAACAGCGTTTCTTTCATCTTAAAGATTGAAGCCTTAA…	complete
Slit_GR162	scaffold459:26645-29747 + strand	MLSNTKSEHFVKRKKLIHNDFASRRFLLNNEVEKDMQAVLRPLNLMLVPFLYSKYRIYRDRIESNSFLYN LIGVICLLTMRFIGLYRIISSFLSFNCKTVSTFLLVSNFCDNFFYTIGYVINSWFNITKSKNNILLVLQI QYCHRILKTKRENLKSLITRNWTFVIILYVFYIGYVMYSYFEYPIITWYGLIATFCIIVFDMNIVYATQL ISLLTETMKIWIMEVKGARTAYTIHDESHWNLMFEVHQIILDSYKMIEKLFNVMIVFTVTNTVFHGLLNI QALLTVKNLLIIVSTKGIIQTVASQLWIAKNIVFLACLSVQCENFSSTMRDVYSTCVLLMNTEQCVESKK RMCKNIKRLHRSSFMEMSGCGLFKINATLPIDLSRYIVNYIIVF…	406	6	i67-89o99-121i158-180o185-207i261-283o298-320i	0	ATGCTTTCAAATACAAAAAGTGAACATTTTGTTAAAAGAAAAAAATTGATACATAATGATTTTGCTTCTC GTAGGTTTTTACTAAATAATGAAGTTGAAAAGGATATGCAAGCAGTATTGAGACCATTAAATTTAATGCT AGTCCCGTTTTTGTATTCTAAGTACAGAATCTACCGTGATCGAATTGAATCAAATAGTTTCTTGTATAAC CTTATTGGTGTCATTTGTTTGCTCACTATGCGATTCATTGGTTTGTACAGAATTATTTCAAGTTTTTTAT CCTTTAATTGCAAAACTGTCTCCACTTTTTTGTTGGTCAGCAACTTTTGTGACAACTTCTTCTATACCAT CGGTTACGTTATCAACAGCTGGTTCAATATCACGAAGAGCAAAA…	complete
Slit_GR163	scaffold442:70089-72885 + strand	MRILPKRPFQVLVIKNRLEKSIKMLANSLNIIPNLFWSSKYSIRNNHIYPRGKTYDVVGFFIMICLNSVC IYRTLVLDDVDEDVPKLERALLSAFNFFYVIYFMIGFTMNFILTFAYKQENISLILKIQSIYLGIGFRKR IRGFIIWSWISIIALLFTDFFIYVIYYTSAEFFFIYECICDTMFIALDVSIIVSMRFIILLRKYVEEWIK QALVMKSGKQDGERCNKLFRIYKNILKAYVLYKKIFHVLVFYHSFGVFYRNLVYFHIILSAVRMFYGNGD DTVYNILSVCLWQTKNMCLIILQSILCEKFYISVEEVDSACIQLLKDKTCSKNTKHFCKNIIRSNETFNK MTACGMFSIDATLPLSLAGIISNYVVVLLQFSLSKIY	393	6	i57-76o91-113i145-167o172-194i246-268o361-383i	7tm_7	ATGAGAATTCTACCAAAAAGACCGTTCCAAGTTTTGGTAATCAAGAACCGTTTGGAAAAAAGCATAAAGA TGCTAGCAAATTCCTTAAATATAATTCCCAATTTATTCTGGAGTTCGAAGTATAGTATTAGGAATAATCA TATTTATCCACGTGGCAAGACGTATGATGTCGTAGGATTCTTTATTATGATTTGCCTCAACAGTGTGTGC ATTTATCGGACTCTCGTTTTAGACGACGTTGATGAAGATGTACCCAAACTAGAGAGGGCGCTCTTATCTG CCTTTAATTTCTTTTACGTTATCTATTTTATGATTGGGTTCACTATGAACTTCATCTTGACTTTTGCGTA TAAACAAGAAAACATTTCCCTCATTCTCAAGATCCAATCCATCT…	complete
Slit_GR164	scaffold442:73432-76465 + strand	MFRKNRVTSFKFTKHLRHLYVGSQIQRIFRPLNLTLSLFLCFKFRIRNNLIVTTPVPCLLIFYAICIFCLISSWLAYSEYYILRNAVLIGYYVLYFVITGIGFTTMFFVELFNRHDNCLLLILFQRIHDAINFNSHVRIYVIWNWIYVTTIIIVNLIISALYYIIMNQFSLVTFISDITYVLLDLNVVYAISVISLLTKYLEEWNKSVLELKNVQTDNANALHYWKMYETYLIIMDTYCLYKKLFRVLMFGHAVDTFYRTIFYSGTYLEMLYMDDSNEGEMYAVCTLAFLWLPKMILMISLSVYFEKFYMTVEEVKIACILFLKDTKCSNYQTGFYKKVLQINRTFSKMTACGLFYIDAMLPIRLLLLTTNYVIVLLQFAFT	382	7	i55-77o87-109i143-165o175-197i244-263o283-305i353-375o	0	ATGTTTCGAAAAAATCGTGTGACTTCATTTAAATTTACAAAACATCTTCGACATTTGTATGTAGGTAGTCAAATTCAAAGAATCTTCCGTCCTCTAAACTTGACGTTATCATTATTTTTGTGTTTCAAATTTAGAATCAGAAACAATTTGATCGTCACTACACCAGTGCCATGTTTATTAATATTTTATGCAATTTGCATATTTTGTCTTATATCTTCTTGGCTTGCGTATTCTGAATATTACATTCTTCGGAACGCTGTGCTTATTGGCTATTACGTTCTTTATTTTGTCATCACGGGTATTGGTTTTACCACAATGTTCTTTGTGGAACTTTTCAATCGTCACGACAACTGTCTTTTACTTATATTGTTTCAAAGAATCCATGACGCCATTAACTTC…	complete
Slit_GR167	scaffold878:83061-85976 + strand	MNTIKIRSTEKKNPVIYAPKNKIDKDVQALLFLFNLMKIVSMTPRYRLKDGTIQPNTIRSYTISLLGTML FILLFIIRYMKILWIDIEGETSFIAFIAHPDTVFYIMAFVVNFLTGLFQIKKSIEFVLLFQNVHRFINDK RVCRSYIVGNWICLSTDCILFFLVYPIITIYVGVEFILVVITNLLIIFDFNVIYAIRVLKLLETKIVLWS QRVLNVQDIENGETNYNKKLFQAYVDILKCYNIHKSCIQYFALHFLILVLVYTLTYVQVTIETFQHGISF HNLDMTIYGTIIVISWLSKNFIWQSILNWQCEQFYIAIENAQDACAFVLTTNYSDAKKQLCKNVLRLHRA SFSKVRVCGLFYLDASLQLSLMSLVTNYTIVLLQFALL	393	7	i55-77o92-114i147-169o174-196i248-270o285-307i359-381o	0	ATGAACACAATAAAAATAAGAAGTACTGAAAAAAAAAATCCAGTGATCTATGCACCTAAGAATAAAATAG ATAAAGATGTTCAGGCATTACTATTTCTCTTCAACCTAATGAAAATTGTTAGCATGACTCCTAGATATCG CCTCAAAGATGGCACGATACAGCCAAATACAATTCGTTCATATACCATTTCACTTCTTGGAACCATGCTC TTTATTCTCTTATTCATAATTCGTTACATGAAAATTCTATGGATTGATATCGAAGGCGAAACTTCTTTCA TCGCTTTTATTGCCCATCCTGACACTGTATTTTATATTATGGCTTTTGTTGTCAACTTCCTTACTGGGTT ATTTCAAATCAAGAAATCAATCGAGTTTGTCCTTCTTTTCCAAA…	complete
Slit_GR168	scaffold878:88903-90700 - strand	MMSALKNKWNIVKNLNALVLDNYVTDEVQSILYPFTIIQSVLLIPKYRIKNNVITSNDVLLKVMIFYGTA IYILAITYQIIHNSDDIVQEVAVIKAQNFHMYTNCCFMMLGVIGNCLNNMWIQLNYKEMFVLKLQNVLGF FSNVVITKKYVKRNRVCIITIVCLYVLFVIYNGLMYPNLPIYVILNGCINIVFDVDMICAIIFIKLLNDM AVEWCHETVNCVENGKCLKPFFQVYVDLMKIFEIYKSTFQSLILFHTSRNFFQSLVYVEILIEYYQLPKG SKELHIASTSSAMILLWLFKNFVFQVLHNLYCEEFYTTTEKSLDVCSIILESSCSEDNKKLCKNVRRLYR ASFRKMRPCQLFYVDVCLLLHLFEFLANNSIVLLQFAFL	394	5	i59-81o96-118i156-178o182-204i361-383o	0	ATGATGTCTGCTCTTAAAAATAAATGGAATATTGTCAAAAATCTGAATGCACTAGTTTTGGACAATTACG TCACTGACGAAGTTCAATCTATACTTTATCCCTTTACTATAATTCAATCCGTTTTATTAATACCGAAATA TCGAATAAAGAATAATGTTATAACTTCCAATGATGTGTTACTTAAAGTCATGATATTTTATGGAACAGCC ATTTACATTTTGGCAATCACATATCAAATTATACATAATTCAGATGATATAGTGCAAGAAGTTGCAGTTA TCAAAGCGCAAAACTTTCACATGTACACTAATTGCTGTTTCATGATGTTGGGCGTGATTGGAAACTGCCT TAATAATATGTGGATCCAATTAAATTACAAAGAGATGTTCGTTT…	complete
Slit_GR169	scaffold878:78686-82224 + strand	MKNMIKMIRCPTKNYYVDNVFKNKVDKDIQTMLYPLNLMTIFMTPRYRLKDDMIQFDTFRSHIISLTVTL FIIIMFILRFIETWNSNIIGATFFMYLIHCFDLIFYNTGFIVNYLTGLLKIKKSIEFVLIFQNVHRFIND ISSTKSFIIWNWICLISGCIIYLFIFTIVFIYIGLHFVICFSTILLIKFDFNEIYAIRVIKLLEMKINLW SYQVLHIRDTELDGRNYNQKLFHAYVNILKCYDIHKDYVQYHIFYYINLVFIYNLVDVELIIQSFQNGLT YNNLDMNFFGTFCAVSWILKNCIWQTILNWQCEQFYIAVQKAQDACAVILMSDCSDDKKQLCKNVLRLHR ASFSKIRVCGLFNLDASLQLSLMSLVANYTIVLLQFALL	394	7	i61-83o93-115i148-170o175-197i251-273o288-310i366-388o	0	ATGAAGAATATGATAAAGATGATCAGATGTCCAACAAAGAATTATTATGTCGACAATGTTTTCAAGAATA AAGTGGATAAAGATATACAGACAATGCTCTATCCCCTTAATCTAATGACAATTTTTATGACTCCAAGATA TCGCCTCAAAGATGATATGATACAATTTGATACTTTCCGTTCACATATAATTTCCCTAACAGTTACATTG TTCATTATTATTATGTTTATACTGCGTTTTATTGAAACATGGAATTCCAATATCATTGGAGCGACTTTCT TTATGTATTTGATCCATTGCTTTGATCTTATCTTTTATAATACAGGGTTCATTGTGAATTATCTAACTGG ATTGCTGAAAATCAAGAAGTCCATTGAATTTGTACTTATCTTTC…	complete
Slit_GR170	scaffold878:75478-77977 + strand	MVLTNLKVAMNTIGYWRRRKFPVINISKNKVDKDVQSFFFLFNLMKVLSMTPTYCLKDDMIQINVIRSYI ISFIGTLFYIFLYVFRYVLINGTRVGGKTTYMDVYSKIESIIAVVAFIVNYVTGLFQMKNTITFVLIFQK VHRSINDTSVSKSYIVWNWICLVMDLFVYIFVFPIVALYVRLNILIVVISNLMIIYDFNEIYAIRMIKLL EIKIVLWTHRVLNIQDIEDGEKKYNQKLFQAYVDILKCYNIHKSCIHFIALYFIYVAFVNTLVYVEAIIE SFKYGITFDGTDMAICGTICLLSWLGKNFVWQSIMNWQCEKFYMAVEKAQDACTFVLMSDCSDDKKQFCK NVLRLHRASFSKIRVCGLFNLDAALQLSLMSLVINYTIVLLQFA…	401	7	i68-90o110-127i155-177o182-204i257-279o284-306i373-395o	0	ATGGTACTGACAAACTTGAAGGTAGCAATGAACACGATTGGATATTGGAGACGAAGGAAATTCCCTGTGA TTAATATATCTAAAAACAAAGTGGACAAAGATGTGCAATCATTCTTTTTCCTTTTCAACCTAATGAAAGT CCTCAGCATGACTCCTACTTATTGCCTCAAAGATGATATGATACAAATAAATGTTATCCGTTCCTACATA ATATCATTCATTGGCACATTATTCTATATTTTCTTGTATGTGTTTCGTTACGTTTTAATAAATGGCACGC GTGTGGGAGGAAAAACAACGTACATGGATGTTTATAGTAAAATTGAAAGTATTATTGCTGTTGTGGCTTT CATTGTAAATTACGTCACAGGTTTATTTCAAATGAAAAATACAA…	complete
Slit_GR171	scaffold878:71787-74232 - strand	MEYIKVKVQNLKVKDYGVRIEDHFVDKDLAVMFFPLHLMQKVLLNPKYIIKKNLLKPNNVLFKLLSVALT AMLSFVFIFRVQDLSYNTEILLNVPTMYYSAYFDFIFYSIGFITISIVNVFNSKQNIKFLLKIQDLHRAI NNDISSKHFITWNWIYVVVNIFFSFITSICVCYLLQVPFYMYCCCVSLILFDATMVYATRMIALLTDKTN LWAEKAKSVILHRFDSAFNEDSCEAMLKAFKHILDSYEMYRASFKLMVVFYTKYHSPFIYICFQRAPSIV LFNYTTWISKILLTLILLSRNFQALYSAMYNTQDVCAIILNSNYTVAEKRLCKNVRRLYEVKFDKMDVCR VVHIEASLPLNLIELTTNYTIALLQFAFL	384	5	i59-81o101-123i149-171o176-198i279-298o	0	ATGGAATATATAAAAGTCAAAGTTCAAAATTTAAAAGTTAAAGACTATGGCGTTCGCATAGAAGACCACT TCGTTGACAAAGATTTAGCTGTCATGTTCTTTCCATTGCATCTGATGCAAAAGGTTCTACTGAATCCCAA GTACATCATAAAGAAGAACCTTCTAAAGCCAAATAATGTTTTGTTCAAATTGTTATCAGTGGCATTGACA GCAATGCTAAGTTTTGTTTTTATATTTCGTGTACAGGACCTTAGCTATAATACCGAAATATTGCTCAATG TCCCGACAATGTACTACTCCGCTTATTTCGATTTTATCTTCTACTCTATTGGTTTCATTACAATCAGCAT CGTGAACGTCTTTAACTCAAAACAAAATATTAAATTCCTATTGA…	complete
Slit_GR172	scaffold878:68835-70415 + strand	MSIKEQNTNTRIIVKNSKLELILDNYLDSNMRSMLLPFITIQKLFLVPKFRIKNNIISPNDTLFKLLLCVGIAIYIFGNFYQIYHISDDDLQQFSLIQIQDFVFYSNFFSNVIGFFIYFVIIFSQSMSSVQFIINFQKVVRFFYNDVIDKKYVRGNWISIAIVIGFYILFFIFNYIMYSNLPIYVILNAVTPIVFDVDLICAIKFIQSLDDKVALWNGYVLDSIENVAHLKKLLEIYLHILKTYDIFKSNYQVLILYCTIRNIFHTLLYVEMLIQYYQLPRGTKEIYIILSSTTVISIWLVKNLVLQVIVFIYFESFYVTIEKSQDICSLVLKSNCSEDNKKLCKNVRRFHRASFSKMRACQLFYVDVCLLLHLFELLANNSIVLLQFAFL	391	7	i63-85o112-134i155-177o181-203i253-275o295-317i368-390o	0	ATGTCTATAAAGGAACAAAACACAAACACGCGAATTATAGTTAAAAATTCCAAATTAGAATTAATTTTGGACAATTATCTCGATAGTAATATGAGGTCCATGTTACTGCCCTTTATTACAATCCAAAAATTATTTCTTGTTCCAAAGTTTCGTATAAAAAATAATATTATTTCTCCAAATGATACGCTTTTCAAACTCTTACTGTGTGTTGGAATAGCAATTTATATTTTTGGTAACTTTTATCAGATTTATCATATTTCAGATGATGATCTACAACAATTTTCTTTGATACAAATACAGGACTTCGTTTTTTATAGCAACTTCTTCTCAAATGTCATTGGTTTCTTCATATATTTTGTTATCATTTTTTCGCAATCCATGTCCAGTGTTCAATTTATC…	complete
Slit_GR173	scaffold878:64147-68249 + strand	MADSTLEKELKAILKPLNIMENIFFCPKYKIRNDRITPNSTCYKVSASLLTFLMMLVVGCYIFDFSFTLN VNGYELFRQWFKIVFYFLLFVGTILNCYINIFRSDLNVSFILKVQNVCNILEMTKDVKGMRLFNWSYIVA LHTSHVSWMLYSYFFFSSMGAGYNITSYMWAALDTNMLYAVRTIKLLTLPLQNWVKKIKLMRFDEEESWT KMLKVYKDILEAYGIFEETFQHMFVYYAIHTTVRTLLAVAIRIELWKASSGRTSSEYLLFSIISITWVFK NLTLFILLSIESEKLYFAMEEVQSTCKQLINDSFLSEHQKRVCKNIQRLHKTNFKKMCVCGVFFIDAAMS VQLSSIISTYTIVILQFEFL	375	6	i46-68o83-102i133-155o234-256i268-290o342-364i	0	ATGGCCGATAGTACATTAGAGAAAGAATTGAAGGCAATCCTAAAACCATTAAATATAATGGAAAATATTT TCTTTTGCCCCAAGTACAAAATTCGAAATGATAGAATTACTCCAAACAGCACATGCTATAAGGTCTCTGC TAGCCTTCTCACATTCTTGATGATGTTGGTCGTCGGTTGCTACATATTCGACTTTTCATTCACCCTTAAT GTAAACGGATATGAACTGTTTAGGCAATGGTTTAAAATTGTGTTCTATTTTCTACTCTTCGTTGGCACCA TCTTGAACTGCTACATTAACATCTTCCGCAGCGACCTAAACGTTTCATTTATCTTGAAAGTTCAAAATGT GTGTAATATTCTCGAAATGACTAAAGATGTAAAAGGAATGAGAC…	complete
Slit_GR174	scaffold70:114150-116242 - strand	MRYKKCSIFQNNRTHRRRSGLQADHQIKRKSLQMLHPFHYLLVLLFSQKFSLKDDFVCPSGINRIIAAFL GVCYVIIVTIYAMFFSKNNDTYINLHGYDIIIKIIVFLVNVFYCFGIVMIFVTNIIHRLSNVSLVVLIQR LSENIDIKDNVNSLTVRNWISSVTIVGVNIFIFVAYFIAIKAELFDLPILIRNFFLITFDINYVYAIFII TLLTKLLNGWVNIIIHLNERENEVNYTNLLKTYQNILETYRLYRTIFQGLILYITIMVLKRNLFYVWKIL LLLNKASESQTEQLNIFKYPIIDLSTSLWIAKDIVLVICHSIQCEKFYITIEEAKMACIQLMKNKNCPSE QAHLYKKVLWKSRNFNKISIYGLMYVDAKLPISVIGLLTGYVVV…	405	6	i63-85o100-122i158-180o195-217i250-269o373-395i	0	ATGCGTTACAAAAAATGTTCAATATTCCAAAACAATAGAACGCATAGAAGAAGATCAGGGCTACAAGCAG ACCATCAAATAAAAAGGAAAAGTCTACAAATGTTACATCCATTCCACTACCTTTTAGTACTATTGTTCTC TCAAAAATTTTCATTAAAAGATGACTTTGTTTGTCCTAGCGGAATAAATCGAATAATTGCAGCTTTCTTA GGTGTCTGTTACGTTATTATAGTCACAATTTATGCCATGTTCTTCAGTAAGAACAATGATACTTACATTA ATCTTCACGGGTACGACATTATAATTAAAATTATTGTGTTTTTAGTAAATGTTTTTTACTGTTTTGGTAT TGTTATGATTTTCGTCACAAATATCATTCACCGTCTTAGTAACG…	complete
Slit_GR175	scaffold878:156791-159191 + strand	MFPKISLKFRTKKDQNVLPRSPLNYRIDKDIQRMFHPFNYLLLLLCTPKYAIKNSHIVPNGMKRTILSFL SVCYVLAVSIYYLCFHEQNDVYASAHEGGIELVIIISLHILYLSITIMIFVLNIVHNKDIIMLMVLIQKV YRRFIIIEGVESFVKWNWIYGGITFVGNIAIYTAFHVSSNNSILTLPLLIRNCMYSTFDVNCVYAIRLLA LLTNYLSEWVDQVTRLKEEPVSYMNSTKLVNIYLDILKSYKLYKTLFQAWVLYTTTNAIVRNLFFVESIL CQLERKNYSPAKLVVFYKYPVIGVMASLWMFKDIALIIVQSLQCEKFYIANERAKIACILLVRNKNCPND QRRLYKQVLQINRAFSKMSAYGLFYVDARLTVSVVGLFTGYVIV…	406	6	i66-83o103-125i156-178o256-275i296-318o378-400i	7tm_7 superfamily	ATGTTTCCTAAAATATCCTTAAAATTCCGAACTAAAAAGGACCAAAATGTTTTGCCCCGATCTCCTTTAA ATTATCGTATAGATAAAGACATTCAAAGGATGTTCCACCCTTTCAACTATCTTCTACTTTTACTATGCAC TCCAAAATATGCCATAAAGAATAGTCATATAGTTCCAAATGGAATGAAACGAACCATTCTATCATTTTTA AGTGTGTGCTACGTGTTGGCAGTGTCCATATATTACTTGTGTTTCCATGAACAGAACGATGTCTATGCAA GTGCCCATGAAGGTGGAATAGAGTTAGTAATTATAATTTCCTTACACATATTGTATCTCTCGATTACAAT CATGATCTTTGTACTTAACATTGTCCATAATAAAGACATCATCA…	complete
Slit_GR177	scaffold878:148698-151162 - strand	MINMIPITRYQTKIHNNYLDKDIKDIIYPFHFFLALLFSSKYRIKGSYISPIGRKSFVLRFLCICYVIGVTIHRIWHKDIESFIYSGDTFIVKFISLFLPVTRCLAFIVDFIINFVYRQSNVLLILMIQSIHKSIDINEQVSSLIFSNWIIISTVLCIDIFVFVTIGTVTQFFNLINCSSQILFITFDIDFVYTIQILVLLIKYVEGWIRNVENVDVEEDEKLYYEKLFVTYQNILAAFELYKKVSHVSIFYRTMNALCRSLSSFEFTMQSVKTVKVINEPIQFKFLANLMIVLGIVKDMLQFILQSVYCEKFYMAIEKAETACIKQMMTVYCSYNQGRLCMNVLRENRSSVIKMNACGLFHVDARLQLSLMGLFANYAFVLLQFAIL	388	5	i56-75o95-117i145-167o182-204i365-387o	0	ATGATTAACATGATTCCAATAACTCGATATCAAACAAAAATCCACAATAATTATTTGGACAAAGATATAAAAGACATTATCTATCCGTTTCATTTTTTTCTCGCATTGCTTTTTTCGTCAAAGTATAGAATAAAGGGCAGTTATATTTCTCCTATTGGAAGAAAAAGTTTCGTCCTAAGATTTTTGTGTATTTGTTATGTCATCGGCGTTACTATCCATCGTATATGGCATAAAGACATTGAAAGCTTTATCTACAGTGGTGATACCTTTATCGTGAAATTTATCTCATTGTTCCTGCCTGTGACTCGATGCCTTGCCTTCATTGTAGACTTCATCATCAACTTCGTTTACAGACAAAGCAATGTCTTACTTATTCTCATGATCCAGAGCATTCATAAG…	complete
Slit_GR179	scaffold878:145282-147769 + strand	MWLTLQKILNYYKSLENKWHNVPYAIKHNNHLHKEIQKLLYPFNLILKLQFSSKYCFKNGCITTNGVTSYILAFLSFCFIISTQLWVFISTSDITRSFIAMIFPSLRCIGLITTFILNIVHRYDNVFLVLVIQDIHNCINISKAIRSVIIWNWITGFGIVFGDLFVYIVFHKAFTSFSYTNVVCEAFFCCIDVDLVYGIRILVLLIKYIDAWTKEILGLNVIEETDKRYCMILLKNYRNIFKVFNIYKKLSLVLVLLRTINAFGRNLGHLQNTIQIMKRKNILQRNKLLYRDWIYCAMTSIWIVKYMSVITLQCVYCQKFYIAVEKAETACIQRMMNVNCSKYYRRLFKSVLRENRSSPIKMNAYGLYNVDATLPLSIMGLFANYAFILLQFAFL	395	6	i66-88o98-120i148-170o182-204i288-310o372-394i	0	ATGTGGCTTACTTTACAAAAAATCCTTAATTATTATAAATCATTAGAGAATAAATGGCATAATGTACCTTATGCTATTAAACATAATAACCATTTGCACAAAGAAATTCAGAAACTGTTGTACCCCTTCAACTTAATTCTAAAATTACAGTTCTCTTCGAAGTACTGTTTCAAAAATGGTTGTATTACTACAAATGGAGTGACATCTTACATATTGGCTTTCCTAAGTTTTTGCTTTATAATATCTACACAGCTGTGGGTTTTCATTTCGACTTCTGATATAACTCGGTCTTTTATTGCAATGATCTTTCCAAGTCTACGATGTATTGGTCTTATTACAACCTTCATCTTGAACATTGTGCATAGATATGACAACGTGTTTCTTGTTCTCGTTATCCAA…	complete
Slit_GR180	scaffold878:140538-143137 - strand	MYLKNIYNMFLKKIHRNDRKSYRVIILQNSEIDKDLENMLRPLNRMMMLQLLPKYHPTNNILLNKASMLG AALRTIPFLLRVLCDICSPLSGILFFMMVSVDFFLYTIGFIVMYIYNLTHTKIHFKSILRLYEIHRLFQN KSVFKNVVTISWCYFILILVFHIVVVVPNYLYWLPWEVIVSNSILFCLDACMVYSIRFINLLECYALSWN SDFCNASSHISHEANYDSLYYKYNKILESYNLFGTFCQIWVSPLFFILCVIERHGFGEFGKPLIFNLMWI VKNLLLQTILGSSCEMFYAALSSCQDSCIIILGSNCSDAEKKTCKNIQRLHETNFTKLELFGLVSVDAML PVTLFGLLTNNTIVLLQFMLLSPE	379	6	i77-99o103-125i146-168o178-200i239-261o349-371i	0	ATGTATTTAAAAAATATATATAACATGTTCTTAAAGAAAATACACCGCAATGATCGCAAAAGTTATCGAG TAATAATCTTGCAGAATAGTGAAATTGATAAGGACTTAGAGAATATGCTAAGGCCTTTGAACCGAATGAT GATGCTTCAGCTACTGCCAAAGTACCATCCAACGAACAACATTCTTCTGAATAAAGCTTCTATGCTTGGG GCTGCCTTGCGAACAATTCCATTCTTGCTTCGAGTATTGTGCGATATCTGTTCTCCTTTAAGTGGCATAC TTTTCTTCATGATGGTGTCTGTTGATTTCTTCCTGTACACTATAGGTTTCATCGTTATGTACATTTACAA CCTCACTCATACGAAGATCCATTTTAAGTCCATCTTAAGGCTTT…	complete
Slit_GR181	scaffold878:136210-139250 - strand	MKTKISIYEKDQFLDKNFQRAMLPYRLLQHAVFLSRFAINNNCIKPHSLPYFLFSFIGVLLFISFQFLCSYFVHNNSNQAVINFTDVNVTFLVISFISFYAINVIYRKDNVAIIIKIQKAYRAVNFRRYNRCIWWNYFGILRHLVFYTFCIVLMPDVNIAIYFYSSIYFDVYVTYGTSLISFIRHGVESWISEVEYYCSREADIEEQVNDHFKKLYQAYLDLMDAFCIFKRLFQFSTLYHVIDTFIHSLVFLQTVIEMNKANISFGKYNVTHFTQITVLWASKNVLFVSMFSIYCEKFYMSITEVDATCSRLQKQTKISRQAKRLYKNVQRFNRAAFNKMTACNMFTVDASMAQMFNRLEVEYVIIILQFAFL	373	6	i52-74o84-106i133-155o160-182i235-257o272-294i	7tm_7 superfamily	ATGAAGACGAAAATCAGTATTTACGAAAAAGATCAGTTCCTGGACAAAAATTTCCAAAGAGCAATGCTTCCATACCGATTACTGCAACATGCAGTGTTCTTATCCAGATTTGCTATTAATAACAACTGCATCAAACCTCACAGCCTTCCTTACTTTCTTTTCTCGTTCATTGGTGTGCTTTTGTTTATAAGTTTTCAATTTTTATGTTCTTACTTTGTTCATAACAATAGTAATCAAGCTGTGATCAACTTTACTGATGTCAATGTTACCTTCTTAGTGATTTCTTTCATCAGCTTTTACGCAATCAATGTTATCTATAGAAAAGACAACGTTGCTATTATTATTAAGATTCAAAAAGCGTACAGAGCTGTTAATTTTAGAAGATATAATCGGTGTATT…	complete
Slit_GR182	scaffold878:133207-135899 + strand	MIKMENILEPKSSNRVKIPRKNVLDKDIQRMFDSFNFLFKLLFTPKYKIRDSEIVPVSKLVILTWFILMI VLFSICTYRASVGDIHFILNAVNLGYYIVTCIGTCAMFTCLIYTRHGHCDLIVVFQKIHRSININEYISK FTMWNYCAIFFNFVFNLVILLAYFTICNDFSLIEFASKAIYASFDINVVYVIRLLTLLNKYLSEWIKYVS KLNERQENDEQFCLKLIKSYIHIMSAYDLYKILYNTLILYYATDTFCRTLAYSQTTLQLLKLQLMHGSVG LTVIACFWLIKNMFLLSLYNINCEKFYKLVEEAEIACIQLVKNSNCPKCHQYLYKKVLQTNRTFNKISAC GLFYFNARLPMHLLQLITHYIIVLLQFAFL	386	7	i60-82o92-114i144-166o181-203i240-262o277-299i352-374o	0	ATGATTAAAATGGAAAATATTTTAGAACCTAAATCTTCAAACCGCGTAAAAATACCTCGAAAAAATGTGC TCGATAAAGATATCCAAAGGATGTTTGATTCCTTTAATTTTCTATTTAAACTCTTATTCACTCCTAAATA CAAGATACGAGATAGTGAAATCGTTCCTGTTAGTAAACTTGTAATATTAACTTGGTTCATATTAATGATC GTCCTATTTTCTATTTGTACGTACCGTGCCAGTGTCGGCGACATACATTTCATATTAAACGCCGTGAACC TTGGCTACTACATTGTTACTTGCATCGGCACATGCGCCATGTTCACCTGCTTAATCTACACCCGTCACGG GCATTGCGACCTTATTGTCGTATTCCAAAAGATTCACAGAAGCA…	complete
Slit_GR184	scaffold878:121676-127101 - strand	MILNKEVDKDVQSMFFPLNLLQSFTLYPKYRITNDVIKPNSRISNILSILGTSAVIVAFSFRVNLISSYR LNITTFLKIFTYYDCIFYSIGFSMNCIISIFQTRSIIDFVLTFQNVHRFLRNDTITRRFIISNWVIIIAF ITTFFFFVILIHKRIYSPFLTLYLAVILISFDFNILYATRVLILLKHKLDLWNLRIKYNEDVSDIHDDDN VSHMWQALVNILECYNMYKKCFQLYLLYNLIEMFTHTLIYIQVSIEMLSDKFMAVNNIDVKYVPFSIFSI YVSVFKNLMWQTVLSCQCEKFYIAVDGVKDTCILVMNVNCPEDKRKLCKNVLRLLRASFNKISACGLFYI DAALHVAHVTLLTNHVIVLLQFTFL	380	7	i44-66o79-101i129-151o155-177i235-257o272-294i346-368o	7tm_7	ATGATTTTGAACAAAGAAGTAGACAAAGATGTACAATCAATGTTTTTCCCATTGAATTTATTGCAGTCAT TCACATTATACCCAAAATATCGAATAACAAATGATGTGATCAAACCAAATAGTCGGATTTCAAACATTTT GTCAATTTTAGGAACATCAGCAGTTATTGTAGCGTTTAGTTTTCGCGTCAATTTAATTTCTTCTTACCGT TTGAATATTACGACTTTTCTGAAAATTTTCACTTATTACGACTGTATATTCTATAGCATTGGGTTTAGCA TGAACTGCATCATCAGCATCTTTCAAACCAGAAGCATTATTGACTTTGTCCTTACATTCCAAAATGTGCA CAGGTTCTTGAGAAATGACACCATTACCAGAAGGTTTATCATCA…	complete
Slit_GR186	scaffold878:114327-116869 - strand	MFRSPKIKRNKNLNFILDNIVNQDVQSLFSALNITQYITVCPKYRIINNCILPNSFITKFLSFFGTLIFVFSISIRVYKLHFNSALKNVSFFMSVSVYYDCIFYSIGFIMNFIIVITQSKSIINFVLTIQNVHGYLNSDQSTRQFIIWNRIIVIALLCGYYTLYTSINVYMQIPILFIYLSNIIVVFDINILYASRILNLLKLKLILWNDRALGNLNMGISDKKYNCLQMFKAYVNIIECYNLHKLCFQSFMLYYVLEIFLHSLVYVQIHIELFSGSVSVFEVEVNKLAILLIVCWLAKNLMWQSLLCYECETFYLAVQNAQDTCTLILQTDCSECERKLFKNVQRLHRSSFTKIRACGLFYIHAASLLALMGHLTNYIVVLLQFAVL	388	7	i56-78o93-115i145-167o172-194i251-273o288-307i360-382o	0	ATGTTTCGATCACCCAAAATCAAACGAAACAAAAACTTGAATTTTATCTTAGACAATATTGTGAATCAAGATGTCCAATCACTTTTCTCAGCTTTAAATATAACACAGTACATTACTGTATGTCCTAAATATCGGATCATCAACAATTGTATTCTCCCAAATAGTTTCATTACCAAATTTTTGTCATTCTTCGGAACACTTATCTTTGTCTTTTCAATCAGCATCCGCGTTTATAAACTCCATTTCAATTCTGCGCTTAAAAATGTTTCCTTCTTCATGAGCGTGTCTGTCTATTACGACTGTATCTTCTACAGCATAGGGTTCATTATGAACTTCATAATTGTTATCACTCAATCCAAGAGCATCATTAATTTTGTTCTCACTATTCAAAATGTGCAT…	complete
Slit_GR188	scaffold425:657-4167 - strand	HFNDVSKELEIINFKVLQENHLDHATKEGSAKHWIFNDATQDEGRKNKPKDQFLTFQKAMKVLFIGGTCI GLNPVTGITQKDLSKM	87	0	o	0	CATTTTAATGACGTCTCAAAGGAGTTAGAGATTATTAATTTCAAAGTTTTACAAGAAAATCATCTGGACC ATGCTACTAAAGAGGGCAGCGCTAAACACTGGATTTTTAATGATGCTACGCAAGATGAAGGCCGTAAAAA TAAACCCAAAGATCAATTTCTTACCTTTCAAAAAGCAATGAAGGTGCTCTTCATTGGTGGTACATGCATA GGACTGAATCCAGTCACAGGAATAACACAGAAGGACTTGTCCAAAATGAG	partial
Slit_GR189	scaffold878:110405-111878 - strand	MESIQRCIIFSNKRKNYRVRTPLDNSIDQDLQLLLLSLNIMHYICLSPKYRIRNNLIQPNSMTVTIISIS CEIIVVFLFIFRVFDLYTVEHIRKHMNIILFATVYDIFSTIIGLVLNYYINVSKTKVNISFVLKLQNVHR FLNDKIHFKRLIIMNWISFASIIMFYIFAIMYSFFQYRFFVYHYFYGVTYLYFDVHIIYAIRLIVFLNKK VDLWNKQAQQSLNMEQEDSGTHWGKLFETYVAILECYDVFKKTYQFMILFHTVDFLINTLIRTQMVLQLF KSAHIGGKVWHTTALTLTLFLNTWVIKGLILEIILSCCCEKFYKSMCDVQNSCTDILTSSDTDSQRRLCK NIQRLHRVTFHKMSACGMFYIDATFPLKMAALVTTYVLVLLQFA…	401	7	i61-83o98-120i152-174o184-206i256-278o293-315i373-395o	7tm_7	ATGGAGTCGATACAACGATGTATTATATTCTCAAACAAGAGAAAAAATTATCGAGTTAGAACACCATTAG ACAACTCGATTGATCAAGACCTACAATTACTGCTTCTATCTCTAAACATAATGCATTATATTTGTCTATC TCCTAAATATCGTATTAGGAATAACTTGATCCAACCAAATAGTATGACTGTAACAATAATTTCAATATCT TGTGAAATAATTGTTGTATTCCTTTTTATCTTCCGTGTGTTCGACCTGTATACAGTTGAACATATTAGGA AACACATGAATATCATACTATTTGCTACTGTCTACGATATCTTTTCTACCATTATCGGTTTAGTCTTAAA TTACTACATCAATGTATCAAAGACTAAAGTTAATATTTCATTCG…	complete
Slit_GR190	scaffold878:93213-95082 + strand	MESVRESIKTPLENYVDRDIQLMLRPLNLLHHIFPSSKYRIKNNLIHPNNLMAIVTSACYIVSLFVILSYRAYKTCLMEAIRSHLKILIIITFYDLFSFFIGLAITFYINILQTRVNISFVLKLQKIHRFLNDEVNFKRHVIISWISFISIYVFYIFFIVYSYLQLLYEFDQLIYAMSYFYFDSNIIYAIRLMVLLKKKVDLWNNQVQQRLSVEQEDCGTYCKKMFKTYVEILECYDLYKKTYQMMVLFHTVDFYFLTLFRMQLDLELFKLAAVPGVFISRIAVISTIYLYVWVLKSLVLEVILSYCCEQFYKSMSNIQSSCAMILKSNCSDCQRKLCKNIQRLHRAAFNKMSAYGMFYIDATFPLKMAALITTYVLVLLQFALL	385	7	i50-72o87-109i141-163o173-195i246-263o273-295i362-384o	7tm_7 superfamily	ATGGAGTCGGTTCGGGAGAGTATTAAAACTCCATTAGAAAATTATGTCGATCGTGACATACAGTTGATGCTTCGACCACTGAACTTATTGCATCATATATTTCCTTCTTCAAAGTATCGTATTAAAAATAATTTGATCCATCCAAATAATCTCATGGCAATCGTGACCTCAGCTTGTTACATAGTATCACTATTTGTAATACTTTCCTATCGTGCTTACAAAACTTGTTTAATGGAAGCGATTAGGTCACACTTAAAAATCCTGATCATTATCACCTTCTACGATTTATTCTCCTTCTTTATTGGCCTCGCCATAACTTTTTACATCAATATATTACAAACGAGGGTCAACATTTCCTTTGTTTTAAAACTTCAAAAGATTCACAGGTTCTTGAATGAT…	complete
Slit_GR191	scaffold878:97098-100325 + strand	MKSIEENINKKMMKRSNIKVPLINFVDRDVQLMLLPLNIMHHIFPSPKYRIRNNLIYPNILTMLVISASCKLILLIPLIGRLCDYYSSAKSGHLGIVIFTIFYDLFSYIIGYVINFYINVLQTMVNISFVLKFQKIHRFLNDEFNFNRCIIMNWISFISIFLFYFLLIGAFSLHYHTTIYHIIYSVTYLYFDINIIYAIRLIVLLAKKVDLWNRQAQNTLHMEQEGSDAYWRKLFETYVEILECYDLYKKTYNFMILFHTVDFFCNTVIRMQLVLDLFHVSLQVESDILVTALIIILILYMWVIKSLVLEIILSFSCEEFYKSIYNIQSLCAVVLKTNRTDSQRRLCKNIQRLHRVTFNKMSACGMFYIDATFPLKMAALVTTYVLVLLQFALS	394	7	i57-79o94-116i150-172o182-204i252-274o289-311i371-393o	7tm_7	ATGAAGTCGATAGAAGAAAATATAAACAAAAAAATGATGAAGCGTTCAAATATCAAAGTACCATTAATCAATTTCGTGGATCGTGATGTGCAGTTGATGCTTCTACCTCTTAATATAATGCATCACATATTTCCTTCTCCCAAGTACCGAATTAGGAATAATTTGATCTACCCAAATATCCTCACGATGCTTGTAATCTCAGCGAGTTGTAAACTAATACTACTCATACCACTTATTGGACGGTTGTGCGATTATTACTCGTCCGCAAAGTCGGGTCATTTAGGAATTGTAATATTTACCATTTTCTATGATTTATTCTCATACATTATCGGTTACGTAATAAATTTTTACATCAATGTGTTACAGACGATGGTCAACATTTCTTTTGTATTGAAATTT…	complete
Slit_GR192	scaffold495:4346-7201 - strand	MLLLKRIRKIFHRKHGIQSQSQLPFSHKLDQDIRRVAYSFHFPLKYLMIPTFRMKNSSIYPHGKHNLIFS SCYMIFLIMLCLYLTSTENEKVNGMVSQIQIDFLNFSIKSYFVTYLISVFMIFLTSIVHSNNTVLLILRI QTIHRTIYTSHCMKRYITWNWISIGAILFLNIVINILFFASEYEDNINDIWEIIFDFLIIVPDVNLVIAV RIMILLKRYLDQWIKDVLEMNNDEQEDEEVCVKLLEVYRNILDSYDLYKSVFQVLFSISWFAILVWLMKT FGIITALSIHCEKFYLRVEESEAVCIQLMKNENCPKSHKDLYKKVSRLNSLFSKMTAFGMFSIDATLPTS LFSIVTHYVIVLLQFYLG	374	6	i65-87o113-135i156-178o193-215i264-286o345-367i	7tm_7 superfamily	ATGTTACTGTTAAAAAGAATTAGAAAAATATTTCATAGAAAACATGGAATTCAGAGTCAATCGCAACTGC CCTTCAGCCATAAACTGGACCAAGACATACGAAGAGTGGCGTATTCATTTCATTTCCCACTAAAATATCT GATGATCCCAACTTTCAGAATGAAGAACAGTTCCATCTATCCGCACGGAAAACATAATCTCATATTCAGT TCTTGCTACATGATATTTTTGATAATGCTTTGTTTGTATCTAACCTCCACAGAAAACGAAAAGGTCAATG GCATGGTCAGCCAGATCCAAATAGACTTCTTGAACTTCTCCATCAAATCCTATTTCGTCACTTACTTGAT TTCTGTCTTTATGATTTTCCTCACCTCGATTGTGCATAGCAATA…	complet
Slit_GR194	scaffold878:41682-44735 + strand	MFKFTRKQNFITQISPVWENSQSHSSTMLEEDLISILKPINILQVLMFSSKTIICKNSAYSFLYNALSIIVKFVLFFATLYRMLVPVLIDNLNKFLYIQFITDIISFISIIIFVVNESLDFVNKGDNLSLLFNISDLYRGFKVQVRFKNLVCINWFYITTYTIFHISWIIYFYFKFRPPTFAYNFSIYFYTCLDLQIIYATNLLMLIRTLLQTWMKNFEMKTWCYENYYISSNDWNLVLKIFIKILESFKLLKDVCQKWILHYLIQTAVKSVIAIMLRIEMKKVIVDTAIHYALASLISLSWIIKNFVLLTWLVVECEKIYSILNEIEGICMQVVMSGNFLDAQKLTCKNIRRIQVHAFKKIDVFGLFKVDNLLLLRFVRSLIAYIVVVIQFEFL	395	7	i59-81o96-115i150-172o187-206i259-278o293-315i373-392o	0	ATGTTTAAATTCACTCGAAAACAGAATTTCATTACACAAATAAGCCCAGTTTGGGAAAATTCCCAATCACATTCAAGTACAATGCTTGAAGAAGACTTAATATCTATATTGAAACCTATAAATATACTACAAGTATTGATGTTTTCTTCAAAAACTATTATCTGTAAAAACTCTGCCTATAGTTTTTTATACAATGCATTGTCAATTATAGTGAAGTTTGTTTTATTCTTCGCTACTTTATACCGTATGCTGGTACCTGTCTTAATTGACAATTTGAATAAGTTTTTATACATTCAGTTTATAACTGATATTATATCCTTTATTTCGATAATAATATTTGTCGTTAACGAAAGCCTCGATTTTGTTAACAAAGGCGACAACCTTAGCCTTTTATTCAAC…	complete
Slit_GR201	scaffold3607:17431-19229 - strand	MLLKMFKVVGHNTIDKELKSILLPLNVMHLLIGPKYSINNNVIRPNTLISNCLSLIMNVIFLASFAYNFY FKNYMITMITQSGSFLQYMVVYDVAFYCMGFILNFLIRIIKSKDSIKFVLTFQEVHRFLNYKSDSKKIII WNWIFVIFTLLCYPIFMFTFGTVTHLPLGIILASHCLIALDINILYATQIMKLLINKVDMWNIQVQLCGE VDGSVRRHYWRKLFQSYVDILKCYNVHNDVYKHFVLFYTVEVLIHSLVNVQELIIIMQEDYDFIEKFNEA KLMTIFISLWMLKNFYVLTNLIQQYEKFYVAVQNVRDTCTYILKTTNSDTEKRVCKNVLRLHRASFSKMS LLGMVHVDAALQLSLISNLSNYTVVLLQFALL	387	6	i48-70o85-107i138-160o165-187i243-265o280-302i	0	ATGTTGCTGAAGATGTTTAAAGTAGTTGGACATAATACAATAGATAAAGAACTAAAATCCATACTTTTAC CACTAAATGTGATGCATTTATTAATAGGACCAAAATATTCCATAAACAATAATGTGATACGCCCCAATAC CCTTATATCGAACTGTTTGTCTTTGATTATGAATGTTATATTTTTAGCCTCGTTCGCTTACAATTTTTAT TTCAAAAATTATATGATCACAATGATCACACAATCTGGTAGTTTCTTACAATATATGGTGGTATATGATG TGGCCTTCTACTGTATGGGTTTTATCTTGAATTTTCTTATCAGGATTATTAAGAGTAAGGATTCTATCAA GTTCGTGTTAACCTTCCAAGAAGTGCATAGGTTCCTCAACTATA…	complet
Slit_GR202	scaffold2931:62406-67067 + strand	MAQNTVIYPVLTNIVDKDVQSMFFSLNPMSKILLCPNYSIKNDVIKPNSLLVNVLSMISSVTMPVLFIFS TYVGYFGKYKSLHSFYDFLLVYECIIYSFGFTINRILEIARTNMSIDIVLTFQNLKDFVNDREHFKRFKL TNWILFFVIHLIYIMYFCLICIKFDLPYTIAIRGHILVIIDLKLCHIIRLSKLLKNKVVLWIENLVRSKE FNDEYRKHVCKKIFQVYCDLLRCYNNYKHCSQEIILFSIMEVFLHYLIYVQQTIIQMKDSVVIDDQDETM FLFCVAIFWLSKNFIFLATLILESERFYITTECIQDTCRSLLKGPCDEYERRLYKNVLRLHRASFHKIRV CGLFYVDAALQLSLTSLLTSYTIILLQFAIL	386	7	i51-73o88-107i140-162o166-188i243-265o280-302i358-380o	0	ATGGCACAAAATACCGTCATATATCCCGTTTTGACTAATATAGTAGACAAAGATGTGCAGTCAATGTTTT TCTCTTTAAACCCGATGTCAAAAATATTGCTTTGTCCAAATTATTCAATCAAAAATGACGTCATTAAACC AAATAGTCTTCTTGTTAATGTGTTGTCAATGATTTCCAGTGTGACAATGCCTGTCTTATTCATATTTTCC ACCTATGTAGGCTATTTCGGCAAGTACAAAAGCCTGCATAGTTTCTATGATTTCCTTTTGGTATACGAGT GCATCATATACAGTTTTGGTTTTACAATTAATCGTATTCTCGAAATAGCTAGAACAAATATGAGCATCGA TATTGTCTTAACTTTTCAAAATTTGAAAGACTTCGTAAACGATA…	complete
Slit_GR203	scaffold2931:52841-54748 + strand	MKTLFGFKDNYNNNKISDDIVDKDIQTMFSPLNKMQLMFSPKYHFRNSAIVPNSFVHNTISFVGVLIACFCSFYCVYEENVFKGDLENHFSFLSFTVYYDCVYYCIGFSLFFTVEVICTKKTLRFILSFQKVHRFINNKIVFKQSKIWMWISWILILIYYSLFFFTFCFTMNLPFTYIYSSHTLALFDLKVLYEIRIIKLLEQKVALWNVKALHLDELEDGQRRSVSKQLFQAYNDILTCYNIFKDTHQLFIFYYIVEVFIHSLIYVQYTIIIMKKGVFFHNTDKTTFLACSVPCWLLKNFILQTKLVQECQKFYTTIQKVQDTCALILKTSRIEYERRLYKNVLRLHRASFHKIRVCGLFYVDAALQLSLTSLLTCYIVVLLQFAIL	388	5	i55-77o92-114i147-169o251-273i365-387o	0	ATGAAGACGTTATTTGGTTTCAAGGACAATTATAATAACAATAAAATTTCTGATGATATTGTCGACAAAGATATCCAGACAATGTTTTCGCCTCTGAACAAGATGCAACTAATGTTCAGCCCAAAGTATCATTTTAGAAACAGTGCCATCGTTCCTAATAGTTTTGTCCACAATACTATTTCTTTTGTCGGTGTCCTAATCGCGTGTTTTTGCAGTTTCTACTGCGTCTATGAAGAAAATGTCTTCAAAGGTGATTTGGAAAACCATTTTTCATTTTTGTCTTTCACCGTCTATTACGACTGCGTCTACTACTGTATTGGCTTTTCCTTATTCTTCACTGTCGAAGTAATTTGCACTAAAAAGACATTGAGATTTATCCTTAGTTTCCAAAAAGTTCAT…	complete
Slit_GR204	scaffold2090:93097-95459 + strand	MQYLIFSPKCCIRNNVISSNSLSSMCISFIGTLVFMAIFTICIWYSPVIEHTPFMIISSCFDCVFYIFGFAMNFSVAFMQSEDFVRFVLIFQRLHRSFYIETSLNNLIKMNRIVVILFSCFYAAGFIPGAIIMKLQFPKICASCILIVFDFNVIYTIQVFKLLVKEVVLWNIHVMNSHKSESMSPRNDKFFQSFADILECYKLYKRCFQVYILFYNIESFVHSLIYFQTSFVALRVDLGFPEMVVISVFLWLSKIVLLQIKLIQECENFYEAIQNVRDTCALIAKTTKSENERRFCKNVLRLHRVSFSKIRVCGLFYLDASQQLSLMSLITNYIIVLLQFAFL	343	7	i22-44o54-76i113-132o142-164i212-234o238-260i324-342o	7tm_7	ATGCAATATTTAATATTCAGCCCAAAATGTTGTATTAGGAATAATGTGATATCATCTAACAGTCTTTCTTCTATGTGTATTTCATTCATCGGTACATTAGTCTTTATGGCTATTTTTACTATCTGCATTTGGTATTCGCCAGTTATTGAGCATACTCCTTTTATGATTATAAGCAGTTGCTTCGATTGCGTCTTCTATATCTTTGGATTCGCTATGAATTTTTCTGTAGCTTTCATGCAATCCGAAGATTTTGTCCGATTTGTTCTTATTTTTCAAAGGCTGCATAGATCTTTTTACATTGAAACCAGCCTTAACAACCTTATCAAAATGAACAGAATTGTTGTTATTCTGTTTTCTTGTTTTTACGCAGCTGGTTTTATACCAGGTGCGATCATAATG…	partial
Slit_GR206	scaffold2090:85913-88433 + strand	MSTFFERKFSLDRISINRVDKEVQTMLLPLNLMQYITYSPKYCIKNNYIFPNNLLTYCLSLTATIFIIVS YITSHHLSIISGTKENVGFLDYLSFYDSAFNSIGFTLIFVIQIMQSKNSVMFVLMFQKVHRVLNNEINTN QTVFVIWTVVILTSLFFPCYFTAYCILANFPFRFLIATFFLAVFDFNIVYATEVMKLLTNKVDLWNNHVE RGEELEDRHGGDYYEKLFQTYVEILECYDIHNTCFRTFIMFYIVEVFNHSLVYVEEALTVIQYGSKYYES TTQITWVTILIFIWLLKNFLLLTKMIHQYEKFYIAVGNVQDTCTLILRTTNSDAEKRLCKNMLRLHRASF SKMSLYGMFHVDAALQQGLMMLLTEYTIVLLQFTFL	391	6	i50-72o92-111i142-164o174-191i248-270o280-302i	0	ATGTCAACATTTTTTGAAAGGAAATTTTCTTTAGATCGTATTTCTATAAATAGAGTGGACAAAGAAGTAC AAACAATGCTTTTGCCTTTGAATTTGATGCAATATATTACATACAGCCCAAAATATTGCATCAAAAATAA TTATATATTCCCAAATAACCTTCTGACTTACTGTCTTTCTCTAACTGCAACTATATTCATTATAGTCTCC TACATTACCAGTCACCATTTAAGCATCATTTCCGGAACAAAAGAAAATGTCGGTTTTTTAGATTACCTAT CTTTTTATGATTCCGCCTTCAACAGCATCGGTTTCACTTTAATTTTTGTCATACAAATTATGCAAAGTAA AAACTCTGTCATGTTCGTGTTGATGTTTCAAAAAGTACACAGGG…	complete
Slit_GR208	scaffold825:26392-28864 - strand	MFRRKKYLKKDRVQNNFVERDVQSMLQPFNILQYIMFSPRYCIKRNLITPNSVIVKLLAMVATLAFIASVIHRNIVLPLYEELDGSKLQVIVIYYDCLFSSCRLIVIFLITVVQTNNNIKFVLCFQKIHNSLNDVIRFKRFIVWNWIIVITILCCMVFYLTAFYVYLELSFIFAYSWYFFIFFDVNILYFIRVLKLLEDKVVLWNIHALQSLEGKGREHLNDKKLFKAYVNILETYNINNTTFQIFYLYFILELFTHALVYFQAAIEIMQRNVIINFDKATVISASVLLWLCKDLIWQTMLTRQCEKLYLAFQTVEDSCTHILKSNYSDEVRKLYKNVLRLHRASFSKIRVCSVFYVDAALQLSLMSLLTNYIVVLLQFAIL	382	5	i54-76o91-113i142-164o169-191i245-267o	0	ATGTTTCGTCGAAAAAAGTATTTAAAAAAAGATCGCGTCCAAAATAATTTTGTAGAAAGGGACGTACAGTCCATGCTGCAACCTTTCAATATATTGCAGTATATAATGTTCAGCCCCCGATACTGTATCAAAAGAAACCTTATTACTCCGAATAGCGTCATCGTCAAACTCCTCGCAATGGTTGCCACGCTTGCATTCATAGCTTCAGTCATACATCGGAACATTGTACTACCTTTGTATGAAGAACTAGATGGCTCTAAACTTCAAGTAATCGTCATTTATTACGACTGTCTGTTCTCCAGTTGCAGATTAATTGTCATTTTCCTAATCACTGTGGTTCAAACTAATAATAACATTAAGTTCGTCTTGTGTTTTCAAAAAATTCACAACTCTCTAAAC…	complete
Slit_GR210	scaffold825:34158-35633 - strand	MLQSFKHNFFRFFNKSINKNVISHNTVDKDVQSILRPFTVMQYIMFCPRYRIKDNHITPNTAAMKFISML FTLTFIVSTIFCTRNTDFYEKFMQSPEFIYFTSNYDCTTFCIRFVILFVISSINTKNNIRFVLTFQKAHR FLNNCSRSYNIWNWITLYSTFVVYLCMYSWFIRTAGIALSKSHSFYFLIFFDTNTVYFIRMMKALEVKVL LWNSRALSYHRAGHARDAEFSKQMFEAYVNILESYNIHKTSFWIFILYYLTEMFVHILIYFQVIIETLKN SVMNGDIQTAIVVSSLICLWQSRDLTFTTLLTLQCEKFYIALQNLQDNCSLILMSNCEDDERKLYKNVLR LHRASFSKIRVCSVFYVDAALQLSLMSLLTNYIVVLLQFAIL	397	6	i61-83o98-120i150-172o182-199i252-274o369-391i	0	ATGTTACAGTCATTTAAACATAACTTCTTTCGTTTTTTCAACAAGAGTATCAATAAAAATGTGATATCAC ACAATACAGTGGACAAGGATGTGCAGTCCATACTGCGGCCCTTCACTGTGATGCAGTACATCATGTTCTG TCCGAGATACCGCATCAAAGACAACCACATCACTCCCAACACTGCAGCCATGAAGTTTATTTCTATGCTC TTTACACTAACATTCATAGTGTCAACTATATTTTGCACCAGAAACACAGATTTTTATGAAAAATTTATGC AAAGTCCTGAATTTATATACTTTACTTCAAACTACGACTGTACTACATTTTGTATAAGATTTGTTATCCT CTTCGTCATCTCAAGCATTAATACAAAAAATAACATTCGATTTG…	complete
Slit_GR211	scaffold825:16321-18221 - strand	MSSCTRHGHIGHDSSKSIDKMVDNMETEQSHEINNDEVNALHEHIVEPYLESILRPLNIIQNVFFCAKYR IRGNVIKPISHLYSVVSVIFYLLFTLSLFFVIQSKNENTFEDFVGSTFHFVLVSIGGFINLFTNIKQKYN NVLYVLKIQNVHRILKLNERCFKRSIIANWVCVLAINCFHIYWTLIFYFENNGVNIFNILPSHTNVRFDV NVIYATRCLRLMTESLEVWSSDLQKSAYYIDDSQDNKYWNIMFGCYVDISQNFQIIETTFQPTYTLWSFS SLIWVVKNLLIIAFMCVECEKYYSAIKEVERTCSQMSTSEKSTEKQKSFSKNILRVQHATFNKLRVCGLF AVDASLPLRVIAFITTYTIVLLQFVFL	383	5	i81-103o113-135i166-188o275-297i354-376o	7tm_7	ATGTCGTCCTGTACAAGACATGGACATATTGGACATGATTCAAGTAAAAGTATAGACAAAATGGTAGACA ATATGGAAACAGAGCAGTCGCATGAAATAAATAATGATGAAGTCAATGCTTTACACGAGCACATTGTGGA ACCTTACTTGGAGTCGATACTGAGACCATTAAACATTATACAAAATGTATTTTTCTGCGCTAAATACAGA ATCAGGGGTAATGTCATCAAGCCCATCAGTCATTTGTACAGCGTCGTATCTGTTATCTTTTATTTACTTT TTACCCTATCCCTGTTCTTCGTAATACAAAGTAAAAATGAAAACACTTTTGAGGATTTTGTTGGAAGCAC CTTTCATTTTGTGTTAGTCTCCATCGGAGGCTTTATAAACCTCT…	complet
Slit_GR212	scaffold825:18856-22468 - strand	MDVSMGHAEHEPANKLNNDENKVLYEHFVEPYLVSILRPLNIIQNVFFCAKYRIIGHVIKPISRLYSAMS VIFYFLLMIYLYCMFFATKTNGGEVNFEHFIMDVYDYVLFSIGGFVNFFINIKQKYNNVLYVLKIQNVHR ILKLNERCFKRSIIANWICVLAINCFHISWTLIYFFTFNDVSILSTLSAYTNVRFDVNVIYATRCLRLMT EALKVWTSDLQKSAYIYDSQNKIYWNSFFRCYVDITKISQIIEMTFQHMIFFYLVHTCSNSLLDIWYTLL TFLSLTWVIKNLLIITFLCVECEKYYSAIKEVERTCSQMTTSAKASENQKSFSKNILRVQHATFNKLRVC GLFAVDASLPLRVIAFITTYTIVLLQFVFL	385	5	i62-84o99-121i153-175o278-300i357-379o	7tm_7	ATGGATGTATCAATGGGTCATGCGGAACATGAGCCTGCAAATAAATTAAATAATGATGAAAACAAAGTCC TATATGAACATTTTGTGGAACCTTACTTAGTATCAATACTGCGACCATTAAATATTATACAGAATGTGTT TTTCTGCGCTAAGTATAGAATCATTGGTCACGTCATCAAGCCCATCAGTCGGTTATACAGCGCCATGTCT GTTATCTTTTATTTTTTACTCATGATATACCTCTACTGCATGTTTTTCGCGACGAAAACAAATGGTGGCG AGGTAAATTTCGAGCATTTTATTATGGACGTCTACGACTATGTGTTATTCTCTATCGGAGGATTTGTAAA CTTCTTCATCAATATCAAGCAGAAGTATAACAACGTGCTGTACG…	complet
Slit_GR213	scaffold825:22687-24820 - strand	MSSRIKRKCNSSKSIGIFIDDTEGKTSHEINNDEYETANKYIVEPYLVSILRPLNIIQNVFFCAKYRIRGHVIKPISRLYSAMSVIFYLFLSMYLYCMFFETKRNGGEETFEHLILDIYDYTLVSIGGFINLFTNIKQKYNNVLYVLKIQNVHRILKLNERCFKRSIIANWVCVLAINCFHISWTLIYFFTFNDVSILNILSAYTNVRFDVNVIYATRCLRLMTEALKVWTSDLQKCAYIYDSQDNNYWDTMFRCYVDITEVYQIVEKTFHPMVLFYLVYTSSYSLMDIWLRVQMRPTVPNKEFQFHYSLLTFSCLTWVVKNLVIITFLCVECEKYYSAMKDVKRTCSQMTTSERSSANQKRFCKNILRVQDATFNKLRVCGLFTVDASLPLRVIAFIT…	411	4	i76-98o113-135i167-189o309-331i	7tm_7	ATGTCGTCCCGAATAAAACGTAAATGTAATTCGAGTAAAAGCATTGGTATATTTATAGATGACACGGAAGGAAAAACATCACATGAAATAAACAATGATGAATACGAAACTGCAAATAAGTATATTGTGGAACCTTACTTAGTATCAATACTGAGACCATTAAATATTATACAAAATGTGTTTTTCTGCGCTAAGTATAGAATCAGGGGTCACGTCATCAAGCCCATCAGTCGGTTATACAGCGCCATGTCTGTTATCTTTTATTTATTTCTCAGTATGTATCTCTACTGCATGTTTTTTGAAACGAAAAGAAATGGTGGCGAGGAAACCTTCGAGCATTTGATCTTGGACATCTATGACTATACTTTGGTCTCTATTGGGGGCTTTATAAACCTCTTC…	complete
Slit_GR217	scaffold878:49020-52791 + strand	MPLMKKKKYLKDDGFDTEAVHVDNLKADNTLEKHLESVLKPLNIMEIFFICRKYKISNRKITPNSYFYKS ISIFYTFMLMSVCGYFMFCSSYLFRLKGFDYFYECCKIISFYVLSINTLFNCFINIFRSNQIILFTLKMQ NIFKTLKMTNEIKGLAFSNWCYIVALHMYHISWTLFSYFFFPTLGAAYNITAYCCSALDTNFLYAIRLTK LLTLPIENWVVRIKLTRLDEEESWTSMLKAYKDLLDAYKMFEKKFEILIILYAIQTTLKAFLAVVIRIEL WKNTFENTNATKYLIFSFISLTWIMKNLVLFILLSVESERLYSAMEEIQSTCKQFINSNLCSENQQRICK NIQRLHKTNFKKMCVCGVFFIDAAMSFQLSNIICTYTIVIIQFE…	401	7	i66-88o108-127i154-171o175-197i257-279o294-316i368-390o	7tm_7 superfamily	ATGCCTTTAATGAAAAAGAAGAAGTATTTAAAAGACGATGGCTTCGACACTGAAGCAGTACATGTTGACA ATCTAAAAGCAGATAACACGTTAGAGAAACATCTGGAGTCTGTTCTAAAACCATTGAACATAATGGAGAT ATTTTTCATTTGCAGAAAATATAAAATCAGTAATCGGAAAATTACTCCAAACAGCTATTTTTATAAGAGC ATATCTATCTTCTACACCTTCATGTTGATGTCCGTCTGTGGTTATTTTATGTTTTGTTCCTCATACCTCT TTCGTCTAAAAGGTTTTGACTATTTCTATGAATGCTGCAAAATCATATCCTTTTATGTACTCTCCATTAA TACGTTGTTTAACTGCTTCATCAACATATTTCGTAGTAACCAAA…	complete
Slit_GR218	scaffold825:51982-54125 + strand	MEGKIVTMTMDKSPNIVRSEILLDNFIEKDLQSAFRPLHYMQSLLICSKYTIKDNFITANSFMYDFIGVFGFVICRSINLYNLVILMGNWNSINIFLNWSGLFDFLSYTIGFLLNYYINIKFCDNNILIITKIQRVFRVLKIASSDLKRVTVFNWLSVTIINAVIIISILVVSYIFFPNVKFSDVVYFFFSMTFDINMLYFTFIIKLLSMTLCVWTEDVRKSVNSYKDCYWKCMFDVYMDMFTVYEIVVNTFGYLVLFFAVFAISHGLINISIVIRMKLALADASIRGSIYIFITQVWFVKNIVLIAYLSVVCERFYKAVEEVHGVFVMLTKRHGRSDTQKRACKNIERIQRSRFKKLDACGVFTIDARLPLDLISFTTTYTVVLLQFSL	390	6	i58-80o95-117i155-177o192-214i253-275o290-312i	7tm_7 superfamily	ATGGAAGGAAAAATTGTAACTATGACTATGGATAAGTCACCAAATATAGTTCGAAGTGAAATTTTATTAGACAATTTTATTGAAAAAGATTTACAATCTGCCTTCAGGCCCTTACATTACATGCAAAGCTTACTCATTTGTTCCAAGTACACCATTAAAGACAATTTCATTACTGCTAATAGTTTCATGTATGATTTCATTGGAGTTTTCGGTTTTGTAATATGTCGCTCTATCAATTTGTACAACTTGGTCATTCTCATGGGAAACTGGAACAGTATTAATATTTTCCTTAATTGGAGCGGTTTGTTTGACTTTCTTAGCTATACCATTGGGTTTCTTTTAAATTACTACATCAACATCAAATTCTGTGATAACAATATTCTTATTATTACAAAAATT…	complete
Slit_GR219	scaffold2931:3948-10128 + strand	MLKPRDKSPYNKNFLDRNFQKLLFPFQIIQHIWFISSFSIKNNCIQPQSLLYKIVVFLFHMVLIVFHIIFVHKVIKLFVSDMLRLYSTMHFYAYIFFYCCVLFYIYIKLQKLNVQMIINIQAALKIVNYKYDKIFTIWSWINIIIYFFLYIAVVFLMRDYKLGIFLYTLLYFDVGNVYGMRIIALIRSGLITWISEVKYYSTLISELTEEEYGETFMKLFDAYMNLQKAFDKSKTIFQLSILFQLFETFNTSIQVLQLITEIQKRRNAEGGSFFFGPLEMAGLLWILKNIIIIIVFSASCEKFYMSINEVNALCCRLLKSTQYTVKAKRFYKNVQRLNRAAFHKMRACHIFTVDGCLPQQFFYFVLAHMIVVSQFNLL	378	7	i21-40o50-72i85-107o134-156i163-185o274-296i350-372o	0	ATGTTGAAACCTCGCGACAAAAGTCCGTATAATAAGAATTTCTTGGACCGAAATTTCCAAAAACTATTGTTCCCATTCCAAATAATTCAGCATATTTGGTTTATATCAAGTTTTTCTATCAAAAACAATTGTATCCAGCCTCAATCACTTTTGTACAAAATTGTGGTATTCCTATTTCATATGGTACTTATAGTTTTTCATATAATCTTTGTACATAAAGTTATAAAGCTTTTTGTCAGTGACATGTTACGGCTATACAGTACGATGCATTTCTATGCTTATATATTTTTTTATTGTTGTGTGTTATTTTACATTTATATAAAACTACAAAAACTGAACGTGCAAATGATTATAAACATCCAAGCTGCATTAAAGATAGTAAATTATAAGTACGACAAA…	complete
Slit_GR221	scaffold1684:67973-69567 - strand	MYRFQMLMASTRVDLKDRFVTTPSLLQKCHTLLSVVLLLGLDYIVIHKYDTILFENETIYYLSTCVTGLQ TLTFICNIIHVRFMNGDDNVEFFVKLQQIDRCMNIHRNKTIITLLLKTNIFSLASVFVIFSVLVAIATAK GTAAFWPYIGIAYSQLNFVLELICCSNIFVYFYIRARFINSIIKNYLDPKETQEILYSRKSSYFLFTTKT FMRRLAAQTHSFLTSDTDIYMKQLLDGFFKFQDIYKFQIFMFCCKLVGSSILTFEFMLFAVQNDTVGIWD SLTPSFFTIIDLVMALLLGIRCELFIREVKETKRLVIAVMAKHFDGRLREKSNRMLKLIEETPPHFSVYD MWQLDANVLLQMFMLVTGLIVTQMQFAFL	384	7	i24-46o59-81i115-137o152-174i249-271o286-305i356-378o	0	ATGTATCGATTTCAAATGTTAATGGCATCTACCCGAGTTGATCTGAAAGACCGCTTCGTGACTACTCCGT CGCTCCTCCAAAAATGCCATACGCTGCTCAGTGTAGTTCTGTTACTCGGGTTAGATTACATAGTAATTCA CAAGTATGATACGATTCTGTTTGAGAACGAAACTATATACTACTTGAGCACGTGTGTGACGGGACTACAA ACTCTTACGTTCATATGCAACATTATTCATGTGCGGTTCATGAACGGAGATGACAATGTGGAGTTTTTCG TTAAACTGCAACAAATCGACCGGTGCATGAACATACACCGCAACAAAACTATAATAACCCTATTATTGAA GACTAACATATTTTCCTTGGCATCCGTATTTGTCATCTTCAGTG…	complete
Slit_GR222	scaffold7280:4559-9197 - strand	MPKMVTFNPINDNFLDRSFQKVLFPYQCLQHGVFLSRFSIKYNCIRAHDRWYYMFSSFGIFCLFLYMYQS LTAMFLNSASSLIDFFLWLNAWLLIFPFILFQSINIIQRKNHVKVILKIQKAYRIIHYKGYKECMLWSWF GVFCHVFWLILCVGVLRDISLALSFYVMTFIDVNTTYGNSIIFLIRNGMTAWITEVEYQCKTCLELEDRK RSDNFKKLFQAYEDLMEAYSIFKTLFKFPVLFQTLYTFFLSLMYIQFIIELEQLKISYIGLVRHYHINQM TFITVVWLVKNVLYIMTFSTSSEHFYISIADARNTCYKLLNRFQNTVAVKNLCKNVLRSHRATFHKLTAC NIFTVDADLAHGFTSLEVEYIVVLLQFAFTRLKY	389	6	i51-70o85-107i135-157o162-184i238-260o275-297i	0	ATGCCGAAAATGGTCACTTTCAACCCTATTAACGACAATTTTTTGGATAGAAGTTTTCAAAAAGTTCTCT TTCCTTATCAATGTTTACAACACGGTGTATTCCTGTCTCGTTTCTCAATAAAATACAATTGTATCAGGGC TCACGACCGCTGGTACTATATGTTTTCTTCCTTTGGTATTTTTTGCCTTTTTCTGTACATGTATCAATCC CTGACGGCCATGTTCCTTAACAGTGCCAGCAGTTTAATAGACTTCTTCTTGTGGCTGAACGCCTGGTTAC TGATTTTCCCTTTCATCTTGTTTCAATCTATTAACATTATTCAAAGAAAAAATCATGTAAAAGTGATTTT AAAGATTCAAAAAGCTTACAGAATCATCCATTATAAGGGTTATA…	complete
Slit_GR223	scaffold2846:28039-30523 + strand	MLIENKLDKDIQRIIKPFNIVLSIFFSSKFKIRDNHIAPCQKKYHLILFFVVSFFNVIGMCAIFSKKDTK VLQIDFDEKSQTAFLILYIIGYILLVTCNIVHSPTNVALILKIQDIHMVIDIKKNINSFITWSWLFFILK VCVFILTSIVYTRTATTYFTDVTSDLFTLAFDLNLLYGIRLMNLLVKYLEEWTTNVQTMEADDSNLYCNK LYDSYHNILKAYKLHSKIFHLLILSRVFDLFTRGIIYFWICLVQIKDGYTISGITFLASMILISLTVIEW LIKDIVIITITSLQLEKFHIQMEEAEAQCIMRLMNPNCPNNEKHLCKRVLQLNRTFTKMSACGLFTVDAS LPIPLMRLLTHYIIVLLQFVLL	377	6	i44-66o81-103i130-152o167-189i228-250o260-282i	0	ATGTTAATCGAAAATAAACTAGACAAAGATATCCAGAGGATTATCAAGCCTTTCAACATAGTTCTTTCTA TATTCTTCTCCTCAAAATTCAAGATAAGAGACAACCACATCGCACCATGTCAGAAAAAATACCATTTAAT CTTATTCTTTGTTGTGTCCTTCTTCAATGTAATCGGTATGTGCGCAATTTTTTCAAAAAAGGATACCAAG GTTTTACAGATTGACTTCGATGAAAAATCACAAACCGCATTCCTGATTCTATATATCATTGGTTACATTT TGTTAGTCACTTGTAATATCGTTCATAGTCCCACGAACGTGGCTCTTATCCTTAAAATCCAGGATATCCA CATGGTTATTGATATTAAGAAGAATATTAATAGTTTTATAACCT…	complete
Slit_GR224	scaffold2846:31904-33654 + strand	MWETTNSWICSSAVYSYNNKLEAEIEKLIRPFNIVLSAFLSSKFKIRDSFIIPCEKKYQILLFLIVFCFN VTSITLMLLRDGNDFDQIYSRGTSFCFVFYSINLILLLTHNIVHSKNNITLILIIQKINHDLDISNTFPN YIRWTWGVICIIILNFFFCNYFFYSFLDSISFVDVSSDLMVVAFDYNLVYGISLMILLVEYLKEWVERMK KLRLDNENNDYCRMFELYENILEAYNLHNSIFKLIIICRIIDTFTRGLCYLWIYMMEIANANNSILFTCL ILLTWMLKDIILMSSLCAKCEKFHICLDEAKSVCIQRVLLKNCPRNHKRLCKRVLQVTRTFNKMSAFGLF TIDATLPVPFARHMTSYIIVLLQFSFL	382	5	i60-79o94-113i142-164o179-201i268-287o	0	ATGTGGGAGACAACAAACAGTTGGATATGCAGTTCAGCAGTTTATTCATACAATAACAAACTTGAGGCAG AAATAGAAAAACTAATTCGACCCTTTAACATCGTCCTATCTGCTTTTTTATCTTCTAAGTTCAAAATAAG GGACAGCTTCATAATTCCATGTGAAAAGAAATATCAAATTTTACTGTTCCTTATTGTCTTTTGTTTTAAT GTTACGAGTATTACTCTAATGTTGTTGCGTGATGGAAATGACTTCGATCAGATTTACTCCAGAGGCACCT CCTTCTGTTTTGTGTTCTATTCCATTAACCTAATATTATTGCTGACCCACAACATTGTACACAGCAAAAA TAATATTACTCTAATCTTAATAATTCAAAAAATTAACCATGACT…	complete
Slit_GR226	scaffold18877:2640-5580 + strand	MWSATYYQIKQKNKLDADIKKIVLPFNIILTAFLSSKYNISNSFITPCHIKYQISFFVVIFFFNTLSIIN IFNLARTNMEATIFVRIDFPLSCPFYGISYLLLIISNIIHSCDNIVLILIIQEIHRRTHIKKSFKRFIVC NWISVLIVAPLLFFISVFLFLYSDATLFELWCGILLITYNLNVVYATRLIVLLCLYLEAWTRDIKHFVRN DQDDLHLWKEMLDVYQNILKAYETYKNCFRVLHFCIRNFFSFLSNIISLVSFCRSLVYSVTIMGWIIMDV LVTLVLCVQCEKFYARVEEVESTCIQFFTNINCSEGQKYLCKRVLQLNRTFTKISGCGLFIIGASLPIPL IGLITNYIIVLLQFFYLHN	374	7	i54-76o96-118i138-160o175-197i239-261o266-288i339-361o	7tm_7 superfamily	ATGTGGAGCGCTACATATTACCAGATTAAACAAAAAAATAAACTAGACGCAGATATTAAAAAGATTGTGC TTCCATTTAACATAATACTGACTGCATTTTTGTCGTCCAAATATAATATTAGTAACAGTTTTATTACTCC ATGTCACATAAAGTACCAAATATCATTTTTTGTTGTCATCTTCTTTTTTAACACGTTGAGCATCATTAAT ATCTTTAACCTTGCTAGAACAAATATGGAAGCTACTATATTTGTTCGTATAGATTTTCCCTTATCTTGTC CCTTCTACGGCATTAGCTATTTACTGTTGATCATCAGCAATATCATACACAGTTGTGACAACATCGTTTT AATTTTGATAATCCAAGAAATACACAGAAGAACCCATATTAAAA…	complete
Slit_GR227	scaffold17573:548-1288 - strand	MSVHQLNRNLIIMNNKLDKDFNNIIKPFNIILTMFNSSKYKIKDGYITECEKKFHIPFYFINLFITVVAL YSLVTNSTVWHLDDISTVFIFFCLYLIQTTLLAVVNIFFSPVHVSLIIKLQEIHRNFVFHNSSVKNVIIW NWITFLSLSLLIIAYSSGYLITTKMAINIYNFNCILIIIAYDLNFVYAVRIINLLTMYVRKWIENTHVNT IFNEVDNKKYWVNMFKVYESILLAYKTYQTSFEILVS	250	4	i58-80o95-117i137-159o169-191i	0	ATGTCGGTGCACCAGTTGAATCGCAATTTAATTATTATGAACAACAAACTTGATAAAGACTTTAACAACA TAATCAAACCTTTTAACATAATCCTCACTATGTTTAATTCTTCAAAATACAAAATAAAGGATGGTTACAT TACTGAGTGCGAAAAGAAATTTCATATACCATTTTATTTCATAAATCTATTCATTACTGTAGTAGCTTTG TACTCTCTGGTCACAAATTCTACAGTATGGCATTTAGACGACATATCGACAGTCTTCATTTTCTTCTGTT TGTACCTAATTCAAACGACTCTTTTAGCAGTTGTCAATATATTCTTCAGCCCTGTACACGTCTCACTTAT CATAAAGCTACAAGAAATTCACAGGAATTTCGTTTTCCATAACA…	partial
Slit_GR228	scaffold825:63191-65023 + strand	MIFQRNRVKDKCVKILPEIFLNNRLEKDTQKMMYPVHLMLSIFLSSKYTIKDDYVTPKGKVYHIFTFIFI TVMCGLTINRLFFEEIEDSIGTYNADLITLFYIYLCFLYLTGIAIIFYLNVIHSEANISLILLIQKVYIS LDFSDNLKKITRRNWMGIFGTFFLNIFLHYLFYTTFNEFKLIDTILDYTFITFDLNLVYALLVIILLRKY LEKWIKIVMSDFDDTSSVKLFIIYRNIIEAYNFYKTTFQLVILFHVVDTFFRCLLYFTVVLQKLKMLDNR DLHLSVSLILSVVTLSKDVFVLMIQSVQCEKFYITIEEAETACIQRLKTKSYLEYEKILCQEVVQLNRVS FSKMSACGLLDIDGTLPLHFTGIVTNYIVLILQTMFL	392	6	i61-83o98-120i154-173o188-207i250-272o282-304i	0	ATGATATTTCAACGCAACAGAGTCAAGGACAAATGTGTAAAAATTTTGCCAGAAATATTTTTGAACAATC GACTGGAGAAGGATACACAGAAGATGATGTACCCAGTGCATTTAATGTTGTCAATATTCCTCTCATCAAA GTACACCATCAAAGATGATTACGTTACTCCAAAAGGAAAAGTCTATCACATATTTACATTCATCTTCATA ACCGTTATGTGTGGGTTGACCATAAATCGATTATTCTTCGAAGAGATAGAAGATTCTATTGGCACCTACA ACGCCGATCTCATCACACTGTTCTATATTTACTTATGTTTCCTCTACCTAACTGGTATCGCCATTATCTT CTATTTAAATGTGATTCACAGTGAAGCAAATATTTCCCTCATTT…	complete
Slit_GR229	scaffold825:66860-69621 + strand	MLLQSNKVKKRCVKILPEILLNNRLEKDTHKMMYPVHLMFSIFLSSKYVIRDNYVTPRGKLYHILTFFFV ATLYGMAVKRLFFDELEDSMGTYNNDFVALFYIFFGLFYLTGFTILFFLNIIHSDASISLILLIQKVYVS LDFSDNLKKITRRNWMAMFGVFFLNIFLHYLYYVSFNDYNLCDTLFDFMFITFDLNFVYALLVIMLLRKY LEKWIKLVMHNVDDKSSVKLLVAYRNILEAFDFYKTIFQLLTLFHTIDTFFRCLFYFTLFLQKLKVLDHV EIDKVTLLVLFIMWLTKDVSLLMMQSIQCEKFYITIEEAETTCIQRLKNKNYFDYERLLCEEVVQLNRVS FSKMSACGLFSIDGTLSLHFMGLLTNYIVLILQTMFL	392	5	i61-83o98-120i155-174o184-206i364-386o	0	ATGTTACTTCAATCAAATAAAGTAAAGAAAAGATGTGTCAAAATATTACCAGAAATTTTATTGAACAACA GATTGGAAAAGGATACACACAAGATGATGTACCCAGTGCATTTGATGTTCTCAATATTTCTCTCATCGAA GTACGTAATTAGAGATAATTATGTTACTCCAAGAGGAAAATTATACCACATATTAACATTCTTCTTTGTT GCCACCTTGTACGGTATGGCAGTAAAGCGATTGTTCTTCGACGAGCTTGAGGATTCCATGGGCACCTACA ATAATGATTTCGTCGCATTGTTTTACATATTCTTCGGTCTTTTCTACCTCACCGGTTTCACCATCCTCTT CTTTCTAAATATAATTCACAGTGATGCGAGCATTTCTCTCATTT…	complete
Slit_GR230	scaffold825:58922-61424 - strand	MQMINIIQTRKMLPKTYFKVFHNNKLDKEIQSVVYSLNFALNIFCGSKYSIRRNQLYPRGNKYQFLAFSFMIFINLVCIYRMIVVDMTNPNKSESQNNVVTFLCVLYYLLYVIGFCILFILDTIHKQKNVFIILEIQAIYRSIDFSRNIRSYIIWNWISIFMVIFINVYVSSSFIFLYDYFPTIEILIDFFCDVEFIIFDVNYVISIRFIILLKEYLDEWTREVLMKEQQVNEEHHLKLFGIYQNILKAYNLYKETSKVLILYHVVNTFIRSLMSLYMVLFTSERFTMLVDATPFYIVGAFLWVSKNAILVIIHGFYCERFYISAEEAISACIQLLKNGDYSKSQEWLYKRVKQMNGTLSKMSACGLFTVDATLVLCFMGVITNYALVMLQFIYF	395	7	i65-84o99-121i153-175o190-212i259-281o296-318i372-394o	7tm_7	ATGCAGATGATAAATATTATACAAACACGTAAAATGTTACCAAAAACATACTTCAAAGTGTTTCACAATAATAAACTAGATAAAGAAATCCAAAGCGTAGTGTACTCGTTGAATTTTGCCCTTAATATATTTTGTGGTTCAAAGTATAGCATTCGACGTAACCAGTTGTATCCGAGAGGAAACAAGTATCAGTTTTTGGCATTCAGTTTTATGATTTTCATTAATTTGGTTTGCATCTACAGGATGATCGTCGTAGATATGACTAATCCAAATAAGTCTGAATCTCAGAATAATGTGGTTACGTTCCTCTGTGTTCTTTATTACTTGCTGTATGTAATTGGCTTTTGTATCTTGTTCATTCTCGACACTATACATAAACAGAAGAATGTATTCATCATC…	complete
Slit_GR231	scaffold825:55550-58653 - strand	MFQKRKTMSKTSYKIMLNNKLDKEIKSTAQSLNFLLHLFFASKYSIRNNHIYPRGRMYHFVAFFVMIILN ILTIYRMDTFAMTDTNMTNLENYLIKSFTIIYFMIYMSTFTMSFILDTVHKYDDVFLILEIQNINRSINI SNNIRSYIIWNWIFLITVISFNVYINVSFYYYYLNVSFVKIMVQIPIDYMFSVFDVSYVICIRIIVLSLI TVDSVYVQNTLAYLSDFTQLLSECITLALQNWISNNHSCYIVKQMNRTFSKMSACGLFSVDATLILCLMG VMTDYAVVLLQFTFL	299	5	i57-79o94-116i148-170o185-207i266-288o	0	ATGTTTCAAAAACGTAAAACGATGTCCAAAACCTCATATAAAATTATGCTCAATAACAAATTAGACAAAG AAATCAAAAGCACAGCACAATCCTTGAATTTCCTCCTTCACCTGTTTTTCGCTTCAAAGTATTCCATCAG AAATAATCACATTTATCCAAGAGGCAGAATGTATCATTTCGTAGCCTTCTTTGTCATGATAATCCTTAAC ATATTGACCATCTACAGAATGGACACATTCGCAATGACTGACACGAATATGACGAATTTGGAAAACTATT TAATTAAATCCTTTACCATTATCTATTTCATGATCTATATGAGTACTTTTACCATGTCGTTTATTCTTGA CACCGTTCATAAGTACGACGACGTTTTTCTCATATTGGAGATCC…	partial
Slit_GR232	scaffold495:81206-87329 + strand	MIPYFNIDNELQRILRPINVTLQFFGTPKYRIRNNRITTIDIKIMAMWFLIVIITCGYCTSCSNDERYSD KADIIDFVDFIYGIFTCFGLIILFIVETHNRQDNCSLVILFHKIHRYIKFSTEIRPLIVSIWILTLCTLS FGFTMLLILHILYTDMGLVVVFCESAYITFDMNLVYAISILMLLNKYIDEWIKSVLILNEEEENGGTNCQ HLLETYLDIMNAYSLYKKIFKILILYYSVDTFFRTMTNVESMLQLLGSRVNKYNIPTMSILISIASSKNS FLLSLHVIYCENFYTKIEETIMTCTQLMRKSNCSKNQMDLYKKVLQTNRTFSKMTACGLFYIDAMLPIRL LLLTTNYVIVLLQFALL	373	5	i37-59o74-96i126-148o158-180i338-360o	7tm_7	ATGATTCCGTATTTTAATATCGATAACGAACTCCAGAGAATCTTGCGTCCTATAAATGTAACACTCCAAT TTTTTGGCACGCCGAAATACCGAATCCGCAACAATAGAATCACTACGATTGATATAAAAATTATGGCGAT GTGGTTCTTAATTGTGATCATTACGTGTGGCTACTGCACTTCTTGTTCAAATGACGAACGATATTCTGAC AAAGCAGACATAATCGATTTTGTAGACTTTATTTATGGTATTTTTACCTGTTTCGGTCTCATCATTTTGT TTATCGTGGAAACACACAACCGTCAGGACAATTGCTCCCTCGTTATTTTATTCCACAAAATTCACAGATA TATTAAATTCAGTACTGAAATCCGGCCTCTAATTGTTTCTATTT…	complete
Slit_GR233	scaffold2090:81927-84025 + strand	MNMEMFQNTPQTLSVKVVFMNTVDKDVRAMLLPLNLMQYLMFCPKYRIKNDFIIPNSFITGFVSLISNIV FIVTFAYSLYATNYYSPKNTKGNSFHLFMTVYDSIFYFFGFVLNFVIGIVQSKKSIRFVIIFQEVHRFLN NKINTKHTITWNWLVVLLMIISNFIYRITFSLCMYVPIKFTISEFTISFFDFNMICTIQVIKFLKYKVDL WNIQAKYGGDLQCRHRGEYWKKLFQTYVDILECYNIHNVSYRAFIVYYTLEVLVHTLVYIEMFINAVFYL LEEEYVSVDERLLVILMLLFAWILKNIALLTFLIHQYEMFYISVQNVQDTCALILMTTESDAEKRLHKNM LRLHRATFSKMSLYGMFHVDAALQQGLMLLLTEYTVVLLQFAIL	399	6	i58-80o95-117i149-171o257-279i292-314o371-393i	0	ATGAATATGGAGATGTTTCAAAATACTCCACAAACATTGTCTGTTAAAGTTGTTTTTATGAATACAGTAG ATAAAGATGTGCGAGCAATGCTTTTGCCATTAAACTTGATGCAATATTTGATGTTCTGTCCAAAATATCG CATCAAAAACGATTTTATAATACCAAATAGTTTCATAACTGGCTTTGTATCTCTGATTAGTAATATAGTG TTCATAGTTACATTCGCATATAGCTTGTATGCAACTAATTACTACAGTCCAAAAAATACCAAAGGAAATA GTTTTCATTTGTTCATGACTGTGTATGACAGCATCTTCTATTTTTTTGGTTTCGTATTAAATTTTGTGAT CGGGATTGTTCAAAGTAAAAAATCTATTAGATTCGTTATAATTT…	complete
Slit_GR234	scaffold2090:71693-74091 + strand	METLKLVIQKHSTNFVLTKTVDKNVQSMLLPLNILLYIMCCPKYRIKNNFICPNSVFMKFISFIASTICM FSYTFTFYTYHNYHFVITVSNLKTFVAFLHNICCWIGFAMNFMFVASQDNESIEFVLMFQKVHNVLNDRI SLKKIVINNWIVVILTLMSYPFYYTVFSHFAYLSFFYVIGSLCISFLDFNVVYAIQIMKMLTNKVELWNI QVEHCDELEGRHGGHYWRKLFQTYVDILKCYDIHNVCNRASIVFYLIDVFIHSLIYIQASISLVQDDFDY TLNEGTFVAIFISIWATKNFYWHTMLIYHYEKFYIAVQRVKDTCTHKLKTTNSDNEKRLCKNILRLHQAS FSKMSLYGMFHVDAALQQGLMLLLTEYTVVLLQFALL	393	6	i57-79o94-116i145-167o172-194i250-272o287-309i	0	ATGGAGACATTGAAACTAGTAATCCAAAAACATTCTACAAATTTTGTTTTGACGAAAACAGTTGACAAAA ATGTTCAGTCAATGCTTTTGCCTCTGAACATACTGCTGTATATCATGTGCTGTCCAAAATATCGCATCAA AAATAATTTTATTTGCCCTAACAGTGTCTTCATGAAGTTTATTTCTTTTATCGCTAGCACAATCTGTATG TTCTCGTATACATTCACTTTCTACACATATCACAACTACCATTTTGTAATTACAGTCTCTAATTTAAAAA CATTTGTAGCTTTTTTGCACAACATCTGTTGTTGGATTGGTTTCGCTATGAATTTTATGTTCGTTGCTTC ACAAGACAATGAATCTATTGAGTTCGTCTTAATGTTCCAAAAAG…	complete
Slit_GR235	scaffold2636:3650-5946 + strand	MPNKVVNNNNQIANHLFRLYRPLLIILLICGYDFNIKTGRIFNLCVRFYCCSLVVLVIYSSIACCPEDLS QYWSLIEYSVSVILILFFRSRTEVFFSMLLEIDCYLRINWRHHIHSLWKLAIFSILTWSVRVSYSLLYCY TYVCYNDLFLYVIRQYSLVALDFNRVWRCILFDAVRYRLTILRKRLEESPESDYYLYVKNNKSIREDKIK FCLHLYRRIADLVDVISPELHASLFLSVAGSLPKLITNVYHILTAIEGHEPFESLGYVLLHVSQISMLLF SPFVVVEFYAVEVDRIQRFLMHRLIDSNDHRTKEEINIFIQYTKIRSFRYRIWRIIPINISLPLELINLC ITYVIVVINFTHLYG	371	5	i41-63o78-100i120-142o269-291i335-357o	7tm_7	ATGCCAAACAAAGTTGTAAATAACAATAATCAAATTGCAAATCATCTTTTCCGATTATACCGACCGTTGT TGATAATTTTGTTAATTTGCGGATACGATTTTAATATCAAAACAGGGAGAATTTTTAATCTATGTGTAAG ATTTTACTGTTGTAGTCTTGTTGTGTTGGTTATTTATTCTTCTATAGCTTGTTGTCCAGAAGATTTGTCA CAATACTGGTCATTAATAGAGTATTCAGTTTCTGTTATTCTCATACTATTTTTCCGGAGTCGAACAGAAG TTTTCTTCAGCATGTTACTTGAAATCGATTGTTATTTACGAATTAATTGGCGTCATCACATTCACAGCTT ATGGAAACTAGCAATCTTCTCCATTTTAACGTGGTCTGTCAGAG…	complete
Slit_GR240	scaffold825:12887-14967 - strand	MSSSTRQERTSINKNIGILIDDSEPKPSQEKLYDARHEHILEPYLESILRPLNIVQNVFFCAKYKIRGHV IKPISRLYSAMSVIFYLIFTVYLFCMHFVTENKWGVEIVEYFVGNVYHFTLLSIGGFIYFFTNIKQKYNN VLYVLKIQNVHRILKLNERCFKRSIIANWVCVITISCFHIYGVSTYAIAHKDINFFNSMASYWNVRFDIN VIYAIRCLKLMTESLKVWTSTLQKSTYSNDSSNNIFSKPMFGCYVDITEIFLLVEKTFHPMVFFYLIHTC SNALVEIWHRVVRRPIASSNEFQYTLLSFISLTWVIKNLLIITFLCVECEKYYSAIKEVESMCTQMTSSE RSSVNQKRFYKNILRVQDATFKELRVCGLFAVDASLPLRVIEFI…	412	3	i77-99o109-131i165-187o	7tm_7	ATGTCGTCCTCTACAAGGCAAGAACGCACTTCAATAAATAAGAATATCGGTATATTAATAGATGATTCAG AACCAAAGCCGTCACAAGAAAAGCTCTATGATGCTCGACACGAACATATCTTGGAACCTTACTTGGAATC TATACTAAGACCACTAAATATTGTACAAAATGTGTTTTTCTGCGCAAAATACAAAATCAGAGGACATGTC ATCAAGCCCATCAGTCGGTTGTACAGCGCTATGTCTGTTATTTTCTATTTAATATTCACTGTATATCTCT TCTGCATGCACTTTGTAACGGAAAATAAATGGGGTGTGGAAATTGTCGAATATTTCGTTGGAAACGTGTA TCATTTTACATTGTTGTCCATCGGGGGCTTTATATACTTCTTCA…	complete
Slit_GR242	scaffold2931:16121-18606 + strand	MDFNLETDLKKQIDKDVQSIFWPMNLLQNILLNPKYHVKNNIISPNNSINNAISISGFIIFIVTDIYRIV EILFDENLIRYSDSNLYFYTSASIFDFGVRFSGLVINFILNFGKTKQHVLIALYYQEVNRCIKIKNNNKR LILKSWLAVAGIIGYYIFLMVYLYFFLFRPPLSGLFYVFCIIVLDSSTLYFLSLITLLTDKILIWNLALL LTQGHGCRMFSKKMFLTYDKILKCYAIVKEIYQQMVLFHILETFLQSLGNIKLLIEFFKFYFRQSGIKLS IPLVVTFWVIKRIVTQIVFSLVLDSFYEAVKTAHNSCIIVLASNCSDDRKKLCKNVLRLHRASFSKLHVC RMFYVDICHLLRLIELLTNYTIVLLQFALL	385	4	o52-74i87-109o146-168i175-197o	0	ATGGATTTCAATTTAGAAACTGATTTGAAGAAACAAATTGATAAAGATGTGCAGTCCATATTTTGGCCAA TGAATTTATTGCAAAATATTCTTCTCAACCCAAAATATCATGTCAAAAATAACATAATTAGTCCAAATAA CTCTATTAACAACGCGATCTCGATCAGTGGTTTCATCATATTCATAGTGACGGACATCTACCGTATCGTT GAAATACTATTTGATGAAAATTTGATTCGCTACTCCGATAGCAACTTATATTTTTATACGTCTGCGTCCA TTTTTGATTTTGGTGTACGGTTTTCGGGACTTGTCATAAATTTCATCCTTAATTTTGGGAAAACTAAACA ACACGTCTTAATCGCACTTTACTATCAAGAAGTAAATAGATGCA…	complete
Slit_GR244	scaffold2386:16529-19047 - strand	MRSLSNLLHFCEIFGCVLGLHRNYCSKKRVAKCLIILHVFISIMFHIFVMVRDIQIVLKDNEYSTINLIY CAFAASAQLTCLPIFLYAICYSHAFMSYLQSIHRISKYLENNDNLKKVTKGTIWLFSIAMIFFIVLSVSR TLVTVTEVKGRDVYSTVAILVSQIILRTILIHEYLMFFLTIFLIVNFSKCFYLWVQDIEGRIRNKDITLL EPCVVTKELIMKWADVYQDLANSCVKLASCFGRLYLYSLMLLLFFYPLLIYKEFCINPTQTKTISDFRGP FLILSIYVSVIILPLIAGQMVTNQSWRLLRMVARLHNTMQGSNETEVKAMKDFIRLIKKHPLEIKLFSKI SSGTSLVPAVLMLSVNYLIVLLQFNHVI	383	7	i34-56o66-88i122-144o164-186i244-261o281-303i355-377o	7tm_7	ATGAGATCTCTAAGCAACTTGTTGCACTTTTGCGAAATATTTGGCTGCGTTTTGGGTTTACACAGAAATT ATTGTTCCAAGAAAAGGGTCGCAAAATGTTTAATTATTTTGCACGTTTTTATTTCCATCATGTTCCATAT TTTTGTCATGGTTAGGGATATACAAATTGTTTTAAAAGACAATGAGTACAGTACAATTAATTTAATTTAC TGTGCCTTTGCTGCCTCCGCTCAACTGACCTGTCTACCTATCTTCTTATACGCCATCTGTTACAGCCACG CTTTCATGTCTTACCTCCAAAGTATACATCGTATCTCCAAATATTTGGAAAACAACGACAATTTAAAAAA GGTTACGAAAGGGACTATCTGGCTTTTTTCAATAGCCATGATAT…	complete
Slit_GR246	scaffold1991:20239-25353 + strand	MENEVIKTLLTVESLIGVYRNYTLYSKKRKFLSVMRITIEMIISTVLMVNNAILLVENHNIRGEASAHML FFYHLMIYFTSSSLMVCGTLSSRHFEKFINNFLVLHSCIKNDDSYIKKLSAKKYKFLAILTASFVTCVLF FTLKIVSTVYWRKRNLSFAFVFLVLSEGIAEIRFISEQLVFYIYIWMLHFILKSLNEYLLEVHMKCNMGQ SKMLVNEQSIDFITVEEVQEWALKYQHLVNCSKALSACFKFQVCPIPLCKNIKTKDMDGVLIHIQYTRRF NIVYVQVYLLGCTIIVIYAGQRLLNEGVMFQRNVSKLVNTLITDSPSPVAETITKLQLFVKINPVRIEYT NKLVLKMHLVPILLSLSATYIITILQFTHVI	386	6	i32-54o69-91i126-148o178-200i282-304o358-380i	0	ATGGAAAACGAAGTTATAAAAACGTTATTAACCGTCGAAAGCCTTATAGGAGTTTATCGAAATTATACTT TATACAGCAAAAAGAGGAAATTTCTAAGTGTAATGCGTATTACTATTGAAATGATTATATCTACCGTTTT AATGGTGAATAACGCTATATTGTTGGTAGAAAATCATAATATTCGAGGCGAAGCTTCAGCTCATATGTTG TTCTTTTATCATCTGATGATATACTTCACTAGTTCCTCTCTAATGGTTTGTGGTACCTTAAGTTCGCGGC ATTTTGAAAAGTTCATCAACAACTTCCTAGTCCTACATTCCTGCATCAAAAATGACGACAGTTACATCAA AAAATTGAGTGCAAAGAAATATAAATTTCTTGCAATATTAACGG…	complete
Slit_GR251	scaffold2931:47065-51970 - strand	MQAVQDIELRITIDPMLSGSGLIDKDVQSMLCSLNVMTKILLCPKFSIKNNVIKPNSHLSNVISLIATVL LISIDIVILLSHINIQNKSHWFEVFVMIIDCSFYNIGFIIHFFICVILSNKTIMFVLYFQNLHKLLNNSV DFNRFILWNWITFAFFWIFYIFHFAFLTINMHLFYLEQVIQHFVVIFDLKIFYTLRIVKLLATKANLWNT KILNPDVSDNVSTKLLCKKMFQAYHLILKCYDIHADCVQECILFYTIESVMHSLFYIQFTITMLQRGLVV HGVDKSLIPAIITFYWFSKTFILLTILTYECEIFYSALNNIKDTCSVLLKTNCSEYEKKLYKNVLRLHRA SFHKIRVYGLFYVDAALQLSLMSLITYHIFILLQFALA	393	7	i59-81o96-118i147-169o179-201i251-272o287-309i359-381o	0	ATGCAAGCGGTGCAGGATATTGAACTAAGGATTACTATTGATCCCATGTTGAGTGGAAGTGGTTTAATAG ACAAAGATGTGCAATCAATGCTTTGCTCTTTAAATGTAATGACAAAGATTTTGTTATGCCCAAAATTTTC AATCAAAAACAATGTTATAAAACCAAACAGCCATCTTTCTAATGTCATATCGTTAATTGCTACAGTATTA CTTATTTCTATTGACATTGTCATACTGTTATCTCATATTAACATTCAAAATAAGTCTCACTGGTTCGAAG TCTTTGTTATGATTATAGACTGCAGTTTTTACAATATCGGTTTCATTATACATTTCTTTATCTGTGTTAT CTTAAGCAATAAAACCATTATGTTTGTTTTATACTTTCAAAACC…	complete
Slit_GR252	scaffold2386:31710-33490 - strand	MSLEKLLNKLFFIESIIGVYRSFSSQTRIKKCLICSQIITQITIHTIFLYKELSYLSSKTYYDQMDFINS CFIVSFYVISCLCVNATIYYSSDFKSYFINVIRVSKCFQDNKDFINSVQKIYYSIVALLTFCILMGIYRS VELIPKVLPSTPLVFFLLLISQSFLRMTVILQPITLFIFIMIVGILYKCLITRVCAVEECYGKYDENGRC EVITPEKIQGWVERYRGLSTCGEKVTMCFGKLYFTSILMSFLRYILMTYQFFYNYKLDKTRPVDYSRFIV IFTYVVVMMMPLAAGQLTRNQGAKFHRVLARLYNKMIGTDANAEETKMIKDFIRLIKKNPLQIKLISNFP AGMNLLPVIGMLFFNYLIVILQFNHVI	382	7	i67-89o121-138i143-165o169-191i242-263o278-297i351-373o	7tm_7	ATGTCATTAGAAAAGTTGTTGAATAAATTATTTTTTATAGAAAGTATCATAGGTGTTTATCGCAGTTTTA GTTCTCAGACCAGGATCAAGAAATGTTTAATCTGTTCCCAAATTATCACCCAAATAACAATACATACAAT CTTCTTATATAAAGAATTAAGTTACTTATCAAGCAAGACGTATTATGATCAAATGGATTTCATCAACAGT TGTTTCATTGTTTCTTTTTATGTTATATCATGTTTATGTGTCAATGCCACGATATATTATAGCAGTGACT TCAAATCTTACTTTATTAATGTGATTCGGGTCTCTAAATGCTTTCAGGATAATAAGGATTTTATAAATTC TGTCCAGAAAATTTACTATAGCATTGTTGCACTGCTCACATTTT…	complete
Slit_GR253	scaffold2386:14133-15785 - strand	MTSRTMLKYLLNLNILLGVHWNYCTRRKIQKYFIVLHVFVTLSVHTLVVFEEVYLAWMRKTAGVLIYCVF AISAYFTIAPCYITAIYRSHTFVSFLESINRVADCLKDDRKTVKPINVTYWFTVIITIVTVAFAILKTLD LTMVDAQQGRAFVFFLMMSQVILRTTIGFQYIAFFVAITIVVKYMKRLTDLITRVQESVQCSDIDLNNKN IIIKEEVHEWVQIYLDLADGCEKVSLCFGRQYFYSLYIFLCYYIMFAYQLCCVRPNTDRLDYKQVLLLIL NYTLGLIMPLIGGQMAINQGKKTYRAVTRLYNAIGDSFEIEAKSTKDFIRLIKKHPIQIKMLSKVPTGTY ILPVILTLAVNYLIILLQFNHVI	378	7	i32-49o64-86i117-136o160-182i243-260o275-297i350-372o	7tm_7	ATGACTTCAAGAACTATGTTAAAGTACCTTTTGAATTTAAACATCCTACTTGGAGTTCACTGGAATTACT GCACTCGGAGGAAGATTCAGAAATACTTTATTGTTTTACATGTATTTGTTACTTTAAGTGTACACACATT AGTTGTTTTCGAAGAGGTCTACTTAGCGTGGATGAGAAAAACGGCTGGAGTGCTAATCTACTGCGTCTTT GCGATATCAGCTTATTTCACAATAGCTCCATGTTACATTACCGCCATCTATAGAAGTCATACCTTCGTAT CATTTCTGGAAAGTATTAACCGCGTGGCTGATTGCCTCAAAGACGACCGAAAGACTGTGAAACCTATAAA TGTAACGTACTGGTTTACTGTCATTATAACGATTGTTACTGTTG…	complet
Slit_GR257	scaffold1152:97566-100757 + strand	MPYFGKTSETNNNEVIIRTAPTVTYREVLLYNVVDKELQSALKPLNLMQRLFICAKYSIRDNFIVSNTSTYNYIGLSCALIFRFILLYSLITSINKMIGITSLLSLCDIDDFVFFSIGFIMNYYSNIVQCHNNVFLILKVQNVIRILKIDGKIMKTFVVSNWCYIIALNCVFISSNTFYCMFHIVGNVWDHLSSYTSITFDINIVYASFILSLLRRLVIAWVKEIESNGDCDNECYWNAMFDLYVNILEAYEFLRITFCLQIVYYTMHTVCHGLMTEAILLQLRNIVTTSQDKFWVFAVLSQSWVVKNVALQIILCVESERFYAAMEQVPSVCTELMQSRGCTDTQRRVCKNIQRLQVTSFAKMSALGLFVVDVTLPLRIAGVLTSYTLAILQFALS	397	4	i72-94o114-136i157-179o192-214i	0	ATGCCTTATTTTGGGAAGACTTCAGAAACGAATAATAATGAAGTCATCATAAGGACTGCACCAACAGTGACGTACAGAGAAGTATTGTTATACAATGTGGTAGATAAGGAGCTACAGTCCGCTCTGAAGCCGCTGAACCTCATGCAGCGCCTCTTCATTTGCGCGAAATATTCCATCCGCGACAACTTCATCGTCTCCAACACCTCCACCTACAATTACATCGGCCTCAGCTGCGCACTCATATTCCGCTTTATCTTGTTGTACAGTCTCATTACTTCTATAAACAAAATGATTGGTATCACCTCTCTCCTCAGCCTCTGTGACATTGACGATTTCGTCTTCTTCTCTATTGGTTTCATCATGAACTATTACTCGAACATCGTTCAATGCCACAACAAT…	complete
Slit_GR258	scaffold2386:23203-25343 - strand	MTKKMLDTLILIEGILGIYRTYCNQKKTRKILIILHLSFLIVLHTVLFFIQVYYLLADNEYNQLNVIHCG FASSAYFTYMSAVIIAIWYNKAYTSYDESINRLFKKFKHEKKLSDMDKKEYLVFLFMITLAISFAVFRSV ELHTLIPRAHPLAKANIIMSLCALRVTIVYEYLMFFIANMTLITCCKYQNSLMSAAQKRLSCDNVESVIT KDEIQEWVDQYRDLVNCCQMVTKFCGGQFLFSVVASMVHYVLMTYQYFYIKAMNKVVVVDYGKTSFIVFG YILVMMTPLFAGQSLNSQGIKYHRLLARLYNTLTIDKAEAESKLIKDFIRLLKKNPIRVQLICGVPVGLC LLPITLSLFINYVIILLQFNHII	378	7	i32-54o64-86i121-140o155-177i238-260o275-297i343-365o	7tm_7	ATGACGAAAAAAATGTTGGACACGTTAATATTGATTGAAGGCATTTTAGGAATTTACAGAACATATTGCA ACCAGAAAAAGACAAGGAAGATTTTAATAATACTACATTTGTCATTTCTTATTGTGTTGCACACAGTTTT ATTTTTTATTCAAGTGTATTATTTGTTAGCGGATAACGAATATAATCAATTAAACGTCATTCATTGTGGT TTTGCCTCCTCAGCGTATTTCACATATATGTCAGCCGTCATAATAGCAATTTGGTATAACAAAGCCTACA CGTCATATGATGAAAGTATTAATCGTCTTTTCAAGAAGTTCAAACATGAAAAGAAATTATCGGACATGGA TAAGAAGGAATATTTGGTATTTCTGTTTATGATAACTTTAGCGA…	complete
Slit_GR259	scaffold2386:26287-29537 - strand	MFRIQWLNRLLIFGYVLGEYGNYSNQHSFRKGLIIFHILIQTILHFISVLYELYILMRGGVIYQMNVIYA IFVVSSFATSIMSVVSSVSCSNNFISYADTVNRIYQRFGYDKTALTSLKRLCFVTVSLILISIVFAIIRS VTVLAQFLRANEDVTAMGYTMVFYSQCFVRITIFYQKIITFVVITVVVILAKSFSSLISSVQDKVVKVND VYEDQRYDFAITKEVIQEWLDLYLDLANCCEKVMQCFGRQFLFALVMAILYYILLTYQVCYLNMRNAGDQ IITVAIMLYILYTTLSLVAGQWAHNQWKNIHRMLARLYNTMIILDSKEDEMRLIKDFIRVMKRHPLEIKL MSKVPAGMYILPTILTLTINYIIVMLQFNNIV	387	7	i33-55o65-87i121-143o168-190i252-271o281-303i356-378o	0	ATGTTTCGAATACAATGGCTAAATAGGTTATTGATATTTGGGTATGTTCTTGGGGAATACGGGAACTATT CTAATCAACACAGTTTTAGAAAAGGGTTAATAATTTTTCACATTCTGATACAAACGATATTGCACTTTAT TAGCGTGCTTTATGAACTATATATCTTAATGCGTGGTGGTGTTATTTATCAGATGAATGTCATCTATGCT ATATTTGTTGTTTCATCTTTTGCTACCTCTATCATGTCGGTAGTTTCTTCTGTCAGTTGCAGCAACAATT TTATATCATACGCAGATACCGTTAACCGTATTTACCAGCGATTTGGATACGACAAAACCGCATTAACATC TTTAAAACGATTATGTTTTGTAACCGTATCTTTGATATTAATAT…	complete
Slit_GR261	scaffold825:5057-7107 - strand	MQISTEVSQSNRLEEEVQKLFYPFNLLMTLFCSRKFHVQDNYIVPNGKTFNIISIVFFAIMSVVNGYRVI RDLSELISQHNEFGFTVFIASLFTLSYASGYTTTYVSNIVYNKENITLALLFQTVHNSFDTGISVKKLII WNWICISMSLGYSFSHFFVVQSVYRQPNDVLIFFTCVLYACLDINYVYTLRVLAMLIHYLREWNKIIISS SQQRFYKTNCSKLFRTYQNIMKSFTLYKKVSQCFVLHSTVNLFFCTIFHLQMSLYIIKMDKQFPDWKGIY LAVMSLIKDTLFAVLPYYYCEKFYMAVEESETACVLCLKNINCSKSQERLCKRVIKERPLLSKMSAYGLF QVEARLPVSLMLLISNYVIVILQFTYL	382	7	i42-64o84-106i138-160o170-192i244-263o278-300i354-376o	0	ATGCAAATATCTACGGAAGTTTCGCAAAGCAATCGTCTGGAGGAAGAAGTCCAGAAACTGTTTTACCCTT TTAACTTACTAATGACTCTGTTCTGTTCTAGGAAATTCCACGTCCAAGATAATTACATAGTCCCAAATGG AAAAACATTCAACATAATATCGATTGTGTTTTTTGCTATAATGAGTGTTGTTAATGGTTATAGAGTCATT AGAGATCTTAGTGAATTGATTTCACAACACAATGAATTTGGATTTACTGTGTTTATTGCTTCATTATTTA CTTTAAGTTATGCATCTGGTTACACTACTACCTATGTTTCCAACATCGTGTACAACAAAGAGAACATTAC TTTGGCATTATTGTTCCAAACTGTCCACAATAGCTTTGATACCG…	complete
Slit_GR262	scaffold1991:10260-13922 + strand	MIYFLLKAERVLGVHRNFEFLSFCNKFFIIFRVIFELVAISYVFYHNCYTFLIPVTGSTKKITPVIFLIF YFCNFLGGFVIMIYGIRKSRSFKLFFTSIMSLHYRFKTESLFYKDNSKRFKYVVKIVVMFHSCGCAIMFM TKALNKIYREPETMTFLYFVFVFLEIYIEMRHIMENVVLYTYVTMIYYFMKTVNHSISSVVEEYDRKEKR SYEERKEENEQILTIHDLDEWAIKYRDLVGCCKKLSACFSSQLVTSVYGIFCIIVIGVSTFIQRVTKHVV FSMVGVYVLIYAIFSAYFVIFAGQYLLNENAIIKKSVATLYSTWSTRPQAPETKRLRNLNKLVNVNPIQI EYTNKIVLGMYLVPIIMSLSASYVIVGLQFNHVI	390	8	i33-55o65-87i122-141o151-168i173-190o253-272i279-301o356-378i	7tm_7	ATGATTTACTTCTTATTAAAAGCCGAACGCGTGTTGGGTGTTCACAGAAACTTTGAATTTCTCAGTTTTT GCAACAAATTCTTTATTATCTTTCGCGTTATTTTTGAACTTGTTGCTATAAGTTATGTATTCTACCACAA CTGTTACACTTTTTTAATTCCTGTAACCGGGAGTACAAAGAAAATAACACCGGTCATATTTTTAATATTT TACTTTTGTAATTTCTTGGGTGGATTCGTTATTATGATTTACGGGATTAGGAAATCTCGGTCTTTCAAAT TGTTCTTTACGAGTATCATGTCTTTACACTACCGTTTCAAAACAGAATCTTTGTTCTACAAAGATAACTC TAAAAGGTTTAAATATGTTGTTAAGATCGTCGTGATGTTCCATA…	complete
Slit_GR263	scaffold495:34927-37961 + strand	MKPPINFISITDNFLDKSFQNILFPYRFLHHLIFLSRFSIQYNCIRPHSRSYYIFSFFGTTLLCLYVIFF IAPWSIDKVTNVVEFFFLLNRFVVFVPFYMFYIINVIQRKEHVKLILKIQKCYRIVNYKQYKRFILVGNW FGVLGHFFWVLLPLVLLQDIQAAFSFYAMTFFDVNTTYGLSLIFMLRNGMEAWATEVEYQSKVCLNYEER RRDCIFKKLFKAYEDLMEAFVIYKRLFRFSILFQAVYTFLLSLFYIQMIIELTKLQVIHVGSYHINVFAV ITVIWLLKNLFYVIFFGISCEKFYISVTNGRSSCFKLLKFHHNTEAVRILCKNVLRFYRATFHKMTAYNI FVVDADLAPGYINLEVQYAIVLLQFALVRFT	386	6	i53-75o85-107i135-157o162-184i237-259o274-296i	0	ATGAAGCCACCAATAAACTTTATCTCTATAACTGACAATTTTTTGGACAAAAGTTTTCAAAATATTCTCT TTCCTTACCGTTTTTTACATCATTTAATATTTCTATCTCGTTTTTCCATACAATATAATTGTATCAGGCC TCACAGTCGCTCGTACTATATCTTTTCCTTCTTCGGCACTACCTTACTGTGCTTGTACGTAATTTTTTTT ATTGCTCCTTGGTCCATTGACAAAGTTACCAATGTAGTAGAATTTTTCTTTTTATTAAATCGTTTTGTAG TATTTGTGCCTTTCTACATGTTCTATATTATTAACGTTATTCAGAGGAAGGAGCACGTGAAATTGATTTT GAAGATCCAAAAGTGTTATAGAATCGTTAACTACAAGCAGTACA…	complete
Slit_GR264	scaffold825:30797-32720 - strand	MIKLLTIKNYFNFIMKNRTNVILHNTVDKDVQSMLRPFTVMQYIMFCPRYRIKDNHITPNTAAIKFISMLVTLAFILSIVYRTKSVYFYQNFVEISDFSNFACYYDGIFPICRLVIVFIITTIQTDRNIEFVLIFQKVHKFLNDETSFKLFTIWNWIIVFGTLSTYIIVNTYMFVEAGQSIFKVYSCYFLIFFDCNIIYITRIMKALEDKVLLWNSRALSYHRAGHARDAEFSKQMFEAYVNILESYNIHKASYSIFIFYNCVEIFSHSLLYSQVIIEMMKNMTLDKFDNAIALSILIFVWQSKDLLWQTIVTQQCEKFYIVLQILQDTCAQILISNCSDDERKLYKNVLRLHRASFSKIRVCGVFYVDAALQLSLMSLLTNYIVVLLQFAIL	393	6	o59-81i101-123o152-174i181-203o255-277i370-392o	0	ATGATAAAGTTATTAACAATTAAAAACTATTTTAACTTTATAATGAAAAATCGTACAAATGTGATCTTACACAATACAGTGGACAAGGACGTGCAGTCCATGCTGCGGCCCTTCACTGTGATGCAGTACATCATGTTCTGTCCGAGATACCGCATCAAAGACAACCACATCACTCCCAACACTGCAGCCATAAAGTTTATTTCTATGCTCGTTACACTAGCATTCATCTTGTCAATCGTTTATCGTACAAAGAGCGTGTACTTTTACCAAAATTTTGTTGAAATTTCCGATTTCTCTAATTTTGCCTGTTATTACGATGGCATTTTTCCAATTTGTAGACTTGTTATAGTTTTCATCATTACAACCATTCAAACTGACAGGAACATTGAATTTGTGTTA…	complete
Slit_GR268	scaffold878:53672-56803 + strand	MSGKTKNKYLKENEFNIDTEATQSITINNPNPDNKLNKELEAVLKPLNIMDVLFFCTKFKIRNGKITPNS VLYNVLSVSFTFLLMLTCGYFIFTSSFAIQMKSYSYFFQLTRIFFFSLLTTGIFLNCYVSNFRRNKIVSF VLKLQNVCNTLNMFEDIKKLAFSNWCHVVILHVYHIYWIFYAYLCYTPLSTGNNVTGFCWIVLDIALLYA IRIMKLLTLTLQQWVKKIRITRFDEEESWSSMLKVYKELLEAYRLFEETFETLIVFYVIQTTAKALLGVV VRVELWKAQVLSLQFQFIISFVSLIWIFKNLTLFIILSVECERLYSAMEEIQSTCKQIINWNLYSENQKR VCKNIQRLHKTYFKKMCVCGVFFIDAAMSIQLSSLISTYIIVIL…	404	7	i71-93o108-130i160-182o197-219i263-285o295-317i371-393o	7tm_7	ATGTCTGGGAAAACAAAGAATAAATACTTAAAAGAAAATGAATTCAACATTGACACTGAAGCAACACAAT CAATAACTATCAATAATCCCAATCCTGACAATAAGTTAAACAAAGAGTTGGAGGCAGTTCTAAAACCATT AAACATCATGGATGTTTTGTTTTTTTGTACCAAATTCAAAATTCGTAATGGGAAAATAACTCCAAACAGC GTTCTTTATAACGTTCTCTCTGTCTCTTTCACGTTTCTATTGATGTTGACCTGTGGTTATTTTATATTTA CTTCCTCATTTGCCATACAAATGAAAAGCTATTCATATTTTTTTCAATTAACTAGAATCTTCTTCTTTTC TTTACTTACCACCGGTATCTTCCTTAACTGTTACGTGTCCAACT…	complete
Slit_GR269	scaffold878:128266-132472 + strand	MTKQSNFTYRVDVIENNELDKELHKMFNSVHFILKLLITPKFKIQDNKIVPVSKLTYTIWFMIMATIFAT CAIRASVGDMHFLLNALNFGYYICTCICLFLIFIYLTYCRHANCVLFIMFQKIHNYVDISDSIQSFIIGN YSIICCNLVFNTIVIIIYFTICNDFDLIDFLSKVTYAALDMNVIYAIRLLILLNMYLTEWIKCVSSLDGT QAYDNDEEYCQKLFKTYSKIMKAYNLYKKLYNLLILYYSIDTFCRTLAYSQTTLQLLKLQKYLLGSISVS VITFLWLIKNMFLMSVFNMDCEKFYKLVEEAEIACIHLMENSDCPRSHRYLYKKILQTNRTFNKISACGL FCFNARLPLYLLQLIAHHIIVLLQFAFL	383	7	i55-77o87-109i137-159o174-196i240-259o274-296i350-372o	0	ATGACAAAACAATCTAATTTCACATACCGTGTGGACGTCATTGAAAACAATGAACTCGACAAAGAACTTC ATAAGATGTTTAACTCCGTTCATTTCATACTTAAACTCCTAATTACTCCTAAATTCAAAATACAGGATAA CAAAATTGTTCCCGTCAGTAAACTTACTTATACAATATGGTTCATGATCATGGCTACTATATTTGCTACC TGCGCGATTCGAGCGAGTGTCGGTGACATGCATTTTCTCTTAAACGCCTTAAACTTTGGATACTACATTT GTACTTGTATCTGTTTATTTCTCATCTTCATTTACCTAACTTACTGCCGTCATGCGAACTGCGTCCTTTT TATTATGTTCCAAAAGATTCATAATTATGTCGACATCAGTGATA…	complete
Slit_GR272	scaffold807:10300-12958 + strand	MKVGDVPKNGYLLNNSYTSMIPLIWILKIFALNGNVDPTRSKSSVLVRSVCAVSVLGSVSFYCLAYKIRY IYYKLDLSIRLTDTVQIIADNCQYAIDLYFVFKYGRHMYVEYFKQYEKMDNFLDTNCYPAMRRKTIKIMT YFTIIWFLSSFGDMGAWAVTFGWWIPFVHIISFVFLYTKMLTTLDLIANVIQIEARLRMISNFVQNCYTC TEMCPIGMLTDSVRNKNWLYCEDETPPQSSKIRPVDSYEIKRLCKCYLLLTEQVMFINKMYGFRVLLNTL NLLLDMVKILNLAIRITVGSQKTLYYGDNYNYLPGFTGLMRFVTCAIIVITLVDQCEQTYRQRERIINVI DHLILNKRPDLKPAILDLRTLLQARPICFNMSNFFALNYSLLVS…	417	7	i12-34o44-66i142-164o169-191i275-297o312-333i384-406o	7tm_7	ATGAAGGTCGGTGACGTTCCCAAAAATGGTTATTTATTAAATAATTCGTACACGTCAATGATACCGTTGA TATGGATCTTAAAAATTTTCGCATTGAACGGTAATGTAGATCCGACACGATCCAAGTCGTCCGTTCTCGT TAGAAGTGTTTGTGCAGTGTCGGTTCTTGGTTCTGTGAGTTTTTATTGCTTAGCATACAAAATACGCTAT ATTTACTATAAGCTGGATCTTTCTATTAGACTTACAGACACGGTTCAGATAATTGCAGACAACTGCCAAT ATGCCATCGATTTATACTTCGTTTTTAAATATGGAAGACACATGTACGTGGAATACTTCAAACAGTACGA GAAAATGGATAACTTCCTTGACACGAACTGTTATCCTGCGATGA…	complete
Slit_GR279	scaffold878:57520-61172 + strand	MSRIAKNKYWINNMDLDMGTEAEQSVHDNISMPDNKLEKELEAVLRPLNIVDSFFFCAKYKIQNGKITSN SIIYKMLSVSFTFLLMFACGYYMITSPYPIHIERYQYFLQWCSVLIYFLLFTSTFLNCLINIFRSNRIVV FILKMQNVYKILKMTEDIKTLVFSNWCYVVILHVYHIFWVFYAYFFFSAMGVGSNFTAYCWAAVDTNLLY AIRTMKLLILPLQNWVRKIKMTRFNEESWPSMLIVYKDTLEAYGIFEETFQFSIVFYAILTTCRYVIALV IRIELWKISFENRTTTEYFIFSFISLTWIFKNLTLFILLSVECENFYSTMEEIQSTCKQFINWNQHSGNQ KRVCKNLQRLHKSNFKKMCVCGVFFIDAAMSIQLSSIISTFTIV…	406	6	i72-94o107-129i161-183o264-286i299-321o374-396i	7tm_7 superfamily	ATGTCTCGGATAGCAAAGAATAAATACTGGATAAATAACATGGATTTGGACATGGGCACTGAAGCAGAAC AATCAGTACATGATAACATTTCCATGCCCGATAATAAATTAGAGAAGGAACTAGAAGCAGTTCTAAGACC ATTAAACATTGTGGATTCTTTTTTCTTCTGTGCGAAATACAAAATTCAGAATGGGAAAATTACTTCTAAT AGCATTATCTATAAAATGCTTTCTGTGTCTTTCACGTTCCTATTGATGTTCGCCTGTGGTTATTACATGA TCACTTCCCCATACCCCATACACATAGAACGCTATCAGTATTTCCTTCAATGGTGCAGCGTCTTAATCTA TTTCCTCCTCTTCACGAGTACCTTCCTAAACTGCCTCATCAATA…	complete
Slit_GR291	scaffold10008:957-1121 + strand	EEIKRFCKNVQRLNRAAFHKMRACHIFTVDGRLPQEFFNLKFGYIVVLLQFLLL	54	0	i	0	GAGGAAATCAAAAGATTCTGCAAGAACGTGCAGCGGTTGAACCGTGCAGCCTTCCACAAGATGAGAGCTT GTCACATCTTCACGGTCGATGGACGTCTACCTCAAGAGTTTTTCAATCTGAAGTTTGGATACATAGTAGT TTTGCTGCAATTTCTTCTTTTGTAA	partial
Slit_GR292	scaffold1045:26997-29984 + strand	MNIIKSMLSTQTVMIVRVLAGFYTKISSNKLINNTLKTYCVSICTFFLIIALISIQSFTNLAACRFLIIA SNYLINVIINLFYEGENFYKFISKIQEIDTVLGFELKHEIGYFRIIIIICVIGKLGVHVIFVYTDKEQDS KLFSVATVICVVEVFVYISYSVRIMMFEILWYRMAMLGKQLKKNLSRFEEGDEIVGRKIESCLKTYKDLL NTPRETDIPMKLMVDESLALFTQNCCLLIYLSSSCIFECTKNNVVLIEIIMEFILTLCLALLAELIKSEI DKMKLFLVNQLIMCRGEITYEAIDEAMMIFELQPFQYTVWRIFAIDGALILSVISLLTTYVLAMVSFAHF FD	357	6	i39-56o61-83i110-132o142-164i254-276o329-351i	7tm_7 superfamily	ATGAATATCATAAAATCAATGTTGTCTACACAAACCGTAATGATTGTCCGAGTTTTAGCTGGATTCTACA CAAAAATTAGTTCAAATAAACTAATTAATAATACATTAAAAACTTACTGTGTTTCTATTTGTACATTTTT CTTAATTATCGCTTTAATATCCATACAATCATTCACAAACTTAGCCGCTTGTCGGTTCTTGATCATAGCA AGCAATTATTTAATAAATGTAATAATAAACCTATTCTACGAAGGAGAAAATTTCTATAAATTCATCTCAA AAATACAGGAAATTGATACCGTATTGGGCTTTGAACTGAAACATGAAATAGGGTACTTTAGGATTATAAT AATTATTTGTGTGATTGGAAAGTTGGGCGTGCATGTAATATTTG…	complete
Slit_GR293	scaffold1045:17010-19419 + strand	MDIVKSIYTLKVMMIICLSAGFYHKISSNRYVTILTKIYCACFGTFIIVMSISVLVSIDYFRSLHLKIHL FIYVMNFFVSFVYNKHFEDIIDKIKNINDDLKLDDKMPVTAILFYVSIFSRLLTHLMFCSRRIECSKGLL TVDLLVTMSHLTRMVMFEMLWRRMVLISKYFDLELRGCRIGNGENKLRDTLKKCVSMYRNTLDALGCDAS MKLLSFKVIILETIVDFVVSLSPAVLAEMVRMEVDKIELKIVKLLLDCKATATRDAVTDAMTIFEQHPFK YSVGRLFTLNMALILTLINLLTTYIIALIQFCHFYE	320	5	i7-24o34-56i68-87o107-129i286-308o	0	ATGGATATAGTGAAGTCAATCTATACTTTAAAAGTTATGATGATAATCTGTCTCAGCGCTGGCTTCTACC ACAAGATCAGTTCAAATAGATACGTCACGATCCTGACCAAAATATACTGCGCCTGTTTTGGAACATTCAT CATCGTTATGAGCATATCAGTTCTAGTTTCCATAGATTATTTCAGATCTCTTCATCTAAAGATTCACCTC TTTATTTACGTTATGAATTTTTTTGTCAGCTTCGTTTACAACAAACATTTCGAAGATATTATAGATAAAA TTAAAAATATCAACGATGACTTGAAACTAGATGATAAAATGCCAGTAACTGCTATATTGTTCTATGTTAG TATATTTTCGAGGCTATTGACTCATCTGATGTTTTGTTCCCGTA…	partial
Slit_GR294	scaffold10527:553-1508 + strand	HMYYMQTIHPFLISHSMEMIHSLVKVSSEAVIVEMTVQEVDQMKQTLATQLKRNWDESVKFELSTTLQYI KLRPFRYDICRVVPLNIYVPFTVISFCITYVIVALQLTHFNVESYTCINCTTI	124	1	i82-104o	0	CATATGTATTATATGCAGACCATTCATCCGTTCCTGATATCCCACTCCATGGAGATGATACACTCACTCG TGAAGGTCAGCAGTGAGGCAGTCATCGTGGAGATGACTGTTCAGGAGGTTGACCAAATGAAGCAGACACT CGCCACACAGCTTAAAAGAAACTGGGACGAATCTGTTAAGTTTGAGCTGTCAACAACGCTGCAGTACATT AAGCTCCGTCCATTCCGATACGACATCTGTCGCGTTGTGCCTCTCAACATCTACGTCCCGTTCACCGTCA TCAGCTTCTGTATCACCTACGTCATTGTTGCTTTGCAGCTCACACACTTCAATGTAGAAAGTTATACTTG CATTAATTGTACAACTATTTAA	partial
Slit_GR295	scaffold10796:781-1953 + strand	ISWGIVSLFVRSVLIVPTHIKHVRDFSTFPAHKQLILVTFLGIITPLSMIKDLVVMLKICAGLENFYKSI EEVKSTCILFLMNEECSEGEKYLCKRVLHLSRTFTKMSACGLFPVDATLPMPLIGLITHYMIVLLQFAFL	141	2	o35-57i111-133o	7tm_7	ATATCTTGGGGAATAGTAAGTCTCTTTGTTCGCAGTGTACTTATTGTTCCAACACATATAAAACATGTGC GTGATTTTTCGACATTCCCGGCACATAAACAATTAATACTAGTTACTTTTCTGGGAATTATAACCCCACT ATCGATGATAAAGGATTTGGTAGTAATGCTCAAAATATGTGCTGGACTTGAGAACTTCTACAAATCTATA GAAGAAGTTAAGTCCACCTGTATATTGTTTCTGATGAATGAAGAATGTTCAGAAGGTGAAAAATATCTCT GCAAACGCGTACTGCATCTGAGTCGCACATTCACCAAGATGTCTGCGTGTGGCCTGTTCCCTGTTGACGC TACTCTACCGATGCCTCTCATAGGACTTATCACTCATTACATGA…	partial
Slit_GR296	scaffold10969:11154-11396 - strand	QHFFSLIFFVVEIDLEKGRFLQNSYIHTPYLSIPLLLEALFMTIFGNILHDPFPDPKKSLDRSRMRSERP LLSESIITKEY	82	0	o	0	CAGCACTTCTTCAGTCTGATCTTCTTTGTTGTAGAAATCGATTTAGAAAAAGGTCGGTTTCTACAAAACT CCTACATTCATACCCCCTATCTTTCGATTCCACTACTGCTCGAAGCACTATTCATGACCATATTTGGTAA TATTTTGCACGATCCATTTCCTGATCCGAAGAAATCTCTAGATCGTTCCAGAATGCGGTCCGAGAGACCC CTACTGTCAGAAAGTATTATTACAAAAGAATAT	partial
Slit_GR297	scaffold11433:446-546 - strand	MFYRHFRPFTIICNIFGLPKPIVTSDGNSIKIN	33	0	o	0	ATGTTCTACCGTCATTTTCGCCCTTTTACCATCATTTGCAATATTTTTGGCTTACCAAAGCCCATAGTAA CTTCTGATGGAAACTCCATCAAGATTAACAC	partial
Slit_GR298	scaffold1152:102388-104318 - strand	MFRNHATIFTTESEVSQNNRLEEVVQKLFYPFNLLMTLFCSKTFHIQDNCIVPNGRKFTAISIVILCILT VCHCHKFIRDINTLLLTRFDQVVLLVFVTLLFHLCHAFGYIIVYISSIVYSKENIALILIFQTVHQSFDV GISVKWLIIWNWISISISVALNFSVVILLQTIYYVNNFIYFIVDFSFIIIDIHNVYTIRVLAMLNHYLKE WNRIITSNNSQGFYEIHCTQLLKMYQNIMKSFTLYKKVSQYIVNWKMIYLFIMGPAKDILFALLPHFYCE QFYITVEEAETACILCLKNINCSKSQERLCNKVIKVKRLFSKMSACGLFQVEARLPLSLTFLITNYVVVI LQFTYL	361	3	i92-114o147-169i176-198o	0	ATGTTTCGAAATCATGCAACCATATTTACAACTGAATCGGAAGTTTCGCAAAACAATCGTCTAGAGGAAG TAGTCCAGAAACTGTTTTACCCTTTCAACTTACTAATGACTCTCTTTTGCTCTAAAACATTCCACATCCA AGATAATTGTATAGTTCCAAATGGAAGGAAATTCACCGCAATTTCAATTGTAATCCTTTGTATCCTGACT GTCTGTCATTGTCACAAATTCATTCGAGATATCAATACATTATTGCTAACGCGATTTGACCAAGTTGTGC TTTTGGTTTTCGTCACTTTATTATTTCATTTGTGTCATGCATTTGGGTATATTATCGTCTATATTTCTAG CATCGTGTACAGCAAAGAGAACATTGCTTTAATCTTAATATTCC…	complet
Slit_GR299	scaffold1152:107702-110956 - strand	MAKKIKNKEKIFLNKDILSIIYPFYCIRGLICVQRYSIKENCVAKVSCKHVFYSIVGFFVMTVMLTTTYM FNTFSLRQALVVYYIVYSEQLIYYFIVSIMNWYYSAASLKLLTLLYKINCAIYSNRDVKKFKYIAYASVY TLILIAGVLFIIKLFIDPQWTLMRSLFLSVILLLDSEVIETSLITYMLTCKTKEWNDDVIKLRIDDKCDD DDDVTIDIDSVLDDKSHLLVAILEAWDLTIKISGLHVVFHFITAFLKLLLYDVVVTFWLKEYISGTNMAF SQSVGLLLTIPKMLLEEFLLCVACQLFYIEVERANSIIIWKLAHDTASKRKWKNMSRIINTYFQKMSAFG IFSIDASFILDYFILITTYTVVILQFSLL	384	5	i50-72o92-114i134-156o247-269i351-373o	0	ATGGCCAAGAAAATTAAAAACAAGGAGAAAATATTCCTAAACAAAGATATATTAAGCATCATATATCCAT TTTACTGCATCAGAGGTCTTATTTGCGTCCAAAGATATAGCATTAAGGAAAATTGTGTAGCAAAAGTCTC TTGCAAACACGTGTTTTATAGTATTGTCGGGTTTTTTGTAATGACCGTCATGTTGACCACTACTTACATG TTCAACACTTTTAGTTTGCGACAGGCATTAGTCGTCTACTACATTGTGTACTCCGAGCAGCTCATCTATT ACTTCATAGTTTCTATCATGAACTGGTACTACAGTGCTGCAAGTCTGAAGTTGCTTACTTTGCTCTACAA AATTAATTGTGCCATCTACAGCAACAGAGATGTAAAGAAATTCA…	complete
Slit_GR300	scaffold1152:113017-115641 + strand	MKYIRTKRNQKIKMCATNRIFNNVDNDMKQMLKPLNLMQAITFYPKYSIKDNKIYPNTLMNNLLTLIATL VFSSTHVYRIHRNRIGSITTDKITSLVNDFASIIYCVGYFINFFLSVFRTCDNITLIITIQEVHRFLIDR SGFKRFIIWNWINGCMIFGIYIIFITYFTMMLEMSAFAIFCSFIGITIDINQFYVMRLIEFLKDKVVLLD AKILKCKNVEERDNFDNTEECYEKVINAYMDIRKCIDLIESLFRLPILYLAVTLVIQSLIHVQVTIVLLG MEFSYLSLCMWIIKNISMVSLLNRKGENLYCAMENLKETCLQLLGTSISAQGKRVLKNILRIQASSHSKL SVFGVFDVDAKLDVATLTIIVNYTFVLLQFAFIK	389	6	i59-81o96-118i146-168o173-195i255-277o364-383i	0	ATGAAGTACATTAGAACGAAGAGAAACCAAAAAATAAAAATGTGTGCTACAAATAGAATTTTCAACAATG TAGATAATGATATGAAACAAATGTTGAAACCATTAAATCTGATGCAAGCAATTACATTCTATCCAAAATA CTCAATCAAAGACAACAAAATTTATCCAAACACGTTAATGAATAATTTATTGACTTTAATAGCTACATTG GTGTTTTCTTCTACTCATGTATACCGCATACATAGAAACCGGATTGGTTCTATTACCACTGATAAAATTA CTTCTCTTGTGAACGACTTTGCATCCATTATTTACTGCGTTGGATATTTTATTAATTTCTTCTTGAGTGT CTTTAGAACCTGTGACAACATTACTTTGATAATCACTATTCAAG…	complete
Slit_GR301	scaffold1152:122179-125094 - strand	MDTTETVIDVKEAEQRDKNFKDLQALLRPYRIVQALFILSKYNLKNNRIEPNGTFYNISSAIFSVALLLCHNYLTFRPFYVDEWDATLLAKYVCAVQESPLMWFGVLMNVCTNVVHTKNNVVFAARIQNVCRILRNNGSSINTVIILNWCNIVSVISFQVSWMLIFNYAFSSIFHTYELLGNLIYIIFDTNIVFTIALMRFLSKAFRSWIDKSKKYQLETNFNSRDFWNKMFRDYVDIYEAYEITAKVLNPLILFCYIKTFIHSLFGILFRVEAGKIVTTGIIRYTLTAVISMFWLYKDVILFIVLSLECEKLYNKMKEIQNVCIELAASKTCSESQQKACKNIVRHQIVSFKKMKVCGLFAVDAALMMRFAGLITRNIIIVFQFEFL	388	7	i53-75o101-123i144-166o181-203i248-270o285-307i359-381o	7tm_7	ATGGATACAACAGAAACAGTAATAGACGTAAAAGAAGCTGAACAGCGAGATAAAAATTTCAAAGATTTGCAAGCATTGTTAAGACCCTATAGAATAGTGCAAGCATTGTTCATATTATCTAAATACAATTTAAAAAACAATAGAATAGAACCGAATGGCACTTTCTACAATATATCTTCAGCGATATTTTCTGTAGCGTTACTTCTATGCCACAATTATTTGACTTTTAGACCATTTTATGTAGATGAATGGGACGCTACACTTCTGGCAAAATATGTGTGTGCTGTGCAAGAATCTCCTCTCATGTGGTTTGGGGTTTTAATGAACGTCTGCACAAATGTCGTACACACAAAAAACAACGTGGTATTTGCTGCAAGAATCCAAAATGTTTGTAGAATT…	complete
Slit_GR302	scaffold1152:126464-129509 - strand	MDTTETVINVKEAKQRDEHLKDMQALFRPHRIVQAMFMLSKYKLENNRIEPNSNSYNTLSAIFSVALLLCINYINFIPFYLDEWDATLLGKYVCTVEESPLLLFGVLMNVCTNIVHTKNNVVFAARIQNVCRILRNNGSSINTFIILNWCTIVSVITFQVSWILIFNYTFPSMFHTYELLGYLVYIIFDTNIVYIIALMGLLAKAFRSWIDVAKKFQLEINFHSRDVWNKMFRDYVDIYEAYEITTKVLNPFILFCYIKTFTNTLFSIVFRIETGKYLTTGMIEYTLTAIISMVWMYKDVLLFILLSLECEKLYTKMKEVQNICIELAASESCSDIQQKVCKNIVRHQIVSFKKMKVCGLFAVDAALMMRFAGLITRNIILVFQFEFL	388	7	i59-81o101-123i144-166o181-203i248-270o285-307i359-381o	7tm_7	ATGGATACAACAGAAACAGTAATAAACGTAAAAGAAGCTAAACAACGAGATGAACATTTAAAAGATATGCAAGCATTGTTTAGACCGCATAGAATAGTGCAAGCAATGTTCATGTTATCTAAATACAAGTTAGAAAACAATAGAATAGAACCGAATAGCAATTCTTACAATACATTATCAGCGATATTTTCTGTAGCGTTACTTCTATGCATTAATTATATTAATTTTATACCATTTTATTTGGATGAATGGGACGCGACTCTTCTAGGAAAATATGTGTGTACTGTGGAAGAATCCCCTCTTCTGTTGTTTGGGGTTTTAATGAACGTCTGTACAAATATCGTACACACAAAAAACAACGTGGTATTTGCTGCAAGAATCCAAAATGTTTGTAGAATT…	complete
Slit_GR303	scaffold1152:132310-135711 - strand	MPSQYGHDVPVLSQNSVDKDMQSMLYPIDLMQTVYFSPKYRIKEDHILPNNCILHLFSISGSTIFVCLFIYRTCEMQYSIDQRTLYIFSYFDIVSFSLGLVLNYIIHVFRTSRNILFILKIQELHRNVKDEDSFKRFTAENWAAFVCYISLYIGINVIVTIYLQIPILEFISGFIIMCFDMNMILASRFIKLLSDKLVIWNGQLNDLKQRENDTDVRYDVIFQDYVNILDCYDMFKSTYHALISYHVSDLVCRVIMRYQVSLEVLENGLMKNDFWIPIFSLLFIYCWMSKSMFLEIYLNVSCEKFYILMDKVQDTCAFIMSSECTDGYKRICKNIQRLHRSSFNKMSACGMFSVDATFPLKIISLIFTYKIVLLQFAFLN	380	6	o53-72i85-107o141-163i168-190o275-297i357-379o	7tm_7	ATGCCATCCCAATACGGCCACGATGTGCCGGTCCTGTCACAGAATTCTGTTGATAAAGACATGCAATCAATGCTTTATCCTATCGACTTGATGCAAACTGTTTATTTTTCTCCAAAGTACAGAATCAAAGAAGACCATATACTTCCAAACAATTGTATACTACATTTGTTCTCAATATCTGGTTCAACGATATTCGTTTGTTTATTCATATACCGCACCTGTGAGATGCAATACAGTATAGACCAGAGAACGCTTTACATATTCTCCTACTTCGATATAGTTTCATTCAGTTTGGGATTAGTATTGAACTACATCATTCACGTGTTTCGTACGAGCCGGAATATTTTGTTTATCTTAAAGATTCAAGAGCTTCATCGAAATGTGAAAGACGAAGATTCT…	complete
Slit_GR304	scaffold120:5607-5871 - strand	ALLQSDLLCCRNRFRKRTVSTKLLHLFIYLFLFLYPLSFALLITIFGNILHDPLPDPKKSLDCSRIRSVR PLLSESIITKEY	83	1	i23-45o	0	GCACTTCTTCAGTCTGATCTTCTTTGTTGTAGAAATCGTTTTCGAAAAAGGACGGTTTCTACAAAACTCC TACATTTATTTATTTATTTATTTTTATTTTTATACCCCCTATCTTTCGCACTATTAATAACCATATTTGG TAATATTTTGCACGATCCACTTCCTGATCCGAAGAAATCTCTAGATTGTTCCAGAATACGATCCGTGAGA CCCCTACTGTCAGAAAGTATTATAACAAAAGAATAT	partial
Slit_GR305	scaffold13883:4410-5393 - strand	IEDSIGMLKIGSFVLTNVIMMLMPIVATQMVSNQWVKCLRVLARLHNTMTEDVNTAERKLIKDFIRVIKK HPLHIRFMSKMPVGIFLLPAILTVVVDNVIILLQFNHVI	110	2	o10-32i83-105o	0	ATTGAGGACAGTATTGGGATGTTGAAAATCGGTTCATTTGTACTGACTAATGTTATAATGATGTTAATGC CCATAGTGGCGACACAAATGGTAAGTAACCAGTGGGTGAAATGTCTGAGGGTGTTGGCTCGACTTCACAA CACCATGACTGAAGATGTTAATACAGCAGAAAGGAAGTTGATAAAGGACTTTATCCGTGTGATCAAGAAG CACCCGCTACACATCAGGTTTATGTCCAAGATGCCAGTTGGGATCTTCTTACTGCCCGCCATACTCACTG TGGTAGTCGATAATGTTATTATCCTGTTGCAGTTCAATCATGTTATTTAG	partial
Slit_GR306	scaffold1414:1218-5039 + strand	MIPSYYIENALQRILRPLNLTLKFFGTPKYRIHNGRIIPINKKYIAIWFIIVILMCGYCSISSIIEHNSINMNILNFVNFIYEIFLCFGYTISFIVELSNRQNNCSLVILFHKIYRSLKFRDEVQYFIVRNWFLTLCTVIHALIIHLTLHIIYTDMILIGTIGECAYITFDMNLVYAISILMLLNKYLEEWIQAMLRMNEEEENGINCQHLLEIYLDIMNAYNLYKKVFRILILFYSVDTFFRTVTYAESVLQLLRLQVYQQEIPAMSILTFLGLIKNLFLLTLHVNNCENFYKKIDGTNMMCTQLMKDSELSNSKMDLYKKVLRTNFTFSKMTACGLFYIDATLPVRLLLLTTNYVIVLLQFAFL	366	7	i45-64o74-96i129-151o166-188i228-247o262-284i337-359o	7tm_7	ATGATTCCAAGTTATTATATCGAAAACGCACTCCAAAGAATTTTGCGTCCTTTAAATCTTACACTAAAATTTTTTGGCACGCCAAAATACCGTATCCATAACGGTAGAATCATTCCGATTAATAAAAAATACATTGCAATATGGTTCATAATTGTGATCCTCATGTGTGGCTACTGCTCTATTTCCTCTATCATCGAACATAATTCGATCAATATGAACATCCTCAACTTTGTGAATTTTATTTATGAAATTTTTCTCTGCTTTGGTTATACCATTTCCTTCATCGTGGAACTAAGCAACCGTCAGAACAATTGCTCCCTCGTTATTTTGTTCCACAAAATCTACAGAAGTCTTAAATTCAGGGACGAAGTTCAGTATTTTATCGTTAGGAATTGGTTT…	complete
Slit_GR307	scaffold1414:48455-50700 + strand	MIKFNPMIDNFLDKSFQNILFPYRCLHHSLFLSRFSVKYNYIRPHGRSYYIFSFIGVLCFFIYSFQFVVAKTSNNSVIDFFLKVSASTFCFPFIIFYCTNIIQREDHVALVLKIQRSFRILKFKDYKKCVFSNWISVFSHVFWILLSIILTPNIRTAIYFYLMTFVDVNTTYGQSIIFLIRKGLAAWIAEVEYQSKICLELEERKRRYVFETLFQAYEDLMDAYGIYKRLFKFSILFQVTFTFIVSLLYAQLIIELIKHKVLHVCWFNTEVYAAIFVLWLLKNIINVGSFSVCCEKFYICVAQANKTCYNLLRTFQNVVPVKNLCKNVLRYHRATFCKMTAFNIFTVDADLAHGFSSLEAEYIIVLLQFALNQNK	375	6	i48-70o80-102i130-152o157-179i235-257o272-294i	0	ATGATTAAATTTAATCCTATGATCGATAATTTCTTGGACAAAAGTTTTCAAAATATTCTCTTTCCCTATCGTTGCTTACACCACTCGTTGTTCCTGTCTCGTTTCTCCGTAAAGTACAATTATATCAGACCTCACGGTCGCTCATACTACATTTTTTCTTTCATCGGTGTGCTATGCTTTTTTATTTATAGTTTCCAATTTGTCGTGGCTAAGACTAGTAACAATAGTGTCATCGACTTTTTCCTCAAAGTTAGTGCATCCACATTTTGTTTTCCTTTCATTATCTTTTATTGCACTAACATCATTCAGAGAGAAGATCACGTGGCATTAGTTTTGAAGATTCAAAGGTCTTTCAGAATCCTCAAATTTAAGGATTATAAAAAATGTGTTTTTTCCAAT…	complete
Slit_GR308	scaffold1414:57918-60456 + strand	MRINRIYENRRQNRCVEVLQHSSNFVDKDVQSMLLPLNLMQNIAGYPKYRIRNNIITPNSRLIYFWSLSV ALTTIFSMIYRSYKRYETGKINENIKVDNFTQILDAIIPCIGTIIAFTTIFFQADYHITFVLKFLNIHRL HDDEATSKRFTVFNRIIVFSFVCYSFVFIFSINILSKLPFYNIFCGFAVFIFDANILYAIMIIKLLKDKV VLWSIKLENVQYTDENKNKNHCKSMFTTYNDILDCYDIYRICFQQQILFHYTNMLCLSLIDIHNTLSGIK DSFFQYKEFISIIGRDLTSYFIWISKKLLLALVLSLEFEKFYEAVNYIRETCRWMLISNCTECEKQLCKN VNRLHRTKFDKMSVCRIFTLDAALPVNMFILVTYYIIVILQFCIS	400	5	i62-80o100-122i156-175o180-202i367-389o	7tm_7	ATGAGGATCAATAGAATATATGAAAACAGAAGACAAAATCGTTGTGTGGAAGTGTTACAACATAGCTCTA ACTTTGTTGATAAAGATGTGCAGTCAATGCTTCTGCCGCTTAACTTAATGCAGAATATTGCGGGTTATCC CAAATACAGAATTCGGAACAATATCATAACTCCCAACAGTCGTTTAATTTACTTTTGGTCTCTCAGCGTG GCACTTACAACCATTTTTTCAATGATCTACCGTAGTTACAAAAGATATGAGACGGGAAAAATAAACGAGA ACATCAAAGTTGACAATTTTACACAGATTTTAGATGCTATCATCCCATGCATTGGGACCATTATAGCATT TACAACAATTTTCTTTCAAGCTGATTATCATATTACGTTTGTTT…	complete
Slit_GR309	scaffold1414:62155-65294 + strand	MLNSKNRRNTDVNYRVEVITDNSVDKDVQLMLRPLNLMSNIFFNPLYRIKNGVITPNSYISNALTFCFLI ISLAMFSYRAYDRLRMNIGKAKILSVKNVDFFLVALATIFRHSVIFFNSKNNVLFVLNFVKINRFLNNKK EFKRLILTNWISVFSLFCFNGFLILYICFMLGLPPYNIICGCICETMDMNFLYAIRLINILKHKIHLWHC KVFELRSVQDENFKKGLYKKMFQTYFDLLRCYDFYKRFFQFVILCHYISCFIYNLIHLQLIIENVPNVKS WMVQFLILATNILWLLKNLILEVALCCEAEYLYMATQETQDICVGMLKENCTREEKQLYKNIQRLHQAMF NKINVCGLFYVDANLPRRMCALLANYTIVFLQFAFL	391	6	i58-80o108-130i151-173o178-200i248-270o285-307i	0	ATGTTGAATTCCAAAAACCGTCGAAATACTGATGTCAATTATCGCGTTGAAGTTATAACGGATAATTCGG TGGACAAAGATGTTCAATTAATGCTTCGGCCATTGAACTTGATGTCAAACATATTCTTCAACCCCCTTTA TAGAATCAAAAATGGTGTTATCACTCCTAACAGTTACATCTCCAATGCTTTAACATTCTGTTTTCTCATA ATATCTTTAGCTATGTTCTCATATCGTGCTTATGACCGTCTTAGAATGAACATTGGTAAAGCCAAAATCC TCAGTGTGAAGAATGTTGATTTCTTTTTAGTCGCCTTAGCAACGATATTCAGACATTCTGTCATTTTCTT TAATAGCAAAAATAATGTTCTATTCGTATTAAACTTTGTCAAAA…	complet
Slit_GR310	scaffold1414:66842-69084 + strand	MSLLEKGRYKKRSQKYCVVLPDNSIDKDIQSMLLPLNIMQHIFVSPKYRIKNNRINPNNKWSYFFAACFS LVYIVIFSYRTYVRIFNKPSTDYYKFSDDYANYISLIIVCIMPIMSLYAVIFQSNENVTLILKFVNIHRF LNHKTEFKRFIMFNWISVILIFTFMFVFIGFIYITFKLPYYNIVCGLLIESVNTNIVYAIRIIKALTHKV VLWNRKIFELQTMDDVERKKCCDKLFQVCVDILDCFDIYRISFQQTIIMHYVHSFTTNLIHIKTSIDNLK MNYDNYSLVINVIMNVVWFIKNLFLESLLSLEIENFYLATNNVRNTCVFMMKMDLSDDEKRLFKNILRLH KGTFEKMKACGLFCVDATLPLKISSLITNYTVVILQFVFL	395	4	i61-83o103-122i152-174o178-200i	7tm_7	ATGAGTTTACTAGAAAAAGGAAGATATAAGAAACGAAGCCAGAAATATTGTGTAGTCCTACCAGATAACT CCATTGACAAAGATATCCAGTCTATGCTCCTACCATTGAACATAATGCAACACATCTTCGTTTCTCCTAA ATACAGAATTAAGAACAATCGTATCAATCCAAACAACAAATGGTCGTATTTCTTTGCTGCCTGCTTTTCA TTAGTTTACATAGTTATTTTTTCCTATCGCACCTACGTGCGAATTTTCAATAAACCTTCGACTGACTACT ATAAATTCTCCGATGACTATGCTAATTATATTAGTCTGATCATTGTCTGTATCATGCCCATTATGTCTCT ATACGCCGTTATCTTTCAATCTAATGAGAATGTTACTCTCATTT…	complete
Slit_GR311	scaffold1414:69835-72346 - strand	MTSLRNNFRRYFRTNIFNVPNTWNAIDKDVQSLISPLNAMQLLILNPIYRIKSNHIRSNTCIYNFILVIS LVISLSIFLRRFISIVGDENLRRLVASKFFYSTIYYDFIFYSLGVIVNFFVFYIQSNNMVTFVLTYQEVN RCINDNSVFRRNVINNWIFVVGTFVFYIITLIVVPVFFQNIFFIHMDVSLLIYIVLDVHVVHAFVLIKLL TEKVKLWSLGVQKSDENFDHGQMFQAYVNILSCYNIFKNVFEKMVLLKSIETFIRFLINVQVMIEFGKFY FKNNPQLSIIIYLWTIKTVAINLMISFQLESFYVTMEQGRYSCEVLLKRRCSGNLLSRFSKNVLRLYRAA FSKMTACGLFLIDVCQILRMAILTTHYSVVLLQFAFL	392	5	i62-84o99-121i156-178o188-210i287-309o	0	ATGACGTCGCTACGAAATAATTTTCGACGATATTTTCGAACAAATATATTCAACGTTCCAAATACATGGA ATGCTATCGACAAGGATGTACAATCGCTAATTTCACCTCTGAATGCGATGCAGTTATTAATACTAAATCC AATATATCGAATCAAAAGCAACCACATACGATCAAACACCTGTATTTACAACTTCATATTAGTAATATCA TTAGTAATATCTTTGTCCATCTTTTTACGTCGTTTTATTTCTATCGTAGGCGATGAAAATTTAAGACGTT TAGTAGCTTCAAAGTTTTTCTATTCAACTATATACTACGATTTCATTTTCTACTCTTTAGGGGTTATTGT TAATTTCTTTGTGTTTTACATACAAAGCAATAACATGGTCACTT…	complete
Slit_GR312	scaffold1414:74638-76825 + strand	MFENKINVAPFPKHFFDITLDEDVKKIVSVMDFPQKCMFISKFNVRNDRLLPRERAQNIRVCCFLFFINMLCIYRICIFHENHIDTKRIEFDFLTLITAINFMTFCILTTIIFGLDITLHYNDSCLLIMKIQNVHRYLGFKKFRRFAFWNWVYIVCVFFFTILPIYFSHATSHIVYIKDVIADGLTDLVCITLDCKMVIGGRIIFLLKRYIDIWIEDVMMLEKDDENNDRCLKLFEIYRDIMEVYQLCQKIFQFLYLYHIFGAFYFGLYHLSFGVSLMRTSDYEIMALYQILVLMVWASKNIMLVIISCIHCERFYKTIENVNSVLLVLMRNENCSDGHKHLFKKVLKLNRSYSKMLVFGVFHINARLPLNFVKVFVDYVIVILQFNFL	389	6	i56-78o93-115i147-169o184-206i251-273o288-310i	0	ATGTTTGAAAATAAAATTAATGTTGCTCCTTTTCCAAAACACTTTTTCGACATCACTTTGGATGAGGATGTCAAGAAAATAGTGAGCGTCATGGACTTTCCACAGAAATGCATGTTTATTTCAAAATTCAATGTGCGGAATGATCGTCTACTACCAAGAGAAAGAGCACAAAACATCCGCGTGTGCTGTTTTCTGTTTTTCATAAACATGTTGTGCATCTATAGAATATGCATTTTCCATGAAAATCATATTGATACGAAAAGAATAGAATTTGACTTCTTGACTCTCATTACTGCTATCAACTTCATGACCTTTTGTATTTTAACAACCATTATCTTTGGGCTCGACATTACCTTGCATTACAACGATAGCTGTTTACTTATAATGAAGATACAAAAT…	complete
Slit_GR313	scaffold1414:77225-80247 - strand	MPRNRYLKRQVPKEKPDNNLEKDMKLLVHSLNFAYYLFLLPKYTIRENCLYARSKKYRVLSFCLLLILYV TNTHRMTNIKIFDQQAKRMEVNLLSVYHFLYLLYFMIGFTINFVGELICKNNNVSFILIIQNIYLSIDFS SKIKSFIIWNFISIQIMIFIDIFIYIWFYSSTIFPNIFSIVTEVLCDFMFISLDVDLVVAMRIVILLRNC LDQWVNSVQSMDVDGDIGECDELWLIYDNILKAYDLYKECFQVLVTYHTLGTFYRNLAYFHIILSLLRIF TGYGDGLSEILAIFVWQTKNSMLVTLLSIYCEEFYLSLEKAESAFNFVLLLKNENCSNDLKRLYKKIVRR NMTFKKISAFGLFNVDASLPVHLLQVVVHYVVVLLQFNLK	396	5	i59-78o93-115i147-169o184-206i360-382o	7tm_7	ATGCCACGAAACCGTTATTTGAAGCGGCAAGTCCCTAAAGAAAAGCCAGACAATAATTTGGAAAAAGACA TGAAGCTTTTAGTGCATTCTTTGAATTTTGCATATTACCTTTTTCTCTTACCGAAATATACTATACGCGA AAATTGTCTTTATGCAAGAAGCAAGAAGTATCGTGTATTGTCTTTCTGTTTATTGTTAATCCTATACGTA ACAAATACTCATCGCATGACGAACATAAAGATCTTTGATCAACAGGCCAAACGAATGGAAGTCAACCTCT TATCCGTTTATCATTTCTTGTACCTCTTATACTTTATGATTGGCTTCACTATTAATTTCGTTGGAGAATT GATATGTAAAAATAATAATGTTTCTTTCATTTTGATTATCCAGA…	complete
Slit_GR314	scaffold1414:80890-83695 - strand	MRTILNNFQLSLKSSYGINENVKENRIENDFKDIFYPLDFILVITFATKYKINKNFVTSFSKKRIVLRCM AVFSVQVVASYRELLFDINLPNHNAFYFFSDFFYWFIIWLGCCMLFIEELIHRHDSYLLILIIQEVYKSI DFDKRRKSFVIWNWISVSVIFVFDVLITLVFYSDPQKFDTVNFISDFLCIKFDMVIVLAYRMLALLTIYV DEWTKCVRRLNNICNEEIKELHCKKLIKTYDNIMKSYDFFKKVFQISVLFYTVDSFGRTVLYTKIVLGLN EVNKETLVMSSVMSSIWFLKNFLMSTVYNIQNEKFYIKVEDAQSASLELWNYSNCSDSQKLLSKKVFQRY RTFSKMTACGLFYIDAMLPIRLLLLTTNYVIVLLQFAFL	395	5	i65-85o95-117i150-172o187-209i359-381o	0	ATGAGAACGATTCTAAATAATTTCCAACTTTCTTTAAAATCTTCTTATGGAATAAATGAAAACGTAAAAG AAAATAGAATTGAAAATGACTTTAAAGATATATTTTATCCACTAGACTTTATCCTAGTTATAACGTTTGC AACAAAATATAAAATAAATAAGAATTTCGTGACTTCATTCTCGAAGAAGCGTATAGTTTTACGGTGCATG GCCGTGTTTAGTGTCCAAGTCGTAGCTTCATACCGCGAATTGCTTTTTGATATAAACTTACCTAATCATA ACGCGTTTTATTTCTTTTCTGATTTCTTTTACTGGTTCATCATTTGGCTCGGTTGCTGTATGTTGTTTAT CGAGGAGTTAATTCACCGTCACGATAGCTATTTGCTTATTTTAA…	complete
Slit_GR315	scaffold1414:91867-97714 + strand	MKVSYESRINKDIQRFLYPFNTVLTLVFCSTYSIRNDHITPRGSKYCIITFTGIFFAIAVTGYRIYTLIV HSFSVQDSDDRILLFLSICLPVLNVASFVTTSVINFLHRQNHVLLIKIIQTIHKDVTFKRFNNFIVWNWI ILVIVIFVDLVFYISRATTTNYLDMLLICEIFFSVIDIDFVYTVRLLLLLTRYLEEWIVEVRSMNILDNE DSYDTQMLDTYRNILNGYNVLKDVSECLVLFRTSTAFFRNVCRLQLSLCILEKWKHLYTNSVENPYLDML TLIVAVLAVVKMVVIVAIHCGYAEKFHITVDDAKVACILRMKNENCSKAEKKNSKNVLREHKTFSKMTAC GLFCIDGGLPLSLLGLLTHYFVALLQFAFLRENT	389	7	i13-35o48-70i82-104o135-154i166-188o276-298i351-373o	0	ATGAAGGTTTCATATGAAAGTCGTATAAATAAAGATATACAACGATTCCTTTACCCTTTCAACACTGTAT TAACTTTAGTGTTCTGCTCAACATACAGTATACGAAATGATCACATAACTCCAAGAGGCAGCAAATATTG CATCATCACATTCACAGGAATTTTCTTCGCTATTGCAGTGACTGGCTATCGCATCTATACACTCATCGTT CACAGTTTTAGTGTTCAAGATTCCGATGATCGCATTTTACTCTTTCTTTCAATATGTTTGCCTGTTCTTA ACGTTGCTAGCTTTGTCACAACCTCTGTAATCAATTTCCTGCACAGACAAAATCATGTTTTACTTATAAA AATTATTCAGACCATACATAAGGACGTCACCTTTAAAAGATTTA…	complete
Slit_GR316	scaffold1414:97919-102307 + strand	MSTQTRVIRISNRKVLHRNCLDKDIQRLVFPFNTLLTLLFCSKYCICNDTIIPRGGKYYIVRLFGLFSAI LATSLRMYVIIVYYYNAKDFQDTLLMFLTIYLPVLNLASFITTCIVNTTNGKRNVLLIKMIQKINTDVAF GEIRDFIVWNWVSLVLVTCVEVPIYVIGSAHLGVMTIVGIYSELHYFIIDIDFVYTIRLQLLLTKYLEEW ILKVQQMNFEEDNEDSYDFEKMFEMYTNIFKAYNVFKSVSISLITFRTTIAFFRNLGDFQLIIYLLKKET PDTYSDIFTLLVVSWAIVKMILIVMIHSRYSEKFNMTVEDANIACILRLKNANCSKAEKQFCKKVLRKNT TFSKMTACGLFYVDGGLPLSLLELLTHYYIALLQFTFLRENI	397	7	i58-80o95-117i146-168o172-189i245-267o287-306i358-380o	0	ATGTCGACCCAAACCAGAGTTATACGAATAAGTAATAGAAAGGTTTTACATCGAAATTGTTTAGACAAAG ATATCCAAAGATTAGTTTTCCCTTTCAACACTCTCCTAACATTATTGTTCTGCTCAAAATACTGTATTTG TAATGATACCATAATTCCGAGGGGAGGCAAGTACTACATTGTCCGACTCTTTGGACTCTTCTCCGCAATT TTGGCGACGAGTTTACGCATGTATGTAATTATAGTATACTATTATAATGCTAAAGATTTTCAAGATACCT TATTAATGTTTCTTACAATATATCTACCTGTTCTCAATTTAGCTAGTTTCATCACCACGTGTATTGTCAA TACAACGAATGGTAAACGGAACGTCTTGCTTATCAAAATGATTC…	complete
Slit_GR317	scaffold1414:103768-107469 + strand	MFSMFNNRNKDNSQKDVVAITIDQTVTFKEILYSKVIDKVLQSALKPLNVMLFINFSTKYSIRNNIVTSP YTVHKFICAVWILITLSLCVYRFIKLISYPLTYVGLFYRLTNTVDLLIAVCGIIRSCTVFMKNHDDVLML YKIQYIFQVLQISRNQIRGLIIRYWISVIVFKIFVFCSFIWIFFIFSNFEVVNMTYICFLFDVSTVYTFL ILKLLGKLFEIWIEKVLQSKNLGDDEKRYWNAMFDVYLKIQEIFVIINKISRYIVLFHLTLTAYLMLRNL TEILISIAELSKGNIYMIMLTVFIEVWDIKSLVLLICLSVECEKFYSTMRDVENICTMLMPFITSSKRKV LKNILRLQKTSFQKMNVCGLFPVDATLPVEFSSFANTYALVILQ…	403	6	i72-94o104-126i161-183o193-215i263-285o295-317i	0	ATGTTCTCCATGTTCAATAATCGTAACAAAGATAATTCACAGAAAGATGTAGTTGCCATCACCATTGATC AGACAGTGACATTTAAAGAAATATTATATTCTAAAGTCATTGATAAAGTTTTACAATCAGCCTTAAAACC TTTGAACGTTATGCTCTTCATTAACTTTTCTACTAAATATTCCATTCGCAATAACATCGTCACCAGTCCC TATACTGTTCACAAATTTATCTGTGCTGTCTGGATTTTGATCACTTTGAGTCTATGTGTTTATAGGTTCA TAAAATTAATTAGTTATCCATTAACCTACGTTGGTTTGTTCTATCGTCTCACCAACACTGTTGACTTGCT GATCGCCGTGTGTGGTATCATCCGCAGCTGTACTGTTTTTATGA…	complete
Slit_GR318	scaffold1414:110094-112839 - strand	MEEKSFISVRIKGFPKYKVDKDVQTLFYPLNVMQAIILFPKYQIKKNVVRPNSAIKKFIMCCSTAVFLID HWYNYLNILLDENMRRYQPIKFLYFASTFDILFATMGFTMISVSCYVKSKKNVEFLLNFQKVHRFLNNAQ CEKIMIVNSWICVSLVFGFYTSTTIYMYFHYLNPPWYTLFHMFVLITMDTDYIYAIRVIRLIINKLALWN RRLLDDHDLNAVDCSRMFEAYIQIQECYKNFKNIFQATVSQFYFVKSSLSSSSAERYSLSSVKLLFVWVI KNLFIVTTLSLFLEQYYVLAENVKDSCFAILGTDCTDEDRKMCKNILRLHRASFHKMSVYRMFIVDICCP LRLIIFLTNYTIILLQLAFL	375	6	i58-80o95-117i147-169o179-201i274-293o343-365i	0	ATGGAAGAAAAGTCATTTATAAGTGTTCGTATTAAAGGATTTCCAAAATACAAAGTCGACAAGGATGTGC AAACATTGTTCTACCCACTCAACGTCATGCAAGCGATAATTTTATTCCCAAAGTATCAAATAAAAAAGAA TGTAGTTAGACCAAATAGTGCGATCAAAAAGTTCATAATGTGTTGTTCTACAGCTGTGTTCCTCATTGAT CACTGGTACAATTACTTGAACATACTACTTGATGAGAACATGAGACGGTACCAACCCATCAAATTCTTAT ACTTTGCCTCCACTTTTGACATCCTATTCGCCACCATGGGCTTTACTATGATCAGCGTGTCCTGTTATGT TAAGAGTAAGAAAAACGTTGAATTTCTTCTGAACTTTCAAAAAG…	complete
Slit_GR319	scaffold1414:113459-116689 + strand	MKKNMTKIIITDNFLDKNFQKLLLPLRCMHHLLFSSKFSIEYNCIRPHTISYYIFSLIGIIGFMVFHFQK LNPVHSKEVHNEIVKIIININVLVLMTSYILFYIINFIQRRNHVDMILKIQKAYRIINYKYNTRLVFWQW FDMFRPISFLFINIIFIPDFGLFLHLCTLIYFDLQVGYGMSIIKMLRRGIETWKFEVERFCAFNLELGEE KYSEHFKKLFQAYEYFMEAYELFKTIFKYSILFQALDTFFHSLVFVIGMIELSKSGTTHIGWYNVGEIQL IALLWLMKNISLVSIFSAFTEYFYISISEINSVCTRWSMVVQHFVEAKKLCKNILRLNRAAFHKMTACRI FTVDAGLAQAFNNLEVEYIFILLQIALKHSD	386	6	i49-66o86-108i135-157o161-183i241-263o278-300i	0	ATGAAGAAAAATATGACCAAAATTATAATCACTGACAATTTCCTGGACAAAAATTTCCAAAAATTATTGC TTCCTCTCAGATGCATGCATCATTTGCTTTTTTCATCAAAATTCTCAATTGAATACAATTGTATTAGACC TCACACTATTTCGTACTACATATTCTCGCTTATAGGAATCATTGGCTTCATGGTTTTTCATTTTCAAAAG CTCAACCCAGTTCACTCAAAAGAAGTGCATAACGAAATTGTAAAAATAATAATAAATATAAATGTCTTAG TTCTGATGACATCCTACATTTTATTCTACATCATAAATTTTATACAAAGAAGAAACCACGTGGATATGAT TTTAAAGATTCAAAAGGCATATAGGATTATCAATTATAAATATA…	complete
Slit_GR320	scaffold1414:130589-133314 + strand	MLDKEIKSMLLPLNLMHNILMFPKYHIKNHNIYPNRLKNYKTNVPPICASLILTYLLTLRIHNLHCTITSSIASYLSVYYEFLAFIFSLVLNLIINVLYSRRNIYLVFKLQEVHKILSDSYFNYFIISNWISAFLVITVYICITIFNSLIVQQPIQGLFYGFAFLSYDINYVYAIRLVQFLSRKVDIWNSRVYNLENESYNEMQCKEMFQCYLSILECYNLLKKSYQQLILFHTIEFYCHILLKYQISLEIFESVPLHDGDDYFFPITTITSLYLWTIRSLVYEVLLNLFFQKFYIQMSNIQHTCALLLQSNRTNAEKNLFKNIQRLHRATFNKMSACGMFYIDATFPLKIMSSLTNHMIVLIQFAVLD	369	4	i44-63o78-100i121-143o158-180i	0	ATGTTGGATAAAGAAATAAAATCAATGCTATTGCCTCTAAACTTGATGCATAACATCCTAATGTTTCCAAAGTATCACATCAAAAACCACAATATCTACCCAAACAGACTCAAAAATTACAAAACGAATGTACCACCGATATGTGCGTCGTTAATACTAACATATTTACTCACTCTTCGCATCCATAACCTACACTGCACTATCACCAGTTCCATAGCATCCTATTTATCCGTCTATTACGAATTCTTAGCCTTCATCTTCAGTTTAGTTCTCAATCTTATCATCAATGTTCTTTACTCTAGAAGAAACATCTACCTTGTCTTTAAATTACAAGAGGTTCATAAAATCCTTTCCGACAGTTATTTTAACTATTTTATCATTTCTAATTGGATCAGTGCC…	complete
Slit_GR321	scaffold1414:133788-135282 + strand	MSKIYKKPPDVSCETKYTIDEDIQSMLYPLNLMHIIFFCPKYRIKNNLILPNGSISKIVSLIITLLYVLL FLYRVYYIETLKIRKQMIFVVIACYYDFIAVLIGLLLNYVVNLLDSNRNIAIVLKVQELHQFLNERINFG RFVVLNWISVIIASFLYFVIIIVGKITLNHQHFEFICGFAFLRFDINIIYITRLIKLLNIKMDVWINLAQ DIRTMDQEHIQSYCKRMFQAYANILHIYDLLKASYQQLIVYHTVEFICHMLIEFQISLDRFKLELVEGVN PVSLVLIVFFLNQNLFVTFF	304	4	o58-77i89-111o142-164i275-297o	0	ATGAGTAAAATTTACAAAAAACCACCCGATGTCAGCTGTGAGACAAAATATACTATCGACGAAGACATCC AATCAATGCTTTATCCTTTAAATTTAATGCATATAATATTCTTCTGTCCAAAGTACAGAATAAAAAACAA TTTAATCTTACCAAACGGTTCCATATCAAAAATCGTGTCGTTGATTATTACTCTGTTGTATGTTCTGCTG TTTCTCTATCGCGTATACTATATAGAAACACTCAAAATAAGAAAACAGATGATATTTGTCGTCATCGCTT GTTACTACGACTTTATAGCCGTATTAATCGGTTTACTGCTAAACTACGTCGTCAATCTATTGGATTCGAA CAGAAATATCGCTATAGTGTTAAAAGTTCAAGAATTGCATCAAT…	partial
Slit_GR322	scaffold1414:33605-37810 - strand	MEYNVIIKNVPRQQQYKEVLLNNIVDEDLQSLLRPLDLMQNIFICAKYSMRDNFITSNKPFYKYFSLFCAICYLGGLIYLLVIVMELIVSDPFFLNLTLRLFYQFCTCSAGYFINSISNIIHCNNNVLLVLKMQHVKRILKIDGNHLKSLLIFNWLCVVNVNILYIIERFDFTDGFSVDIVGFFVQMPNIFFEVNIVYATFIVKLLRKILTVWVQKVKKPTKEESQREGYWDELFQVYSNTLEAYNLFQATFRLIITFQIIFTISYSLMTVSIVIQINLYMGDDTTMSSGLILSSVEWLVKKIVLLTFLCNECSSFYDIMDETQHIHLLFMKSKEISDAQIRMLKNIQRLQSSSFKKMSAYGLFVVDATLPLQLAGIISTYTIAQLQLVVPQN	393	5	i64-86o101-123i144-166o181-203i255-277o	0	ATGGAATATAATGTGATAATTAAAAATGTACCAAGGCAACAGCAGTACAAGGAAGTGTTACTAAACAATATAGTCGATGAAGATTTACAATCATTACTTAGGCCGTTGGACCTGATGCAAAATATTTTTATCTGCGCAAAGTATTCTATGCGAGACAACTTCATAACCTCGAACAAACCTTTTTACAAATACTTTTCATTATTTTGTGCGATCTGCTATTTAGGTGGTCTAATTTATTTACTCGTTATTGTTATGGAGCTTATAGTTTCGGATCCATTTTTTTTAAATCTAACTTTACGTCTGTTTTATCAATTTTGTACTTGTTCTGCTGGGTACTTTATAAACAGCATTTCTAATATCATTCATTGCAATAATAACGTGCTCTTAGTGTTGAAAATG…	complete
Slit_GR323	scaffold1414:40514-43236 + strand	MDTIKHLCSKNNSWIQKLQNYSKKYQVKDTSNIVDEEVQAMLRPLNIMDSIYLCPKYTIKNNVISLNSIN SYIFSLCGNVLFIIILILNVVEKSKIYQNIFVCFLVITSIFFIYGLIFNFIRSITRSDQSVSFVLKLQQI HKFLHDDVNTKSFIISNWIWIIVILFCYLLGTVLVCFMSSSIYSTLSVFILLIFDINIIYFIRLICLLKD KIDLWNIELVRILSREDSIDYCKNLFDIYVSILDCYNICKNSFESSILFHSVDMLYHNLIGIQIVINVFV WLGHTGLPNIAYAIIVYASIWIVKSLALQITLTLKCEKFYMTTEKVYDSYGIILNSHCSVDEKRLCKNIK RLHQTSFEKINACRMFYVDASLSLALISSFTNYTFVLLQFAFL	398	7	i69-91o96-118i153-175o185-207i264-286o290-312i370-392o	0	ATGGACACTATAAAACATTTGTGTTCAAAAAATAATTCGTGGATACAAAAATTACAGAATTATTCGAAAA AATATCAAGTGAAAGATACGTCGAATATTGTAGATGAGGAAGTACAAGCAATGCTTCGTCCTCTGAATAT TATGGACTCTATTTACTTATGTCCAAAATATACAATTAAAAATAACGTCATCAGTCTTAACAGTATTAAT TCCTATATCTTTTCTTTATGCGGCAATGTCTTATTTATAATTATCTTAATTCTTAACGTCGTGGAAAAGT CGAAAATTTATCAAAATATCTTTGTATGCTTTTTGGTCATAACTTCAATATTTTTTATATACGGTCTTAT ATTTAATTTTATAAGATCCATTACTCGAAGTGATCAGTCAGTTT…	complete
Slit_GR324	scaffold1414:44242-46695 + strand	MENINNSIEITVHIDSSTHNKIDKDVQKIFRPINLMQSLFLNPRYQIKNDVITPNNIFKKLIMIALALFL ATIYLIHFLTTITSEKLTHHFNFFFIFTSVFDYCFRNFGFGIHIITNFMKENQCIRFVLYFQEVHRFLNN EMVDKQFIRRSWMSVAAMFGYHFGLTVHVLLSVYTIASFYRPPWDLYIYVLAKFILDANVVFAARLVKLI TDKLVLWSTQLQVAQKNGCNRSHSSNMFTAYVQILKCFENIKSIYEAPLFYQTMDAFFQSLINAQILIYI CKGKNFHIEVLYSWRQVFSLLFVFSWVVKSLVTQFVLGFTFDDFYQSIQLAQNSCFCVLTNTNITDDQRK LCKNVIRLHRASFTKLRMCTMVYMDVCHPLELLVLLTNYVFVQL…	406	6	i61-83o93-115i155-177o187-209i297-319o370-392i	0	ATGGAAAATATAAACAATTCTATCGAAATCACTGTACATATTGATAGTAGTACACATAATAAAATAGATA AAGATGTTCAAAAAATATTTCGACCAATAAATTTGATGCAATCTCTCTTTCTAAATCCCAGATATCAAAT CAAAAACGATGTCATTACACCAAATAATATTTTTAAAAAACTAATAATGATAGCCCTGGCTCTGTTTTTA GCAACGATATACTTAATTCACTTTTTAACTACAATAACCAGTGAGAAATTAACACATCATTTTAATTTTT TCTTCATTTTTACTTCTGTTTTTGATTATTGCTTTAGGAATTTTGGATTCGGTATACATATCATTACGAA CTTTATGAAAGAAAACCAATGTATTAGGTTCGTTTTGTACTTCC…	complete
Slit_GR325	scaffold1701:14952-17469 - strand	MLRIRKLVENLTSSTTWLKVILVLQVLTGRYFRLSHSKYICAFIKLYCVSVCFVITFRFIFNHHFGVNLN TFVFFQYISNVVVNLLDSEDDFFTYCSNVRTTDRIMSFKHVPLFSNYMYILAIFIITCRFVLLILRFWMS LIKFTDIMNIFIQLLAVDLSYLYICLIFSIVHCRVRFLRFHLENICVPVNVIGCSGVGSSVEKIRKSLYY YNNLLDSMQYIKKHLQFLAFSIKSVLYATESIQTFFCLTYPALIVEAIQYEVKKIRESLTNQLVRCSDGS LNFELETALHYVRLRPFSYSICRVVPLGVSLPTSIICLCITYEIVAMQLTHASY	338	5	i7-29o39-61i113-135o150-172i304-326o	0	ATGTTACGAATAAGAAAATTAGTAGAAAATCTAACTTCATCAACAACATGGTTGAAAGTTATACTCGTAT TACAAGTGCTAACTGGTCGATATTTTCGTTTGAGTCACTCAAAATACATCTGCGCCTTCATTAAACTGTA CTGTGTTTCTGTATGCTTTGTAATAACCTTTAGATTCATCTTCAACCATCATTTTGGAGTGAACCTTAAT ACTTTTGTCTTTTTCCAATACATCAGCAACGTTGTCGTCAACCTTCTTGATTCAGAAGATGACTTCTTTA CTTACTGCAGTAATGTTAGAACTACCGACAGGATTATGAGTTTCAAACACGTTCCTTTGTTCTCAAACTA TATGTATATTCTAGCTATATTTATCATTACTTGCAGATTCGTCC…	partial
Slit_GR326	scaffold1701:4697-7688 + strand	MIGPNIKSIKISKYFKMIKNITMIHFIQAIRLLFGNYVKISDSKFICVILRLYCFIIASSLIYDNFKTPE NSIVTFTFISITIEFLLNFTFSFVTSQNFLSLYCNSVKVSDAIMGLKDFPIIHPVGSIILLLGYIFRCVS PVYQWGMPVGPAPHIMLLSSDTSRFVVYFLLFTFHSRLLLIKKCLEGNNVPVNAVGVNLDGNVKMVRKCL GYYSNLTYNMILVDCPLQILVLASPAFVVELIANKTDEIKAILVQRIIYCSDLSLRFELETTLQYIQRRP FKLMICRTIPVDANLPLKVLTLCIVYVIVTMQFTHYIT	322	5	i45-63o73-95i125-147o162-181i295-317o	0	ATGATAGGCCCAAATATAAAGTCTATAAAAATATCAAAATACTTCAAAATGATAAAAAATATTACGATGA TACACTTCATACAAGCTATTAGACTTCTTTTCGGGAATTATGTCAAAATCAGTGATTCCAAATTCATTTG TGTTATCCTCCGATTGTACTGCTTCATCATTGCCAGTAGCTTAATATATGATAACTTCAAAACACCGGAA AATTCCATTGTGACATTCACATTTATTAGCATTACTATCGAATTTCTTCTTAACTTTACTTTCTCATTTG TGACGTCTCAAAACTTTTTGTCCTTATATTGTAATAGTGTTAAAGTTAGCGATGCTATCATGGGTCTTAA AGACTTCCCTATAATACATCCAGTTGGATCTATTATCCTTTTAC…	partial
Slit_GR327	scaffold17573:1836-3935 - strand	QICEFPTVYCHVTYIIAYIVYSVSSVLHSQNNIALIIKIQEINRDFDINLRSYIFLNWFSSFLIIFATIA FNIIYVTTGYILNLAYLCADLLTIAFDINSVYGIILMHLLAKYLSEWIKYAFKTSFRETNNDNCNRLFNL YRKILTAYELHSKVFKFMILNGLVGLFTRDLIYMWIHLKQLKILSAEDGIKLTVVTFLWLTKDVSLIILT ILQCEKFHILMEMAESVCILRLMNSKCLNIEKRLCTRVLRMNRSFNKMSAFGLFTVVDASLVIPVMGLIT NYTIVQLQFTFL	296	4	o5-27i54-76o91-113i260-282o	0	CAAATATGTGAATTTCCAACAGTTTATTGTCACGTCACGTATATAATTGCTTACATCGTTTATAGTGTCT CTAGCGTCTTGCACTCACAGAACAATATAGCTCTCATAATAAAAATTCAAGAAATAAATAGAGATTTCGA TATTAACTTACGAAGTTACATTTTTTTGAACTGGTTTTCGTCTTTCTTAATTATTTTTGCTACTATTGCA TTTAATATTATTTATGTCACCACAGGATACATTCTTAACTTGGCTTATTTATGCGCCGATTTATTGACTA TTGCCTTTGATATAAATTCAGTTTACGGAATTATTTTGATGCATTTGTTAGCGAAATATCTGAGCGAATG GATAAAATACGCGTTTAAAACGAGTTTTAGAGAAACAAACAATG…	partial
Slit_GR328	scaffold18124:1618-2351 - strand	LQCEKFHILMEMAESVCILRLMHSKCSYIEKRLCMRVLRMNRSFNKMSACGLFTVVDASLVIPVMGLITN YIIVQLQFTFL	82	1	i52-74o	0	CTGCAATGTGAAAAGTTTCATATATTGATGGAAATGGCAGAATCTGTGTGTATACTGCGTTTGATGCATT CCAAGTGTTCATATATTGAAAAGCGTCTCTGCATGCGTGTTCTCCGAATGAATCGGTCGTTCAACAAAAT GTCTGCGTGTGGTCTATTCACTGTAGTAGACGCATCTCTAGTAATACCTGTGATGGGACTTATCACTAAT TACATCATTGTACAGTTGCAATTTACGTTTTTATAA	partial
Slit_GR329	scaffold1882:90885-94323 + strand	MIGEELVCDINVLKFLRLVFGFRQHFNGSLATSITTLLCSLVFSGILILKFFNFEVDYNTTIYLVILDNI VLFLLAFQTKDEYVYAFFKFMPGIDNLPGARRLYKRLDCLIKFYIVLIFLFKSITPITVCILSITYCYEN FLLHITNFLIALMGDIGRMTVIILFSLLYCRLKVFKNNLLNEMNGTWNTYSGKKYFDTYEMLLDSLQIIE KPMKVTGLEALSIVWMLEYLTDPINTMFAVAIILDLIETDYNYIKFKVLEEKVCCDSKYLLEDNPLRFNI LADIRLTAQLFLDCLSFTVVTCISILQINDYYL	318	5	i26-48o58-77i113-135o145-167i286-308o	0	ATGATTGGAGAAGAATTGGTTTGTGATATAAATGTTTTAAAGTTTCTTCGACTCGTCTTTGGCTTTCGAC AACATTTCAATGGCTCATTGGCTACGAGTATCACCACTCTTCTGTGTAGTTTAGTTTTCTCTGGTATTTT AATATTAAAATTCTTTAATTTCGAAGTAGATTACAACACTACTATTTACCTCGTAATTCTTGACAACATT GTGTTGTTCTTGTTAGCATTTCAAACTAAAGATGAATATGTGTACGCTTTCTTCAAGTTCATGCCTGGCA TTGACAATTTACCCGGTGCTAGGAGATTATACAAACGTTTAGACTGTTTGATAAAATTCTATATTGTTCT TATCTTTCTCTTTAAGTCCATCACTCCTATTACAGTCTGCATTT…	partial
Slit_GR330	scaffold1882:86406-90103 - strand	MFENKFIINLKSFIFIRNILGFRHNFDDYSKKISLSTIYPLVFYFSLNSALLFLMYDSLDINTCAHIFDY FILFLVNFYTKEEYVLSSLKRLFPLDSFPGAENVYKNMNTFLHTFWFFCSSLRVASVFAYCYWYDCIENV VGIFLNMTLIYANDAGRFSIILIASGLYCRTKIFKIALISEYMNSNRNGSVIKNYIYMYEAIVNIIDDVN NPMKTIGWSFINFLWFLGITTDPFLYVIVAAIIFDLTIDNFNAIKIICMEKKILCTNEREYSDLHNLQLL LENRPIRFSIWRVIPFSVHQILSSFSFAVISIIAMLQIKSYYT	327	4	i33-55o112-134i221-243o296-318i	0	ATGTTTGAAAATAAATTCATCATCAATCTAAAATCATTCATATTCATCCGCAATATTCTAGGATTTCGTC ATAATTTTGATGATTATTCCAAGAAGATTTCACTTTCTACTATATATCCTTTAGTTTTTTATTTTTCGTT AAATTCTGCATTATTATTTCTTATGTACGATTCTTTGGATATTAACACTTGTGCGCACATATTCGATTAT TTCATCCTTTTTTTGGTTAATTTTTACACAAAAGAAGAATATGTTTTGTCTTCTTTGAAGCGGTTGTTTC CTCTGGACTCTTTCCCTGGTGCAGAAAATGTTTACAAAAATATGAATACTTTTCTGCACACATTTTGGTT TTTTTGTTCAAGTTTGAGAGTAGCGAGCGTATTTGCGTACTGTT…	complete
Slit_GR331	scaffold18877:92-2313 - strand	MWKHSNNNNNSYVIVNNKLDNDIEKMIKIFYILLSTLGCSKFKIKDHFIIPSNPIYKLIWLLFCVVCYVI GFYNLFYLYDLNFKEICEFPTVYCHVTYIIAYIVYSVSSVMHSQSNIDLIIKIQEINRDFDINLRSYIFL NWFSSFFVIFATIAFNIIYVTTGYILNLADLCADLLTIAFDINLVYGIILMHLLAKYLSEWIKYTFNTSF RETNNDNCNRLFNLYRKMLTAYELHSKVFKIMVSSLIKILLSVLFNTLNAIKLTVVTFLWLTKDLSLIIL TILQCEKFHILMEMAESVCILRLMHSKCSYIEKRLCMRVLRMNRSFNKMSAFGLFTVVDASLVIPVMGLI TNYIIVQLQFTFL	368	6	i58-79o89-111i138-160o175-194i249-271o334-356i	0	ATGTGGAAACATAGTAACAATAATAATAATAGTTACGTTATAGTCAACAATAAACTCGATAATGATATCG AAAAAATGATCAAAATATTTTACATATTACTTTCGACTCTCGGTTGTTCAAAATTTAAAATTAAAGACCA TTTTATTATACCGTCTAATCCTATTTATAAGTTAATATGGCTCTTATTTTGCGTTGTCTGTTATGTGATA GGGTTTTACAATTTATTTTATTTGTATGATTTAAATTTCAAAGAAATATGTGAATTTCCAACAGTTTATT GTCACGTCACGTATATAATTGCTTACATTGTTTATAGTGTCTCTAGCGTCATGCACTCACAGAGCAATAT AGATCTCATAATAAAAATTCAAGAAATAAATCGAGATTTCGATA…	complete
Slit_GR332	scaffold1930:512-9642 - strand	MNIKTKLNKMIIRVIPRQQYQEVLLDNTVDKDLQSVLKPVILMQNIFFCAKYSIRDNFITPNSYCYNCFT ILCFASFIFVLLYIILKLLINSYLDEFYQTISLRMMIQLFACFFVMLMHIYSNIVQSNNNVLVVLKIEYA HRILKINKRYFKTLEIFNWISVVTLIVLYILEKTEFTRGLFSLNITRLFMNFPNALFEILIVYATIIIIL LRQALHVWIEKAKKPIREDSQKENHWKEMFKVYSNILEGYDLLQKTFQLFLLLHTIYITCNSLITVSICV YSAISYESYQYFTYFTAKVEWLLRNIGLISFLCNECEKLYAVLNESQTVNVLVMKTSEWQGTQKRVLKNV QRLQRASFKKMSAYGLFVVDATLPLQLAGIISTYTIAQLQLLIP…	417	5	i64-86o101-123i154-171o189-211i365-387o	7tm_7	ATGAATATTAAAACAAAATTAAATAAAATGATCATCAGAGTAATACCCAGACAGCAATACCAAGAAGTAC TCCTGGACAATACAGTGGATAAAGACCTACAATCAGTGCTAAAACCTGTGATTTTAATGCAGAACATATT CTTTTGTGCGAAGTATTCTATCCGAGACAACTTCATAACACCGAACAGTTATTGTTACAACTGCTTTACA ATATTATGCTTTGCCTCATTCATCTTTGTCCTATTATATATTATTTTAAAATTATTGATAAACTCATATT TGGATGAGTTCTACCAAACTATATCTTTACGAATGATGATTCAATTATTCGCTTGTTTTTTTGTTATGTT AATGCATATCTATTCTAATATCGTCCAAAGCAACAACAACGTGT…	complete
Slit_GR333	scaffold20210:658-1311 + strand	MKIMKQRIRRQRYQNEPIVFIDKDVQALLQPLNLMQIIWGYPKYRIVNNVITRNSCLVSLMSLCVAIVSI SLFVYRSFDRIATGKIYSDLTADNKCSLITDCIIPSFGIIITFSSSFFQADYNIMFVLKFIGIHRLHNDK DVSKRSIICNWIIFFSLSICSILFTTLAYMSFQLPFYNIFCGFATVCFDTNIVYAIRLIMLLKDKVVLWN IQVKNIHN	222	4	i54-76o96-118i147-169o179-201i	0	ATGAAAATTATGAAACAAAGAATAAGAAGGCAACGTTATCAGAACGAGCCAATTGTTTTTATTGACAAAG ATGTGCAAGCATTACTTCAGCCACTAAACCTAATGCAAATTATTTGGGGTTATCCAAAATATAGAATTGT GAACAATGTTATAACTCGTAATAGTTGTCTAGTGTCTTTGATGTCCCTATGTGTCGCAATTGTGTCAATT TCTCTATTTGTCTACCGTAGCTTCGATCGAATTGCTACGGGAAAGATTTATAGTGACTTAACGGCTGACA ATAAATGTTCTCTAATCACCGATTGTATCATCCCCTCCTTTGGAATCATCATTACGTTTTCTTCGTCTTT CTTCCAAGCTGATTATAATATTATGTTCGTATTGAAGTTTATAG…	partial
Slit_GR334	scaffold2029:4436-7211 + strand	MSTQTRVIPITKTMKVSHQNRIDKDIQRLVFPFNSVLTLMFCSKYCICNDTITPRGGKYCIVRLLGLLSA IVVTSLRMYIIIAYYYDSKDSQDSMIVFLTIYLPGLNLASFIITCIVNTTNGKKNVLLIKMIQNINTDVA FREIRDFIVWNWVSLVVATCVEVFVYVLGSTFLGFMSILGVYSELHYFIIDIDFVYTIRLQLLLTKYLEK WILKVQQVNFEEDNEDSYNFEKMFETYTNIFKAYDVFKSVSNCLITFRATTAFCRNLGDFQLLLCLIKKW THVVSYSDIVTLLVVSWTIVKMILIVMIHSRFSEKFNMTVEDANVACILRLKNANCSKAEIQFCKNVLRR NKTFSKMTACGLFYVDGGLPLSLLGLLTQYFVALLQFAFLRENI	401	5	i59-81o96-118i147-169o289-308i360-382o	0	ATGTCGACTCAAACCAGAGTTATACCAATAACTAAAACAATGAAGGTTTCACATCAAAATAGGATAGACA AAGATATCCAAAGATTAGTGTTCCCTTTCAACAGTGTCCTAACATTAATGTTCTGCTCAAAATACTGTAT TTGTAATGATACCATAACTCCAAGGGGAGGCAAGTACTGCATTGTCAGACTCCTTGGACTCCTCTCTGCA ATTGTAGTGACCAGTTTACGCATGTATATAATTATAGCTTACTATTATGATTCTAAAGATTCTCAAGATT CTATGATAGTTTTTCTTACAATATATCTACCTGGTCTCAATTTAGCTAGTTTTATCATCACCTGCATTGT CAATACAACGAATGGTAAAAAAAACGTCTTGCTTATCAAAATGA…	complete
Slit_GR335	scaffold2090:31453-35143 + strand	MNKLKLYYIKKNQQQIEVKDYLIEKDVQKLFQPLNLVQNILGFPKYRIVNNRLTSNNCCMKLWSLCVAFV SVSLLFYRSYNRFETGKINNNLIANNKFALITYFVIPSLGIIIMLISILVQSDYNIKLVLKFLRIHRLHD DQKVSKRFIVCNWIFIFLLTVYTIFYIGVVNVNFELPFYNIFCGFTLVCFDSNMVYAIRLIKLLKDKVVL WNIQIKNVQYMGESAKEDYFRAFFRSYIDILDCYDVYRICFEQHILFYYVDTLCLSLIDLQNILGSTMNY EEFVSVIGRDLSTFFVWLSKKLLLALLLSTEFEKCYDAFNEIRETCRFALISNFTEQEKRFYKNINRLHK TKFYKMSVCRMFYLDAALPLNIFILVTNYIVVLLQLAFS	394	5	i62-79o99-121i148-170o176-198i362-384o	7tm_7	ATGAATAAACTAAAACTATATTATATAAAGAAAAATCAACAACAAATCGAAGTGAAAGATTATTTAATAG AGAAAGATGTGCAAAAGTTGTTTCAACCGCTAAATCTAGTGCAGAACATTTTGGGCTTCCCAAAATATAG AATTGTGAACAATAGGTTAACATCAAATAATTGTTGTATGAAATTGTGGTCGCTATGTGTCGCGTTTGTA TCCGTTTCTTTGCTATTCTATCGCAGTTACAATCGTTTTGAAACAGGCAAAATAAACAATAACTTAATAG CTAATAATAAATTTGCTCTAATTACCTATTTTGTCATTCCTTCTTTGGGAATCATAATCATGTTAATTTC CATTTTGGTTCAAAGTGACTATAATATAAAACTTGTTTTAAAGT…	complete
Slit_GR336	scaffold2090:68299-70365 + strand	MLQIIEWKYPLNTALINTIDKEVQSILMPLIVMQYVMFSPKYLIKNGFIRPNHFITNCVSIFGNTFIMIV YTYSLYKSYEYYKNGMPYSVFDTFMNLYDCIYYSIGFTMNAVIGIVRTKYSINFVLIFQKVHRFLNNKTD SKNCVFWNWIFIIVTFMYYPFYSCIFAYFADFPFLFLFPTFALSFFDFNTIYTVQVIKLLTNKVDMWNIE ALCKGDIEGRHEEHYCKELFQTYVNILKGYDIHNDCYKELILYYIAEVFVHSLIYIQMAINVAMAIIEVS IGKTIVVLLCINIWLIKNIWWVTKMVQQYELFYIAVQRVQDTCTLILQTTTSEAEKRLCKNMLRLHRATF TKMSLFGMFHVEAAVELGLMMNLTQYTIVLLQFALL	391	6	i54-76o105-127i147-169o174-196i250-269o274-296i	0	ATGCTTCAAATTATAGAATGGAAATATCCTTTAAATACCGCTTTAATAAATACAATAGACAAAGAAGTGC AATCAATCCTTATGCCTTTAATTGTGATGCAATATGTGATGTTTTCTCCAAAATATCTCATCAAAAATGG TTTTATACGTCCAAATCACTTCATCACTAATTGCGTTTCAATTTTTGGGAACACATTTATCATGATTGTT TATACATACAGCTTATACAAAAGTTACGAGTACTACAAGAATGGAATGCCTTACTCTGTCTTCGACACGT TTATGAATTTGTACGACTGCATATATTACAGTATCGGGTTCACTATGAATGCTGTCATCGGCATTGTTCG AACCAAGTATTCTATCAACTTCGTGTTAATATTTCAAAAAGTGC…	complete
Slit_GR337	scaffold2090:77193-80759 + strand	MVNFFGRKYSSNHISINTIDQEVQTILLPLNTMQYIMFNPKYRIKNNYIFPNNLLTNCLSLTAKIFFIIS YGYSTYFSVQYTEELPVIFQQFLYFYDFVFYCIGFIVVFVIQITQSKNSLMFVLVFQKVHRVLNNEIKTK RTVFSIWTVVILTSLFFPCYLTAYSILASFPFHFLIASFFFAVFDFNIVYATQVMKLLTNKVDLWNSYVE HGEKLEDRHGGDYYEKLFQTYVDILECYDIHNSCYRAFIMFYIMEVFNHSLVYIEEALMVIQYGFEYYES ISQISWVTILIFIWLFKNFLLLTKLIHQYEKFYIAVGNAQDTCTHMLRTTNSDAEKRLCKNMLRVHQASF SKMSLYGMFHVDAVLQQGLMMLLTEYTVVLLQFTFL	391	6	i55-77o92-111i143-165o169-191i248-270o280-302i	0	ATGGTTAATTTTTTTGGAAGGAAATATTCTTCAAACCATATTTCGATCAATACAATAGATCAAGAAGTGC AAACAATACTTTTGCCTCTAAATACGATGCAGTACATCATGTTCAACCCAAAATATCGCATCAAAAATAA TTATATATTCCCAAATAACCTTCTGACTAACTGCCTATCTCTAACTGCAAAAATATTTTTTATAATCTCC TACGGTTATAGTACATATTTTAGTGTACAATATACAGAAGAACTACCTGTTATTTTTCAACAATTCCTAT ATTTTTATGATTTCGTCTTCTACTGCATCGGTTTCATTGTAGTTTTTGTCATTCAGATTACTCAAAGTAA AAACTCTCTCATGTTCGTGTTGGTATTTCAAAAAGTACACAGGG…	complete
Slit_GR338	scaffold2090:89467-91491 + strand	MQYIMYSPKYRIKNNYIFPNNLLTNCLSLTAKILSIVSYACSVYFGVRFTEEQPVTFLQFLSFYDCVFYS IGFTILFVIQITQSKNSVMFVLMFQKVHRILNNEINTKRTVFSFWTVVILTSLFFPCYFTAYGILANFPF YFLITSFFLTAFDFNMVYATQVMKLLTNKVDLWNIHVEHGEELEIRHGGDYYEKLFQTYVDILECYDIHN SCYRAFIMFYVVEVFNHSLVYVEVALTMIQYVSAFYESTIESTLITILIFIWLLKNFLLLTKLIHQYEKF YIAVGNVKDTCTLILRTTNLDAEKMLCKNILRLHRASFSKMSLYGMFHVDAALQQGLMLLLTEYTVVLLQ FTFL	359	6	i25-47o57-79i111-133o137-159i216-238o248-270i	0	ATGCAATATATTATGTACAGCCCAAAATATCGCATCAAAAATAATTATATATTCCCAAATAACCTTCTGA CTAACTGCCTATCTCTAACTGCAAAAATATTATCTATCGTCTCCTACGCTTGTAGTGTTTATTTTGGTGT ACGATTTACAGAAGAACAACCCGTTACTTTTCTACAATTCCTATCTTTTTATGATTGCGTCTTCTACAGC ATCGGTTTCACTATACTTTTTGTCATTCAGATTACTCAAAGTAAAAACTCTGTCATGTTCGTGTTGATGT TTCAAAAAGTACATAGGATTCTTAACAATGAGATCAACACCAAGCGAACTGTTTTTTCCTTTTGGACCGT AGTGATCCTCACATCATTGTTCTTTCCTTGTTATTTCACTGCCT…	complet
Slit_GR339	scaffold2109:105300-108618 - strand	MDTINHLCSKYNLWIQKLQSYSKKYQVKDTSNIVDEEVQAMLRPLNIMDSIYFCPKYTIKNNVISLNSLN SYILSLCGNVLFIIILILNVVERSKLYQNILLSFLVINSMLFIYGLIFNFVRSITQSNQSVSLVLKLQQI HKFLHDDVNTKSFIISNWIWIIVILIFYLLGTALVCFMSSCSIYCTLSVFILLTFDINIIYFIRLICLLK DKIDLWNIELVRIHSREDRKDYCKSLFDIYVSVLDCYNICRNSFESSILFHTVDMLYHNLVGIQHVINVF IWLGHDSLPNIAYAVIVYASIWIVKSLALQITLTLKCETFYMTIEKVYDSCGIILNSHCSVDEKRLCKNI KRLHQTSFEKINACRMFYVDASLSLALISSFTNYTFVLLQFAFL	399	6	o69-91i96-118o155-177i184-206o291-313i371-393o	0	ATGGACACTATAAATCATTTGTGTTCAAAATATAATTTGTGGATACAAAAATTACAGAGTTACTCGAAAA AGTATCAAGTGAAAGATACGTCGAATATTGTAGATGAGGAAGTACAAGCAATGCTTCGTCCTCTGAATAT TATGGACTCTATCTACTTTTGTCCAAAATATACAATTAAAAATAACGTCATCAGTCTTAACAGTCTTAAT TCCTATATCCTTTCTTTATGTGGCAATGTCTTATTTATAATTATCTTAATTCTTAACGTCGTGGAAAGGT CAAAATTATACCAAAATATCCTTTTAAGCTTTTTGGTCATAAATTCGATGCTATTTATATACGGTCTCAT ATTTAATTTCGTAAGATCCATTACTCAAAGTAATCAGTCAGTTT…	complete
Slit_GR340	scaffold2109:110768-113762 - strand	MTTPMLPNNIVDKDIYSIFYTLNLLESLKCCPRYRFKNNRISPNGYVSHFISITGNALFILLLGFGTKDA YVLTSNMFHTVVPIGFSYLFFLIFGSSYVVKCILNIIQTRRNVTFVLKYQHINRFLADKSRHRSIVIGNW FVIIYFSVIAISILTIFTIYIGNLVIGFTAVYLLNYYDNLFVVIRFIQMLKDKVDLWDVYVTKLQDVEET KRRHACEKMFRAYTEILDCYIICKSSFQHIVNILCIVYLNNSNSNCKMCANLTIFFLQNFYIISAYFGNW TFTAIVTLIVLTVQCEKFYLAQEKIQDSCALILNSKCTVNERKLCKNVKRLYRASFEKFNACQMFYVDAR LPTSVVALLVNFTFVLLSFAFL	377	6	i45-67o82-104i139-161o165-187i270-292o349-371i	0	ATGACCACACCCATGTTACCAAATAATATTGTCGACAAAGATATTTATTCGATATTTTATACCTTGAATT TATTAGAATCTCTTAAGTGTTGTCCTAGATATCGTTTCAAGAATAATCGTATATCTCCAAACGGCTACGT TTCCCATTTTATATCCATAACTGGCAATGCATTGTTTATCCTTTTGTTAGGTTTTGGCACGAAAGACGCG TATGTTCTCACAAGTAACATGTTCCATACCGTGGTCCCGATCGGCTTCAGCTACTTGTTTTTTCTCATTT TTGGCTCCAGCTACGTTGTCAAATGTATATTAAACATTATCCAGACAAGAAGAAATGTTACCTTTGTGTT AAAATACCAACATATTAACCGTTTCCTCGCCGACAAGTCCCGTC…	complete
Slit_GR341	scaffold2109:79269-81729 - strand	MIEFNPMIDNFLDKSFQNILFPYRCLHHSLFLSRFSVKYNCIRPHGRSYYIFSFIGVLCFFIYSFDFVVA KTSNNSVIDFIFKVNASAFCFPYIIFYCTNIIQREDHVALVLKIQRPFRILKFKDYKKCVLINWISVFGH VFWILFSITLTPNIRIAIYFYLMTFVDVNTTYGQSIIFLIRKGLAAWIAEVEYQSKICLELEERKRRYVL ETLFQAYEDLMDAYGIYKRLFKFSILFQVTFTFIVSLLYGQLIIELMQLKVFRVGWFNTEVYAAVFVLWL LKNIINVGSFSVCCEKFYICVAQANKTCYNLLRTFQNVVPVKNLSKNVLRYHRATFCKMTAFNIFTVDAD LAHGFSSLEAEYIIVLLQFALNQNK	380	6	i48-70o80-102i129-151o156-178i234-256o271-293i	0	ATGATTGAATTTAATCCTATGATCGATAATTTCTTGGACAAAAGTTTTCAAAATATTCTCTTTCCCTATC GTTGCTTACATCACTCGTTGTTCCTGTCTCGTTTCTCCGTAAAATACAATTGTATCAGACCTCACGGTCG CTCATACTACATTTTTTCTTTCATCGGTGTGCTATGCTTTTTTATTTATAGTTTCGATTTTGTCGTGGCT AAGACTAGTAACAATAGTGTCATCGACTTTATCTTCAAAGTTAACGCATCCGCATTTTGTTTTCCTTACA TTATCTTTTATTGCACTAACATCATTCAGAGAGAAGATCACGTGGCATTAGTTTTGAAGATTCAAAGACC TTTTAGAATCCTCAAATTTAAGGATTATAAAAAATGTGTTTTAA…	complete
Slit_GR342	scaffold2109:83540-89109 - strand	MKKMITISPITDNFLDKSFQTVLFPYRCLHHSVFLSRFAIKHNCISPHNRSYYVFSLLGVICLAFYTYYFAAITTDGISTLVDFFLLLNSCMLMSPFFVYYVINIIKRNEHVEIIIRIQKCFRIINFNKYKQSLMWNWFGVFCHISWIIVSLVVLWDVQIVISFYVMIFYDVNTTYGLSTIYLLKCGMVAWISEVKYQCKICLEVDESKCDEMFSKLFQAYEELMESYTIFKRLFKYSIFFQALYIFFLSLLYIQTTIEIFQLQITHIGWFNIYVYVTITALWLLKNLLCVMSFCIQCEQFYMSATDAKDTCYEMLKYFQNTVAPKRFCKNILRFHEANFHKMTAFDIFTVDANLAHGYACLEVEYIIVLLQFASARF	378	6	i52-74o84-106i134-156o161-183i234-256o266-285i	0	ATGAAGAAAATGATCACTATTAGTCCCATTACAGACAATTTCTTAGACAAAAGTTTTCAAACTGTTCTCTTTCCTTATCGTTGCTTACATCATTCAGTATTTCTATCTCGTTTTGCCATAAAACATAATTGTATCAGTCCTCATAATCGCTCGTATTACGTATTTTCTCTCTTAGGCGTAATTTGTTTGGCTTTCTACACATACTATTTCGCAGCCATCACAACTGACGGGATCAGTACACTTGTCGATTTCTTTCTATTATTAAATTCTTGTATGTTAATGTCTCCTTTCTTTGTATACTACGTAATCAATATCATCAAAAGAAATGAACACGTGGAAATTATTATAAGAATTCAGAAGTGCTTCAGAATCATCAACTTTAATAAGTATAAGCAATCT…	complete
Slit_GR343	scaffold2109:89423-92382 - strand	MTINVGHPMNIKSKTFLNNFVDKEVQLIFRPVNLMQNVLLNPKYRIKNDRIYPHNCIYRLILFSGMLMFLSVFVYRIAEIATDINFRRYTEVDFFFFASFYDFSFRCVGFIMNFIFNFTKTKKSVIFVLYFQEVHRFINNEISSKRYIFRSWMSVGLIFSYYIILISFFYFNTNRPPWNVVLYLMFMICFDINTIYAIRLVELLSDKVVLWNSQLLLAQKNGCSRFHSTKLYQAYANILKCYKIIENIYGIPILYQVLEAFFQSLVDVQLLIASLKYGFTHEGRGVYLLILVSSFMIKAVAAQIKFTMSLNEFYKAINLSQRSCLLISVLNCTDDQKMLYKNVMRLHRASFSKLRLCGMFYVDVCHPLRLVILLTNYIIVLLQFAFL	387	6	i57-79o94-116i149-171o181-203i285-304o367-386i	0	ATGACTATAAACGTAGGACATCCAATGAACATTAAATCTAAAACGTTTCTAAACAATTTCGTTGACAAAGAAGTGCAGTTAATATTTAGACCAGTGAATTTAATGCAAAATGTTCTTTTGAATCCAAAGTATCGAATCAAGAATGATAGAATTTATCCACATAATTGCATTTATAGACTGATTTTATTCAGTGGCATGTTGATGTTTCTATCCGTGTTCGTTTATAGAATCGCGGAGATCGCCACAGATATAAACTTCAGACGATACACTGAAGTTGATTTTTTCTTCTTTGCGTCCTTCTACGATTTTAGTTTTCGTTGCGTAGGTTTCATCATGAACTTCATCTTTAACTTTACCAAGACTAAAAAAAGTGTCATATTTGTTTTGTATTTTCAAGAA…	complete
Slit_GR344	scaffold2109:97343-100006 - strand	MGNSSGNIETKVDSEFGHVIDKEVQLAFRPINVMQNLVLNPRYQIKNNVILPNNNVHKFIMLFVTLITAI MYTYRFVFHIFQFLGDGFNTFMVMFEYAFRSAGFIMNLLIHFKKTKRNVQFVLYFQEVHRILNHKGIDKK FIKQSWIGVISIFGIYCIIVSFIIPVIIHLPWDLFINVVVRLSLDINIVYVLRLVKLLTDKVGIWNAQLL LAQKNGCSRLHSASLFRAYVQILQCYEMILDIYEGPLLYQAIDALFQSLIDIKILIDIGAMMSRDMVPVL VYILSWIIKSLIIQFTLSLTFDTFYETVQLAQTSCLLNSTEIKCTEYQRKLCKNVMRLHRNSFSKVRVCG MFYVDGCHPLRLMILLTNYTVIMLQFVFL	384	6	i56-78o88-110i146-168o178-195i279-301o359-378i	7tm_7	ATGGGAAACTCTAGCGGTAATATTGAAACAAAAGTCGATTCTGAATTTGGTCATGTAATTGATAAAGAGG TCCAGTTGGCATTTCGGCCAATCAACGTGATGCAAAATCTTGTTCTCAATCCCAGATATCAAATCAAGAA CAATGTGATTCTACCGAATAATAATGTCCACAAATTCATAATGTTGTTCGTAACATTGATAACGGCAATC ATGTATACATATCGTTTCGTTTTCCATATTTTCCAGTTCCTAGGTGATGGTTTTAATACCTTCATGGTTA TGTTTGAGTATGCCTTTCGCTCCGCTGGATTCATTATGAATTTGTTAATACATTTTAAGAAAACGAAGAG AAATGTTCAGTTTGTTTTGTACTTCCAAGAAGTTCATAGAATTC…	complete
Slit_GR345	scaffold2109:100804-103675 - strand	MDTIKHLCSKNNSWIQKLQNYSKKYQVKDTSNIVDEEVQAMLCPLNIMNSIYFCPKYTIKNNVIRLNSLN SYILSLCGNVLFIIILILNVVERSKLYQNILLSFLVINSMLFIYGLIFNFVRSITQSDQSVSLVLKLQQI HRFLHDDVNTKSFIISNWIWIIVILIFYLLGTALVCFMSSCSIYCTLSVFIVLIFDINIIYFIRLICLLK DKIDLWNIELVRIHSREDRKDYCKSLFDIYVSVLDCYNICRNSFGSSILFHTVDMLYHNLVGIQHVINVF IWLGHDSLPNIAYAVIVYASIWIVKSLALQITLTLKCETFYMTIEKVYDSCGIILNSHCSVDEKRLCKNI KRLHQTSFEKINACRMFYVDASLSLALISSFTNYTFVLLQFAFL	399	7	i69-91o96-118i154-176o186-208i254-276o291-313i371-393o	0	ATGGACACTATAAAACATTTGTGTTCAAAAAATAATTCGTGGATACAAAAATTACAGAATTACTCGAAAA AATATCAAGTGAAAGATACGTCGAATATTGTAGATGAGGAAGTACAAGCAATGCTTTGTCCTCTGAATAT TATGAACTCTATTTACTTTTGTCCAAAATATACAATTAAAAATAACGTCATCCGTCTTAACAGTCTTAAT TCCTATATCCTTTCTTTATGCGGCAATGTCTTATTTATAATTATCTTAATTCTTAACGTCGTGGAAAGGT CAAAACTATACCAAAATATCCTTTTAAGCTTTTTGGTCATAAATTCAATGCTGTTTATATACGGTCTCAT ATTTAATTTCGTAAGATCCATTACTCAAAGTGATCAGTCAGTTT…	complete
Slit_GR346	scaffold2151:834-4044 + strand	MDTTETVIDVKEAEQRDQNLKDLQALLRPYGIVQALFMLSKYKLKNNRIEPNSNSYNTLSAIFSVALLLA LNYINFIPFYLDEWDATLLAKYVCTVEESPLLLFGVVMNVCTNIVHTKNNVVFAARMQNVCRILRNNGSS ITTFIVMNWCKIVSVISFQVSWILIFNYTFPSMFHTYELFGYLVYIIFDINIVYIIALMGFLAKAFRSWI DEAKKIQWEINFNSRDFWNKMFRDYVDIYEAYEIATKVLNPFILFCYIKTFTNTLFSIVFRIETGKHLTT GMIEYTLTAIISMVWMYKDVFLFILLSLQCEKLYTKMKEIQYICIEFAASETCSDIQQKACKNIVRHQIV SFKKMKVCGLFAVDAALMMRFAGLITTNIILVFQFEFL	393	7	i59-81o101-123i144-166o181-203i248-270o285-307i360-382o	7tm_7	ATGGATACAACAGAAACAGTAATAGACGTCAAAGAAGCTGAACAACGAGATCAAAATTTAAAAGATTTGC AAGCATTGCTTAGACCGTATGGAATAGTGCAAGCATTGTTCATGTTATCTAAATATAAGTTAAAAAACAA TAGAATAGAACCGAATAGCAATTCCTACAATACATTATCAGCGATATTTTCTGTAGCGTTACTTCTAGCC CTCAATTATATTAATTTTATACCATTTTATTTGGATGAATGGGACGCGACGCTTCTAGCAAAATATGTGT GTACTGTGGAAGAATCTCCTCTTTTGTTGTTTGGGGTTGTAATGAACGTCTGCACAAATATCGTACACAC AAAAAACAACGTTGTATTTGCTGCAAGAATGCAAAATGTTTGTA…	complete
Slit_GR347	scaffold2151:5531-8127 + strand	MDPTEIVIDVKEAEQRDKNLKDLQALFRPYGIVQALFMLSKYKLENNRIKLNSTFYNISSVIFSVALLIC HNYITFRPFYVDEWDATLLAKYVCAVQESPLLWFGVLMNVSTNIVHTKNNVVFASKIQNICRILRNNGSS INTFIIMNWCNIVSVISFQVSWILIFNYAFSSIFHTYELLGNLIYIIFDTNIVYMIALMRFLSKAFRSWI HKSKKYQTETNFNSKDFWNTMFRDYVDIYEAYEIAAKVLNPLILFCYIKTFIHSLFGILFRVEAGKLVTT GMIRYTLTAVISMFWLYKDVTLFIVLSLECEKLYNNMKEIQNVCIELAASETCSESQQKACKNIVRHQIV SFKKMKVCGLFAVDAALMMRFAGLITTNIIIVFQFEFL	393	7	i53-75o101-123i144-166o181-203i248-270o285-307i360-382o	7tm_7	ATGGATCCAACAGAAATAGTAATAGACGTCAAAGAAGCTGAACAGCGAGATAAAAATTTAAAAGATTTGC AAGCATTGTTTAGACCGTATGGAATAGTGCAAGCATTGTTCATGTTATCTAAATACAAATTAGAAAACAA TAGAATAAAACTGAATAGCACTTTCTACAATATATCATCAGTGATATTCTCTGTAGCTTTACTTATATGC CACAATTATATAACTTTTAGACCATTTTATGTAGATGAATGGGACGCTACACTTCTAGCAAAATATGTGT GTGCTGTTCAAGAATCTCCTCTTTTGTGGTTTGGGGTTTTAATGAACGTCTCCACAAATATCGTACACAC AAAAAACAACGTGGTATTTGCTTCAAAAATTCAAAATATTTGTA…	complete
Slit_GR348	scaffold2151:9648-13354 + strand	MVDIGTIPTIENNGFFFQSNIAKEVHLIFKPLHIIQSAFMMSKYRIKDDFIHSNSFVYNVVSGIFTLTIF GFIFYSIFRTYIDIKIEDMNYVKFYSTLHCFPVLYMGGFTNFYTNVLCRHSNVLLAFKIQNLYKVLKIHK KNFKIFNIVNWVYVINVVCFQLIWIIYFNYAFASITEIGQLIWNLIYIIFDNNIVFMTRFLKFISMALRL WIKEVSKVKLRFQSEAYWIKMYNIFGEILEAYELLQITFQPLILYYYIETLTGTIYSVIIRIEDGKTYED SIVKFTVKTMISQCWFYKNMFLLIMLSLECEQFYSNMAEARSTCMQLIVSRRRSEAQERVCKNIIRLQAA SFHKLEISRLFVVDAQVLMRFGSLMTMYIIVIFQFEFL	393	5	i56-78o98-117i146-168o178-196i367-385o	0	ATGGTCGACATAGGAACTATTCCAACTATTGAAAACAACGGATTCTTTTTTCAAAGTAATATAGCTAAAG AAGTGCATTTAATTTTCAAACCCCTTCACATTATACAATCTGCGTTCATGATGTCGAAATACAGAATCAA AGATGATTTTATACATTCTAATAGTTTTGTCTATAATGTGGTATCTGGCATTTTTACCTTAACTATCTTT GGCTTCATATTTTATTCAATTTTTCGAACCTATATAGATATTAAAATTGAAGACATGAACTATGTAAAAT TTTATTCTACTCTTCATTGTTTTCCTGTTTTATATATGGGTGGCTTCACGAACTTCTACACCAACGTGTT ATGTAGACACAGTAACGTTTTGCTCGCCTTCAAAATTCAGAATC…	complete
Slit_GR349	scaffold2151:13680-16323 - strand	MEHRPQFNLFYCSYIDQDVQSLFLPLNLMQILTFNPKYQIKNNFVYPNHLGSNIFSLCGLIAYLSLNIYR LYDIIFDDNLRRYQTVKFLYFATVVDCLFSSSGYVMNFVHHLIYSKDNVTFILTFQDIHRFINIKSDTIS LIKYNWIYVITLLICYIFITIYIYIGYLHPPWYVICFIFIIIAIDCNIIYAIALIKLLTNKLQIWNTRVY LSLTNDSHIMECNHMTHAYSQILHCYNIFKKMFNWPVRYTNYASGALHNASEILTSAEWTQLSCRRILRS YQDLTGFMFIDFGIALYRKEVVQKYTTLASCFIQQNETIWPLLRRHPSYIAYSRIANQLYCCTAAICTSL	354	4	o45-67i88-110o146-168i173-195o	0	ATGGAACACAGGCCACAGTTCAACTTATTTTATTGCAGTTACATAGACCAAGACGTGCAATCACTGTTTC TACCTCTGAACTTAATGCAAATACTTACATTCAATCCAAAATACCAAATCAAAAACAATTTTGTTTATCC CAACCATCTCGGCAGTAACATCTTTTCATTGTGCGGACTCATAGCCTACTTATCGCTAAATATATACCGA CTTTATGATATCATCTTTGATGACAATCTTAGGCGATACCAGACAGTTAAATTTCTCTATTTTGCTACAG TCGTCGACTGTCTTTTCAGTTCGTCTGGTTACGTTATGAACTTCGTTCATCATTTGATTTATTCCAAAGA CAATGTCACCTTTATTTTAACCTTTCAAGACATTCATAGGTTTA…	complete
Slit_GR350	scaffold2151:23706-27137 + strand	MAKKIKNKKKIFLNKDILSIIYPFYCIRSLICVQKYTIKENCVEKVSCKHVFYSIFGFFIMTSMLTTTYM YNTFSLRHALVVYYIVYSEQLIYYFIVSITNWYYSAASLKLLTLLYEIHCSIYSCRDVKKFKYIAYTSVY SLILVSGVLFIIKLLIDPHWTLMRALFLSVILLLDSEVIETSLITYMLTCKTKKWNDDIIKLKADDKCDD DDVTIDVDSVLDDKSHLLVAIFEAWDLTIKISGLHVVFHFITAFLKLMLYVVVVTFWLKEYISGTNMAFS QSVGLLLTIPKMLFEEISLCVACQLFYIEVERANGIIIWKLAHDTTSKRKWKNMSRIINTYFQKMSSLGI LSIDASFILDYFKLMTTCTVFILQFSLL	383	5	i50-72o92-114i134-156o166-188i246-268o	0	ATGGCCAAGAAAATTAAAAATAAGAAGAAAATATTCCTAAACAAAGACATATTAAGCATCATATATCCAT TTTACTGCATCAGAAGTCTTATTTGCGTGCAAAAATACACCATTAAGGAAAATTGTGTGGAAAAAGTCTC TTGTAAACACGTGTTTTATAGTATTTTCGGGTTTTTTATAATGACCAGCATGTTGACCACTACTTACATG TACAACACTTTTAGTTTGCGACACGCCTTAGTCGTCTATTACATTGTGTACTCCGAGCAGCTCATCTATT ACTTCATTGTTTCTATCACGAACTGGTACTACAGTGCTGCAAGTCTGAAGTTGCTTACTTTGCTCTACGA AATTCATTGTTCCATCTACAGCTGCAGAGATGTAAAGAAATTCA…	complete
Slit_GR351	scaffold2151	MKKKMTKIIITDNFLDKNFQKLLLPLRCIHHLLFSSKFSIEYNCIRPHTSSYYIFSLIGIIGFMVFHWQK LNPVHYKEMHTEIVKIIININISVLMASYILFYIINFIQRRNHVDMLLKIQKAYRIINYKYNTRLVFWHW VDMFRPISFLFINIIFIPDFGLFLHLCTLIYFDLQVGYGISIIKMLKRGIETWKSEVERFCAFNLELGEE KYSEHFKKLFQAYEYFMEAYEMFKTIFKYSILFQALDTFFHSLVFVIGMIELSKSGATHIGWYNVGEIQL IALLWLTKNISLVSIFSAFTEHFYISLSETNSVCTRLSMIVQNFAKKLCKNVLRLNRAAFHKMTACRIFT VDAGLAQAFNNLEVEYIFILLQIALKHSD	384	6	i51-68o83-105i135-157o161-183i241-263o278-300i	0	ATGAAGAAAAAAATGACCAAAATTATAATCACCGACAATTTCCTGGACAAAAATTTCCAAAAATTATTGC TTCCTCTCAGATGCATTCATCATTTGCTTTTTTCATCAAAATTCTCAATTGAATACAATTGTATCAGACC TCACACTAGTTCGTACTATATATTCTCCCTTATAGGAATCATTGGCTTCATGGTTTTTCATTGGCAAAAG CTCAACCCAGTTCACTATAAAGAAATGCATACCGAAATTGTAAAAATAATAATAAATATAAATATCTCGG TTCTGATGGCATCCTACATTTTATTCTACATCATAAATTTTATACAAAGAAGAAACCACGTGGATATGCT TTTAAAGATTCAAAAGGCGTATAGGATTATCAATTATAAATATA…	complete
Slit_GR352	scaffold2167:33843-37253 + strand	MQLLKTIIKLKPNSSLHGLLWFRLLFGYYFKFSNSSFICLLTKLYCIASCVFSIRFYYQIVVPISYGTIG TIFYNMFMVIDIILNVMCSLISEEDYVLKFSSNLASTLPGLKQTCVLPYLMIFAAFTLEITSFAFTGYGT YLVFDYYAFVYEFMASYYGRLTILYTTDNYRKAVQYICKSMHDKLENKNLDDIQKTKHSSDFVKLFIVLR QYLDWTMKFMRIKMIISYSCDFIKIISMIHYFNNEIELYLSVVVLWYLEMLLNVIMISLPSLLMEMAVDY LDDLKRILVCELISNKDEKIGDVIHDVLDYIDASSKNYAIWNDYPLNMNLILSFFDLCTSYLIALLQFLY	354	7	i19-41o56-78i116-138o142-164i225-242o252-274i326-348o	0	ATGCAATTGCTAAAAACAATCATAAAACTAAAACCAAATTCTTCTCTGCATGGGCTATTGTGGTTTAGAC TATTATTTGGTTACTATTTCAAATTCAGCAATTCCTCTTTCATCTGTCTCTTGACAAAACTGTACTGCAT AGCGAGTTGTGTATTTTCTATTAGATTTTATTACCAAATAGTAGTTCCTATATCCTATGGCACAATAGGA ACCATTTTTTACAACATGTTCATGGTTATTGACATAATATTAAATGTAATGTGTTCCTTAATCTCAGAAG AAGACTATGTATTGAAATTCTCCTCTAATTTAGCATCTACATTACCTGGCCTCAAGCAAACTTGTGTTTT ACCTTACCTTATGATCTTTGCTGCATTTACCTTAGAAATAACCA…	complete
Slit_GR353	scaffold2167:33843-37253 + strand	MTFQSSMDKIRTCLTSKNVLYIQLILGLYFKCSSSKLVCVLTKLYCISLCGLIVATFTIELIYGFSMVAD YLYHASLFIESLSNICLSLVTEGRSVIHFSDSLSSLSKKSRCYASHIMVLIFFIAYAITFTIAGTEEYEI IMYSLGLYQCIVCYTSRLTFVYVTDKYRQVVYMLCKSLENNLKDMNMNDRAKIGHIEVFMDNLMKVTQQL KLTKNYMRIKTMLALGSDCVKTLVTIHIFNIGYDVPLEIVLSWILELNIFTMASLVPSILMERNANDLDD LKAVLAEELLICEDKNLRQKLYYALRYIDACSASYTA	321	4	i37-59o69-91i112-134o139-161i	0	ATGACATTTCAATCAAGCATGGATAAAATAAGGACATGTTTAACTTCGAAAAATGTTTTATACATCCAAC TAATATTGGGATTATACTTTAAATGCAGTTCATCCAAATTAGTTTGTGTGCTCACAAAACTGTATTGCAT ATCATTGTGTGGTTTAATCGTTGCCACCTTTACTATAGAATTGATTTACGGCTTTTCTATGGTTGCTGAT TATCTATACCATGCATCATTATTTATAGAATCATTATCCAATATTTGTCTATCTTTAGTCACAGAAGGAA GATCAGTGATTCATTTTTCTGATTCTTTGTCGTCTTTGTCAAAGAAAAGTAGATGTTATGCATCACATAT TATGGTGTTAATATTTTTTATAGCATATGCTATTACTTTTACAA…
Slit_GR354	scaffold279:76608-78837 - strand	MASLPSSLRGILFLRLIFGLYHNCSNSFIISTVLKLYCIVCGLFCHFEILTFLSFAGGDLSFLSFIYNLL SIIETSINICISLTTAEEIAITYFTDSPLILQSKFNFFISYSIILISLITNIATCVAYSQYLSLLTNLCY NFILGVISAGRLTTICITEHYHNIVKDLCKALKNKLEDVNTSDAEKIIHVQDFIVGFMEITNKLDKTTKL MRIQMITAYWCELFKIVTAVFYLNWLSQVNFHGEIIWMLQLGFSSTMMCAPMLLMELTKNHLDEAKKVLA ELLLTCTKDCILRNSLYDALENIDTATSRYTLWNGFPADISSVVDFYNLCVCYIIATLQFLY	346	6	i12-34o49-71i105-127o131-153i216-235o245-267i	0	ATGGCTTCTCTACCATCGTCATTGCGCGGAATATTATTTTTGAGATTAATATTTGGTTTATATCACAATT GCAGTAATTCCTTTATTATATCAACAGTGTTAAAACTTTATTGCATCGTGTGCGGTCTATTTTGTCACTT CGAAATTTTAACATTCCTTTCCTTTGCTGGGGGTGATCTATCCTTTCTTTCGTTTATCTACAATCTATTG TCTATTATAGAAACAAGTATAAACATTTGCATATCCCTAACTACAGCAGAAGAAATCGCAATAACGTATT TCACTGATTCTCCTTTAATATTGCAATCAAAATTCAATTTCTTCATAAGTTATAGCATAATACTTATTTC TTTAATTACGAATATAGCAACGTGCGTGGCATATTCTCAATATT…	complete
Slit_GR355	scaffold279:79588-81808 - strand	MFKMPSLPSTLRGILRFRLMLGLYYKCSNSNIISVILKLYCIVCCVLSYSQLPIEVLYNIDLLLNLFYAL CLLIEITLNIIISLATEEETTIQYFVSSSSSQTKSNFPLTFFIILLGLLSEIARFLSFFDDFSIIMSIRC SYILTAINFSQITLVLIAENYHKSVRDVCKILRDKIEDVNVREAEKRRLIQDFIADYIKITNQLDTTTQL MRMKLITANGCEFFKIIIAVFYFNRFPAVYKHREITWLLQLAHSTAIIYTPALFIELATNALDETKKVLT EQLLMCKDKDLRSLIYDALNYIDAASSMYTLWNEIPVNMSLLMKFFDLCIRYVIATLQFLY	345	5	o30-52i64-86o106-128i135-157o215-234i	0	ATGTTCAAAATGCCGTCACTACCATCTACATTGCGTGGAATATTACGGTTCAGATTAATGCTTGGTCTGT ATTACAAATGCAGTAATTCCAACATCATTTCTGTCATACTAAAACTTTATTGCATCGTCTGCTGTGTACT TTCCTATTCGCAACTACCAATAGAGGTTTTGTACAATATCGATTTATTACTAAATTTATTCTACGCCCTA TGTTTGCTGATAGAAATAACTTTAAACATAATTATATCTTTAGCCACAGAAGAAGAAACTACAATACAAT ACTTTGTTTCTTCATCGTCATCCCAAACAAAATCAAATTTTCCTTTAACTTTTTTTATAATTTTATTAGG TTTATTGTCAGAGATTGCAAGATTTTTGTCATTTTTTGACGATT…	complete
Slit_GR356	scaffold2835:16350-20515 - strand	MAVGGKTKITREIFCDNFVDNDVKSLFLPLDVLQRFYFSPLYTFRDDSIVPIRRSTIFITFFFVMASILM FFVRFRYRMSAIPSNIGINYFDVIFQPTGILLNFIPCILNKKLHTDMVLKFTKINRFLRDDLTTKKIIFY NWCSVISLITNISLILYMNILFNTCEYYNILTGIFTENMDMPLVCVTRVIKMLCHKMFLMNSLILERQTE AIDRRRYYDKIIEIFTHILDFYEATRICFQAQILFHFIASFSYNLIHISGTIEIAKLNDEANLTFFIFMS IAWMVKALILQIMLCMEIEQFYIAVENVQETCTVMLKTHCTEYEKKLFKNMKRIYRARFKKMYLCEMLYL DHCLPLRMLNVITYNVLVLLQFSII	380	5	o51-73i86-108o138-160i243-265o275-294i	0	ATGGCGGTTGGCGGCAAAACGAAGATTACGCGCGAAATATTCTGCGATAATTTCGTTGATAATGACGTGA AATCTTTATTTTTACCCTTGGATGTGTTACAGAGATTTTATTTCAGTCCTTTATACACATTTAGAGATGA TTCAATAGTACCAATTCGTCGATCGACGATTTTCATAACATTCTTTTTTGTAATGGCGTCAATTTTAATG TTTTTCGTAAGATTCCGCTATAGAATGTCTGCAATACCTTCTAATATTGGTATAAATTATTTCGATGTAA TATTCCAGCCGACGGGAATATTGCTAAATTTTATACCATGTATTTTAAATAAAAAACTACATACAGATAT GGTGTTAAAATTCACGAAAATAAATCGATTTTTAAGGGACGATC…	complete
Slit_GR357	scaffold2846:3500-5391 - strand	MRSTSQYWFEQNFKLHADIEKIVQPFNIMLTAFISSKYNINNGYISPCSITYCISLFVIIFFFSTFSTFN MVRLAGTSIKASIFTHISLPISYPFYFIGYLLLIICNIIHSSDNISLILKIQEIHRSIDITKSFKSYIVF NWISIFFVAFYFITITLYFIVMFGLTVFQITSNILMIAFDLNLVYGMRLMTSLVMYLKEWTKNVKEIMMN KTDDIRNWREIFDTYKNILKVYETYKKCFAVLVLWRVVLLITNSLAVIEMQLILLHHISLRYDEIDQAVF PVLIMAWITMDAAIILTLCVQCEKFYLAVEEAKSTCIQLIMSRNSSKNHKHLCKRVLHLSRTFTKMSACG LFTVDASLPMPLIVLLTNYIIVLLQFAYL	384	7	i41-63o83-105i138-160o164-186i241-263o278-300i351-373o	7tm_7	ATGCGAAGCACCTCACAATATTGGTTTGAACAAAATTTCAAGTTGCACGCAGATATTGAGAAGATCGTGC AACCCTTCAACATAATGTTAACTGCATTTATTTCATCCAAATATAATATAAATAACGGTTATATCTCACC ATGCAGTATAACGTACTGCATTTCGTTATTTGTCATCATTTTCTTTTTCAGTACATTCAGCACCTTTAAC ATGGTTCGCCTTGCTGGCACAAGCATCAAAGCTTCTATATTTACTCATATAAGTCTTCCTATATCCTACC CTTTCTACTTCATCGGCTACTTACTGTTGATCATATGTAACATCATACACAGCTCTGATAACATTTCTTT AATTTTGAAAATCCAAGAAATTCATAGAAGCATCGATATTACAA…	complete
Slit_GR358	scaffold2846:5989-7544 - strand	MWTSEYDIEHKLDAHIQEIMRPFNIFLSIFISSKYKIRDGYISPSDIKYHISFFVIIVFISSWSIFNLIN IASTNFVASIYVHNSLPLCATFCAISYLLLIVCNVIHSIDNISLILKIQEIHRNIDITENFKSFVICNWV SVLLVAIFFIVNILHFFIFYGMTVFELLFNLLILALNLNLIYSIRLMVLLVIYVKKWTNNVKEIMKNGDY NFWSWKKILDTYENILKAYEIHNKCFRILVLWRVIVLLFYSIAIVAMHLITMYQISKLIYKYDRDIFSFM ILKWIIVDVSIILTLCVHYEKFYMAVEEAESACIQLLMKTNCSKNHKLLCKRVLQLRRTFNKMSAYGLFT LDATLPMPLMGLLTHYIIVLLQFAYL	382	7	i49-71o86-108i140-162o172-194i239-261o276-298i347-369o	0	ATGTGGACCTCAGAATATGATATTGAACACAAACTGGACGCACATATTCAAGAGATCATGCGCCCTTTCA ACATATTCTTATCCATATTTATATCATCTAAATACAAAATCAGGGACGGCTACATCTCACCGAGTGATAT AAAGTACCACATATCGTTCTTCGTCATCATTGTATTTATCAGTTCATGGAGCATCTTTAACTTAATTAAT ATTGCCAGCACAAATTTTGTTGCTTCTATTTATGTGCATAATAGTCTCCCCTTATGTGCCACTTTCTGCG CAATCAGCTATTTGCTGTTAATCGTCTGTAATGTCATACACAGCATTGACAACATCTCTCTTATTTTGAA GATCCAAGAAATTCACAGAAATATCGATATTACAGAGAATTTTA…	complete
Slit_GR359	scaffold2846:34350-36661 + strand	MRDVFNFLCHDNRLDNDIYKLLQPFTIGLFVYCTSKYKIRHRYISACRKKYQIISFIFFVLLSIVSTYYSSKYTEENASNQIMGFIFWFCLFAACNGRLLMIIINLKYGVNNIKLILLIQDVHRSVDIRKSVRRNIILNWISVLLIVSFHILAAILFWYQSQNNYILITDVLFLVAATEMTGMYYNSLMILLSNYLKEWAKKVAVMNKEVSLEYCKHMFQVYLNILEANKLIKICFQAMVMGRTVASLLCGLCFVQFQLMILKENEEKEFVNLCTILVLTIGWIIKDVLFIMLICLRCEQFYISVEEAKSACIQRNMGMNDSKNINRLCKRVLHLSRTFTKMSACGLFTVDASLPMPLMGLTTHYIIVLLQFAFL	375	7	i51-69o84-106i137-159o174-196i240-262o272-294i346-368o	0	ATGCGGGACGTGTTTAATTTTCTTTGTCACGATAACAGACTGGACAATGACATCTACAAATTATTGCAACCATTTACAATAGGACTGTTTGTATACTGCACTTCTAAATACAAAATCAGACACCGTTACATAAGTGCATGTCGGAAAAAATATCAAATTATATCTTTTATATTTTTTGTTCTACTTAGTATTGTGTCTACCTATTACAGCTCCAAATATACGGAGGAAAATGCTTCAAATCAAATAATGGGATTTATTTTTTGGTTTTGTTTGTTTGCTGCTTGTAATGGCCGTTTATTAATGATTATCATTAACCTGAAATATGGAGTAAATAACATCAAGCTTATCTTACTGATTCAAGATGTACATCGAAGTGTTGATATAAGAAAAAGCGTTCGA…	complete
Slit_GR360	scaffold2931:20591-24117 + strand	MDTNFNTVFNNQLDKDVQSIFWPLDLMQLILVNPKYHIKNNICSPNNCINKVILISSFIIFSITYVYRIV EIIFDNHLLQFFKLSRSFFTFAATFDCVMHFVEFIMNFKLNFYKTNQHVLFILYFQKVHRFIKNDDDIKR FASRSWLVLAGIIGYYVFLTVNIFFMVRTPLHTLFYLFWVLTLDASTIYFLRLIKLLTDKLLLWNLALLL THNNGCSRVYTKQMLFSFETILKCYTLVKDSYQQLVFCQILEAFFQTLGNIKLLIDYSNYCYKTEVTEVT LPVIVSAWVIKRIGIQIFLCLVLDAFYEAVKLAHDSCIIVLSSNCSDDQRKLCKNVLRLHRASFSKLRVC GMFYVDICHLLRLMELLTIYTIVFLQFTFL	385	5	i52-74o89-108i145-167o172-194i357-379o	0	ATGGATACAAATTTCAATACCGTTTTCAATAATCAACTAGACAAAGATGTGCAGTCAATATTTTGGCCTC TGGATTTGATGCAACTTATTCTTGTTAACCCAAAATATCATATCAAAAATAACATATGTAGTCCAAATAA TTGTATTAACAAAGTGATCTTGATTAGTAGTTTCATCATATTTTCAATAACTTATGTGTACCGTATCGTG GAAATAATATTCGATAATCATTTACTACAGTTTTTTAAATTGTCACGTAGCTTTTTTACGTTTGCCGCAA CATTTGACTGCGTTATGCATTTCGTTGAATTCATCATGAACTTTAAACTTAATTTCTATAAAACGAATCA ACATGTATTATTTATTCTATACTTTCAAAAAGTGCATAGATTTA…	complete
Slit_GR361	scaffold2931:55492-61037 + strand	MQFTTLCPKYRIKNNYISQNSITSTLISFIGTVIVMIVYTYSTLNGVSYKNEIGHLEFQNFTTYYDIAFY CIGFVINFYIVIVQSKNAIDFVPTFQDVHRFLGNNSRYIITWNWAIVISVMGFYIIFFFIFNFYITFSFQ YIFASSFLAFFDFNIVYAIKSLQILKHGLRLWNVRVLCYHGLGNRESDCWKLFEVYVKILNCYNMYQACF QMYILYYIIEVFVHSLIYIQLAIFVLKKDFYNDTSNATAISLFVFCWLLKNYVWQTKLIYEHEQFYLVVQ SVRDTCTNLLKRTFFEHEKKLYKNVLRLHRASFHKVRVCGLFYVDAALQLSLTSLLTSYTIILLQFAIL	353	7	i21-43o63-82i109-131o135-157i213-235o245-264i326-348o	0	ATGCAATTCACAACACTGTGCCCAAAATATCGCATCAAAAATAATTACATATCTCAAAATAGTATTACCT CTACCTTAATTTCTTTTATTGGTACCGTTATTGTAATGATTGTGTATACCTATAGCACCCTCAACGGCGT ATCCTACAAGAATGAGATAGGACACTTAGAATTTCAAAATTTCACCACTTACTACGACATCGCATTCTAT TGCATCGGTTTTGTTATAAACTTCTACATTGTAATCGTCCAGAGCAAAAATGCTATCGACTTTGTCCCAA CTTTTCAAGATGTCCACAGATTTCTTGGCAACAATAGTAGATATATTATCACTTGGAATTGGGCTATTGT CATCTCAGTCATGGGATTCTATATCATTTTTTTCTTTATCTTCA…	partial
Slit_GR362	scaffold310:126484-129216 + strand	MKSIRVNRRVNRREMYKYSDCPDNAVDKDIQAMLFPLNLIHNIFLCPKYHIKDNFIFPNSIKMTFVSFLG TIAFIFLFLYRAYELHIDKVIRRHINLTYINAVFDFFLYFIGYFINYTVNVIHTKRNIAFVMKIQDVHRF LYKKIQFKRFIIWNYISVILVYGLNIYVVTYFYIRLKLNNYYIICGFAAMCFDINIIYAIRLIKLLSDKV KIWNIEAQRLQQIDKTDIHIYCKRMFEAYENILECYDIFRSTYQHIIVFHSTELFFIALIKLQITIKVFK IAMFGGDFVHLAAWISVIFLYVWIIKSVISEIMLSSYCEKFYIAMDNVKDSCAVILKSECSEAEKQLSRN IARLHRASFHKLNVCGMFFVDATYPLKMTALLTNYTVVLLQFAFL	401	6	i58-80o95-117i152-174o178-200i256-278o288-310i	0	ATGAAGTCTATACGAGTCAACAGACGTGTCAATAGACGGGAGATGTACAAATACTCAGATTGTCCTGACA ATGCCGTCGATAAAGATATTCAGGCAATGTTGTTCCCTTTAAATCTGATCCACAATATCTTCTTGTGCCC CAAGTACCACATTAAAGACAACTTCATATTCCCTAACAGTATTAAAATGACCTTCGTCTCCTTCCTGGGC ACCATCGCTTTCATCTTCCTATTTTTGTACCGAGCTTATGAACTGCATATTGACAAAGTCATCAGGAGGC ACATTAATTTAACATACATTAATGCTGTCTTTGATTTCTTCTTGTACTTCATTGGCTACTTTATTAATTA CACCGTCAATGTAATTCACACTAAAAGGAATATTGCCTTTGTCA…	complete
Slit_GR363	scaffold310:132187-134338 + strand	MLDKDLQSMLLPFNLMQNIYLYPKYNIKNDRIYPNSFKMNIASLCGTIFYISLFCYRIYSLQNDSFIRKH AIFMILYSSYFDCIFFSVGFVINYIYNVLQTENNIILISKLQKTNRFLNNDIWIRSFIVWNWISIILITV FIISNFTFLFVKFNLSVVYFCCGLSMLCFDVNMIYAARLIKFLSNKLCVWNIKILESGHSDIEVYCTTLF EVYVNILDCYDLHKRSFEYMLQMWVAIVMMYVWAAKSLILEIILSIYYEQFYTAMEEVQNLCAIVLNTNS TDAEKRLCKNVIRLHQTNFKKMEVCGIFRIDASFPWKMITLITHYTVVILQFSFL	340	5	o39-61i73-95o128-150i155-177o233-255i	0	ATGCTTGACAAAGACTTGCAGTCAATGCTTTTGCCATTTAATTTAATGCAAAATATTTACCTATACCCAA AGTACAATATTAAAAATGATAGAATTTATCCTAATAGTTTTAAAATGAATATAGCTTCTTTATGCGGGAC GATATTCTATATCTCTTTGTTTTGCTATCGTATCTACAGTTTGCAGAATGATTCTTTCATTAGAAAGCAC GCGATCTTTATGATTCTTTATAGCTCTTACTTTGATTGTATTTTCTTCAGTGTCGGGTTCGTAATTAATT ACATCTATAATGTGCTACAAACTGAAAACAACATTATTTTAATTTCTAAGCTTCAAAAAACCAACAGATT TCTTAATAATGATATCTGGATAAGGAGTTTTATCGTTTGGAATT…	partial
Slit_GR364	scaffold3150:1679-5923 - strand	MSLDLVREDIAFGSHYYLEKDIQQWLYPFNLIFRSIICNKFLLKDNYIASNTKKVTIITSLCLCLVTIFS FYNMLSMPELYYDFLTRFLSLAFVTEYHIGLVTMIVINITHRRENISLIVMIQIIHKSVNIGKCFKTFII CNWILISIVVFNTFILFLMIYIGSKDVSLDDFIGDIIYLSFDLNLTYSICVLTLLTKYLQVWCKSVFIFN DERDAEEYYEKLCVTYMNILKAYDLYKKTVHIVLLYYTIDTFLRAIFYFQAFIDAVKVEQHLRQATIGTM FFVVLGWAVKNLIYLTINCIQSEKFYIMIEKSEEACLQLMKNPKCSSKQKHLCRLVLQANRSFSKISACG LFYIDATLPILFTEVLTGNIIVLLQFAFL	384	7	i55-77o87-109i139-161o176-195i240-262o277-299i351-373o	0	ATGTCGTTAGATTTAGTCAGAGAAGATATTGCTTTTGGCAGTCACTATTATCTCGAGAAAGATATACAGC AATGGCTTTATCCTTTCAATCTGATCTTTCGTTCAATTATATGCAACAAATTTTTACTAAAAGATAATTA TATAGCTTCTAATACAAAGAAAGTTACAATAATAACATCATTGTGTTTGTGTTTAGTGACAATATTTTCA TTCTATAATATGTTATCTATGCCTGAGCTTTATTACGATTTTCTCACGAGATTTCTAAGCCTTGCATTTG TAACTGAGTATCACATTGGCTTAGTAACAATGATCGTTATTAACATCACACATAGGCGGGAAAATATTTC ACTTATAGTTATGATACAGATTATACACAAAAGTGTGAACATCG…	complete
Slit_GR365	scaffold3150:8745-11073 - strand	MIKFNPMIDNFLDKSFQNVLLPYRCLHHSLFLSRFSVKYNCIRPHGRSYYIFSFIGVLCLFIYSFQFVVA KTINNSVIDFFLKVNASTFCFPFFIFYCTNIIQRADHVKLILKIQRAFRILKFKDYKKCALLNWIGVFGH VIWILLSIILIPNIQTAIYFYLMTFVDVNTTYGQSNIFLIRKGLAAWIAEVEYQSKICLELEERKRRYVF ETLFQAYEDLMDAYGIYKRLFKFSILFQVTFTFIVSLLYLQFIIELIKLKVLRVGWFNTEVYAAFFVLWL LKNIIYVGSFSACCEKFYICVAQANTTCYNLLRSFQNIVAVKNLSKNVLRYHRATFCKMTAFNIFTVDAD LAHGFSSLEAEYIIVLLQFALNQNK	380	6	i48-70o80-102i130-152o157-179i235-257o272-294i	0	ATGATTAAATTTAATCCTATGATCGACAATTTCTTGGACAAAAGTTTTCAAAATGTTCTCTTACCCTATC GTTGCTTACATCACTCGTTGTTCCTGTCTCGTTTCTCCGTAAAGTACAATTGTATCAGACCTCACGGTCG CTCATACTACATTTTTTCTTTCATCGGTGTGCTGTGCCTTTTTATTTATAGTTTCCAATTTGTCGTGGCT AAGACTATTAACAATAGTGTCATCGACTTTTTCCTCAAAGTTAATGCATCCACATTTTGTTTTCCTTTCT TTATCTTTTATTGCACTAACATCATTCAGAGAGCAGATCACGTGAAATTAATTTTGAAAATTCAAAGGGC TTTCCGAATCCTCAAATTTAAGGATTATAAAAAATGTGCTTTGC…	complete
Slit_GR366	scaffold3150:12531-15205 - strand	MEYTNNFSEISVHIDSSTNNKIDKNVQKIFRPMNLMQSLFLNPRYQIKNDVITPNNILNKLIMIAVTLFL ATIYLIHFLTTITSEKSTHNFNFFFIFTSVFDYCFRNFGFGIHIITNFMKENQCIQFVLYFQEVHRFLNN EMVDKQFIRRSWMSVAALFGFHFGLTVHVLFTVYTTPSFYHPPWDLYVYILAKFVLDVNVIIAARLVKLI TDKLVLWSTQLLVAQKNGCNTLHSSNMFTAYVQILKCFENIKSIYEFPLFYQTMDAFFQSLINVQILIYI CKGKNFCWRQVFILLFVFSWVVKSLVTQFVLGFTFDDFYQSIQLAQNSCFCVLTNTNITDDQRKLCKNVI RLHRASFTKLRMCSMVYMDVCHPLELLVLLTNYVFVQLQFAFLQT	400	6	i61-83o93-115i152-174o184-203i291-313o364-386i	0	ATGGAATATACAAACAATTTTAGTGAAATCTCTGTACATATTGACAGTAGTACAAATAATAAAATAGATA AAAATGTTCAGAAAATATTTCGACCAATGAATTTAATGCAATCTCTCTTTCTAAATCCCAGATATCAAAT CAAGAACGATGTTATTACACCAAATAATATTTTGAATAAACTAATAATGATAGCCGTGACTCTGTTTTTG GCAACGATATACTTAATTCACTTTTTAACTACAATAACCAGTGAGAAATCAACACATAATTTTAATTTTT TCTTCATTTTTACTTCTGTTTTTGATTATTGCTTTAGGAATTTCGGATTCGGTATACATATCATTACGAA CTTTATGAAAGAAAACCAATGTATTCAGTTCGTTTTGTACTTCC…	complete
Slit_GR367	scaffold3150:23585-27046 + strand	MENDVIIKNVPRQQQYKEVLLNNIVDEDLQSLLRPLDLMQNIFMCSKYTIRDNFITSNSPFYKYVSLFCA FCYLGGLIYLLVIVLALIFSDPFFLNISLRLFYQFCTCSAGYFINSISNIIHCNNNVLLVLKMQHVKRII KIDGNHLKSLLIFNWLCVVNVNILYIIERFDFANGFSVDPVGFIVQMPNIFFEVNIIYATFIIKLLRKIL TVWVQKVRKPTKEESQREGYWDELFQVYSNILEAYNLFQATFRLIITFQTIFTISYSLMTVSIMIQINIY MGDGTMASLMLILSSVEWLIKKIVLLTFLCNECSSFYDIMDKTQHIHLMFMNSTEVSDAQIRMLKNTQRL QSSSFKKMSAYGLFVVDSTLPLQLAGIISAYTIAQLQLVVPQN	398	7	i64-86o101-123i144-166o181-203i255-277o287-309i361-383o	0	ATGGAAAATGATGTGATTATTAAAAATGTACCAAGGCAACAGCAGTACAAGGAAGTGCTACTAAACAATA TAGTTGATGAAGATTTACAATCATTACTTAGGCCGTTGGACCTGATGCAAAACATTTTCATGTGCTCGAA GTATACTATTAGAGACAACTTTATAACTTCGAATAGCCCTTTTTACAAATACGTTTCATTATTTTGTGCC TTCTGCTACTTAGGTGGTTTGATTTATTTACTCGTTATTGTTTTGGCGCTCATATTTTCGGATCCATTTT TTTTAAATATATCTTTACGTCTGTTTTATCAATTTTGTACTTGCTCTGCTGGGTACTTTATAAATAGCAT TTCTAATATCATTCATTGCAATAATAACGTGCTCTTAGTGTTGA…	complete
Slit_GR368	scaffold3150:30128-35805 + strand	MLKSFFDTLIINEVPRQQVGEVLLNNVVDTDLQSVLRPLDFMQNLFLCAKYSIRDNFITSCSSFYYCFAI FCGILYLSFVALMLFSSILYSNNFTPVTLPIRVLFLYFFHFIGYIINIISNIIHRNNNIFLVLKIERVNK CLNTNNNHLRSLKIYSWVFVIIINIMYIFEKPDVFWTPNFMAFLGLLVSYVDVLFQNNIVYAIIIVKVLR KTLQVWTVNVKKADGENLQRERYWNEMFKVYLHILEAYDCIVAMAFSIIYTVSNSLVTASIILEMGVLFE DRINKYSGLLAMIHWLVKNILLLAIFCNESENMLKNIQRLQRASFKKMSAYGLFVVDATLPLQLAGIIST YTIAQLQLVLKLN	368	7	i64-86o101-123i152-169o184-206i251-273o288-310i331-353o	0	ATGTTGAAAAGTTTTTTTGATACTCTGATAATCAATGAAGTACCAAGGCAGCAGGTTGGAGAAGTGCTAC TGAACAATGTAGTAGATACAGATTTACAATCAGTGCTAAGACCTCTGGATTTTATGCAAAACCTTTTTCT CTGCGCAAAGTATTCTATACGAGATAACTTCATAACTTCTTGTTCTTCTTTTTACTACTGTTTTGCAATT TTCTGTGGTATCTTGTATTTATCTTTTGTAGCATTAATGCTATTCTCGAGTATTTTGTATTCTAATAATT TTACGCCAGTAACTCTACCTATACGAGTACTTTTTTTGTATTTCTTCCACTTCATCGGGTACATCATAAA TATCATCTCAAATATTATCCATCGTAACAACAATATTTTCCTCG…	complet
Slit_GR369	scaffold3704:15624-19273 + strand	MPPIYGNIECMPNLRRILLLRLVFGFYFKCHKSVILCLVLKLYCIALCLLSVISSLNILINNYYNFDSFI QECFFIMVNFEKAVAALVSFVVEEAHITEFAMNLFSYSHPLRVHYRITNFMLAYLIFMRLFYTILNEENY HEPYNLVYLFDLLSCYLSRMTVVFIAENRKKAIEILCKSLKDNLRSTNISHEEKRKHVKDFMIGITKVTN NFDVAIKFLRIQIMTSCVCELFKLTMDIFYMNFMITLFNLYNGTLWVTEIFVFFMYLFTPFFIIELALKD LDEIKGVLADVLFTNE	301	5	i38-60o70-92i113-132o147-166i247-269o	0	ATGCCACCGATATATGGAAATATTGAATGTATGCCAAATTTGCGTAGAATACTATTATTACGACTAGTAT TTGGCTTTTATTTCAAATGCCATAAATCTGTTATCTTATGCTTGGTACTAAAGTTGTATTGCATCGCTCT TTGCTTATTATCTGTCATAAGTAGCTTAAATATATTAATTAATAATTATTATAATTTCGATTCTTTCATC CAAGAATGTTTCTTTATAATGGTAAATTTTGAGAAAGCAGTTGCTGCCCTAGTATCATTTGTCGTAGAAG AAGCACACATTACAGAATTTGCTATGAATTTATTCTCTTATTCCCATCCATTGAGAGTGCATTATCGCAT AACAAACTTCATGCTTGCATATTTAATATTTATGCGGTTATTTT…	partial
Slit_GR370	scaffold387:187563-189849 - strand	MEMFQNTPQTLSVKIVFINTLDKDVRAMLLPLNLMQYLMFCPKYRIKNDFIIPNSFITGVVSLIINIVFI VTFAYSLYATNYFGPKNTEGISLLLFMTVYDSIIYSFGIVLNFVIGIVQSKESIRFVIIFQEVHRFLNNK TNTKHTIVWNWLVVLLVVIPNIIYHITFSLCMYVPIKFTISNFTMSFFDFNLICTIQVIKFLRNKVDLWN IQAKCRHRGEYWKKLFQTYVDILECYNIHNVCYRAFIVYYTSEVLVHTLIYIEMFIYAVFYLLYREYVSD GRLLVILMLLFAWLLKNITLLTCLIYQYEMFYIAVQNVQDTCTLILMTTESDAEKRLHKNMLRLHRATFS KMSLYGMFHVNAALQQGLMLLLTEYTVVLLQFALL	390	6	i56-78o93-115i146-168o183-202i246-268o283-305i	0	ATGGAGATGTTTCAAAATACTCCACAAACATTGTCTGTTAAAATCGTTTTTATTAATACACTAGATAAAG ATGTGCGAGCAATGCTTTTACCACTAAACTTGATGCAATATTTGATGTTCTGTCCAAAATATCGCATCAA AAATGATTTTATAATACCAAATAGTTTCATAACTGGCGTTGTGTCTCTGATTATTAATATAGTGTTCATA GTTACATTCGCATACAGCTTGTATGCAACTAATTACTTTGGTCCAAAAAATACCGAAGGAATTAGTTTAC TTTTGTTCATGACTGTGTACGACAGCATCATCTATTCTTTTGGTATTGTCTTGAATTTTGTGATTGGGAT TGTTCAAAGTAAAGAATCTATTAGATTCGTTATAATCTTTCAAG…	complete
Slit_GR371	scaffold442:41277-43540 - strand	MIPYFNIENELQRILRPLNVTLQFFGTPKYRIRNNRITAIDIKIMAIWFLIVIVTCGYCTFCSDSEGPSK NVDIIKLVNFVYGILTCFGFAILFIVELHNRQDNCSLMILFHKIHRNIKFSAEIRILIASIWVLTSCTVL FNFTILIILHILYPNMSLVAVLNESAYITFDMNLVYAISILMLLNKYIDEWIKSVLILNEEEENGGTYCQ HLLETYLDIMNAYSLYKKVFKISILYYCVDTFCRTMTNVESMLQILQSRFFKYDIPTMSILISIASSKNT FLLSLHVIYCENFYTKIEETTMTCTQLMRKSNYSMLQTNRTFSKMTACGLFYIDAMLPIRLFLLTTNYVI VLLQFAFL	363	5	i39-61o74-96i129-151o166-188i329-351o	7tm_7	ATGATTCCGTATTTTAATATCGAAAACGAACTCCAAAGAATTTTGCGTCCTCTAAATGTAACGCTCCAAT TTTTTGGCACGCCGAAATACCGAATCCGCAACAATAGAATCACTGCGATTGATATAAAAATTATGGCAAT ATGGTTCTTAATTGTGATCGTCACATGTGGCTACTGCACTTTTTGTTCAGATAGCGAAGGACCTTCTAAG AATGTGGACATTATCAAACTTGTGAACTTCGTTTACGGTATTTTAACCTGCTTCGGTTTCGCCATTTTGT TCATCGTTGAATTACACAACCGTCAGGACAATTGCTCCCTCATGATTTTATTCCACAAAATTCACAGAAA TATTAAATTCAGTGCTGAAATCCGGATTCTTATAGCTTCTATTT…	complet
Slit_GR372	scaffold442:62482-64959 + strand	MGKVMLFIESLEETKDNKVDKDLQKLVDHPIFNVNPYLILKCDVKKNRIYPAKRRHDIISFFITFVTNCLCFYRLMTVHYTYETINSENKFVIIPARFYYIVVIFALIVTFVLSIVHKHNSVSFILKIEALNRSINIKKAVKNVIIWNWISIAIVFIINILILSVFYSTFSFYNISDRVFDCLTDLVCILTDINSIVSIQIIILLKKYVDAWAKMLLDIKHERENYEKCLSLFEIYENILAAHDLYKTIFQIVVLFLVSFYIFIRCMCNVFISVELSWAIASFLVLSKNIWFIVAQSACCEKFQMSIEEVETACFQLMMNKSCPESHKRLCKNILRLNESFSKMSACGLFYVDAALLMALLEVISKYIITILQFLFL	377	7	i58-78o93-115i146-168o183-205i252-274o278-295i354-376o	0	ATGGGAAAAGTCATGTTGTTCATTGAGTCACTGGAGGAGACGAAAGATAATAAAGTTGATAAAGACTTACAAAAATTAGTGGATCACCCTATTTTCAATGTTAATCCGTATCTGATTTTAAAATGCGATGTTAAGAAAAATCGTATTTATCCTGCTAAAAGAAGACATGATATAATATCATTCTTTATAACATTTGTGACGAATTGTTTATGTTTCTATCGACTGATGACTGTTCATTACACATACGAAACGATTAATTCTGAGAACAAATTTGTTATAATACCAGCGAGATTCTACTACATTGTCGTCATCTTTGCTCTTATTGTGACCTTCGTTCTTAGCATTGTCCATAAGCATAACAGCGTTTCTTTCATCTTAAAGATTGAAGCCTTAAACAGA…	complete
Slit_GR373	scaffold442:5136-7116 + strand	MTTTPEVNPVTASIPSRQQHRKDLRNLVDKDIQSVLKPLNVMEKIFLCSKYSIRDNFIYSNSCFYKCCSV SYAIFYFFCVACAIGVFFYTFKIHTVSLFWRSVYQCLFYFCGCIISIRSSVIYSSQNVKIILKIEYMRRI LKMKSEHFKSLKIFTWISIVILVMSLVFEKFDFTFITVLNPFKSFILNYMSLLFEINIVYATVIIALLRK ILIAWMDEIKQQTVEDLQRECYWNEMFKIYLTVLETYELFQKTFLLIVTFTIIYTASYSLMTISIILTLN TKYDDEVARNFLILKISEWLLKYISLLSVFCNELEKYYSAMNNTDIFNVLLMKSTDTSDVQVRTLKNVQR LQRASFKKMSAYGVFVVDATLPLQLAGIISTYTIAQLQLALP	397	7	i69-91o101-123i153-175o185-207i254-276o291-310i362-384o	0	ATGACAACAACTCCTGAAGTCAATCCTGTTACAGCGTCTATACCATCAAGACAACAGCACCGTAAAGATT TAAGAAATCTAGTTGATAAAGATATACAATCAGTGCTGAAACCATTGAACGTGATGGAAAAAATTTTCCT ATGCTCAAAATATTCTATACGAGATAATTTTATTTATTCGAACAGCTGTTTCTATAAATGTTGTTCAGTA TCCTACGCTATATTTTATTTCTTTTGTGTAGCATGTGCAATTGGAGTCTTTTTTTATACTTTTAAGATTC ATACAGTAAGTCTTTTTTGGAGATCAGTCTATCAATGCTTATTCTACTTCTGTGGATGCATCATCAGCAT CAGATCATCTGTCATTTACAGCAGCCAAAATGTAAAGATCATAT…	complete
Slit_GR374	scaffold442:19345-22370 - strand	MWFTRFFDFINRRNVYTDILLDNTLDKDLQSMLFPIHIVLKILFCPKYDIKHNQIVPKSIVTYILFFIIL FASTSCFAYEVYKAHKENVNKLFVKTYFLSCYCDLITYGLAFIIYYTADLMYWKINIEFMLKLQAIHRFL ARKNKFKYYITCNWFLIISYFACYILSLSFASFVFTIGLHSMFMQTIFVCLDINMIYAARILNLLTIEVD IWNDQAQQLAQINSNNSPMHCKRMFQTYVKILDCYNIYKSLFQIMIVFEKIEIICYIFVKLQVIIEILQK SLLYNIPTLYDHGNNLIIFLNLFTLTKLMGVIYLSISCEKFYIKMNNILGTCAVILKSNCSDAEKKLCKN VQRLHRASYSKMNVCQMFYIDATFSLKLIALLANYVIVILQFALL	401	7	i59-81o96-118i155-177o182-204i254-276o296-318i372-394o	7tm_7	ATGTGGTTTACACGATTTTTTGATTTTATCAATCGTAGAAATGTTTACACTGATATTCTTTTAGACAATA CGCTTGATAAAGACTTGCAATCAATGCTTTTTCCAATCCATATTGTGTTAAAGATTCTCTTCTGTCCAAA GTACGACATCAAGCACAATCAAATTGTTCCAAAGAGTATAGTCACCTATATTTTATTTTTCATCATCCTG TTTGCTAGTACTTCTTGTTTTGCTTATGAAGTCTACAAAGCACATAAAGAAAATGTCAATAAATTGTTCG TCAAAACATACTTTCTTAGTTGTTACTGTGATCTTATTACATACGGCCTTGCTTTCATAATTTACTACAC GGCGGATTTGATGTATTGGAAAATTAATATTGAATTTATGTTAA…	complete
Slit_GR375	scaffold442:27473-30186 + strand	MIGVGQDSNNSNKKFINMLLPLGCMQHIIFLSTFIVHDNRIKSHTGCYYVFSFICILSTIIIRLVIIKTD CLFSNFSWATNFINNNVGNVLLCAFFVFFFITFIGRNDYLNMILRIQNSFKELNYNQHKKLTIWYWAVVS AHLIYFTLNSLLFFDLQMTFMAYVYVCFDINVNIGLQIVTLIKEGVTTWTFEVEYHRLMVHDEKCERYMK KMFRIYVDLVEAFDTFKRMYQFVIFVYLLDVFSLILIFTQMVIEIEKYNVSEDTRDRVVPFMIATIVWIM RRMLFIILFSIHCEKFYMTLYKTDATCSCLLNSSQRTGGIKMLCKNVQRLNRAAFHKMRACHIFSVDGRL PQEFCCLVFGYIVVLIQFAFV	376	8	o15-36i48-67o82-104i132-154o159-181i232-254o269-291i348-370o	0	ATGATTGGCGTTGGTCAAGATTCCAATAATTCCAACAAAAAGTTTATAAACATGTTGCTACCTCTAGGGT GCATGCAGCATATTATTTTCCTTTCCACCTTCATCGTTCACGATAACAGAATCAAATCTCACACCGGTTG CTACTACGTCTTCTCTTTCATCTGTATTCTTAGTACCATCATTATCCGACTAGTGATTATCAAAACTGAC TGTTTATTTAGTAATTTCAGTTGGGCGACCAATTTTATTAACAACAATGTTGGTAACGTACTCCTGTGCG CATTTTTTGTATTTTTCTTCATAACCTTTATCGGACGAAACGACTACCTCAATATGATTTTGAGGATACA AAATTCTTTTAAAGAATTAAACTATAATCAACATAAGAAGCTGA…	complete
Slit_GR376	scaffold442:31226-34074 + strand	MTTLEIYINREIRRRNSYPLNNPIDKDVQKIFKPLNSMQKMTLNPNCHIKNDKINPNNKLNNFIVIGGAV FFTLVFIHRIWEIISDDNIRRYNQVNILIFASYFDFTVKCCGVIINFYINFFKTNNTVLFILYFQEVHRF LSDSSNIKMFIARTWFGIILIFSYYTFIILYVYFSYFGTPFNVLIYLFISVSNDTNMIYLQRTMKLLTDK MVLWNARLSLIDENDYSRLHAIKMCKAYSNILKCYKITINIFQLPVLFKTTETFLACLTNVEIFIDQGVN PFASAYLYFWIVRNLAMQISICAQLDDFYQAFHKIYVRLFCHRTVQVRRVKNLCKNIQRVHRTSFNKMSA CGLFYVDICHPIRLMVLMVNYIFVLLQFAFLQT	388	5	i60-82o97-119i155-177o181-200i364-381o	0	ATGACAACCTTAGAAATATATATAAATAGAGAAATACGTAGACGGAACAGTTATCCTTTAAACAATCCAA TAGACAAAGATGTCCAGAAAATATTCAAACCTCTGAATTCTATGCAAAAAATGACTTTGAATCCAAATTG TCATATCAAGAATGATAAAATCAACCCAAATAATAAATTGAATAACTTTATAGTTATAGGAGGGGCCGTG TTTTTTACCTTAGTTTTCATTCATCGCATATGGGAAATTATATCCGACGATAACATCAGACGATACAATC AAGTCAATATTCTCATATTTGCCTCATATTTCGACTTTACCGTTAAATGTTGTGGAGTTATCATCAACTT TTACATTAACTTCTTTAAAACGAACAATACTGTTCTGTTTATTT…	complete
Slit_GR377	scaffold4567:41192-44389 + strand	MYSMFNNSNNFNSHKDGVDISIDQTVSYKEILHSKVIDKVLQSALKPLNVMLFINFSTKYSIRNNIVTST YTVHKIVCAVWIFITSSLCVYRIIQLISYPLTYVGLFYRLTNTVDLLVVVCGIFRTCTVFMKNHDDVLML YKIQYIFQVLQISHNQIRGLIIRYWVSVIVFKIFVFCSYIWIFFIFSDFEAVNMTYVCFLFDVSTIYTFL PDCQRRRVMKLLRIWIEKVLQSKNFGDDNKRYWNAIFDVYLKIQEIFVIINKISRFVVLFHITLAAYLVL RNLTVILISVADLIRGNIYMIMLMVFMEVWDIKSLVLLICLSVEYERFYSTMRDVENICTMLMPFSTTSS	354	6	i73-95o105-124i164-186o191-210i266-288o298-320i	0	ATGTATTCCATGTTCAATAACAGTAACAATTTTAATTCACATAAAGATGGAGTTGACATCAGCATTGATC AGACAGTGTCATATAAAGAAATATTACATTCTAAAGTCATTGACAAAGTTTTACAATCAGCCTTAAAACC TTTGAACGTTATGCTTTTTATTAACTTTTCCACTAAATATTCCATTCGCAATAACATCGTCACCAGTACC TATACTGTTCACAAAATTGTCTGTGCCGTCTGGATATTTATCACTTCGAGTTTGTGTGTTTATAGGATCA TACAATTAATTAGTTATCCATTAACCTACGTTGGTTTGTTCTATCGTCTCACCAACACTGTTGACTTGCT GGTTGTCGTGTGTGGTATCTTTCGCACCTGTACTGTGTTTATGA…	complete
Slit_GR378	scaffold4567:47527-50334 - strand	MEEKLFRSVSIKGFPKYKIDKDVQTLFYPLNVMQTITLFPKYQIKKNGIRPNSAIKKFIMCCSTAVFLID YWYNYLNILFDENMRRYQPIKFLYFASTFDILFATMGFTMISVSCYVKSKKNVEFLLTFQKVHRFLNNAQ CDKIMIINSWICVSLVFGFYISTTLYMYFHYLKPSWHTLFNSFVLIIMDADYIYAIRVIRLIINKLALWK RKLLDDHQDNATFIKITESLFNELVNNQILIDFFKYLFSIRNPHFMQELLFVWMIKNVFIVTTLSLFLEQ YYVLAENVKDSCLAILGTDCTDEERKMCKNILRLHRASFHKMSVYRMFIVDICCPLHLIIFLTNYTIILL QLAFL	361	6	i58-80o95-117i147-169o179-201i259-278o328-350i	0	ATGGAAGAAAAGTTATTTAGAAGTGTTAGTATCAAAGGATTTCCAAAGTACAAAATCGACAAAGATGTGC AAACATTATTTTACCCACTAAATGTCATGCAAACAATAACTTTATTCCCAAAGTATCAGATCAAAAAGAA TGGAATTAGACCAAATAGTGCGATCAAAAAGTTCATAATGTGTTGTTCTACAGCTGTGTTCCTCATTGAT TACTGGTACAATTACTTGAACATACTATTTGATGAGAACATGAGACGGTACCAACCCATCAAATTCTTAT ACTTTGCCTCCACTTTTGACATCCTATTCGCCACCATGGGCTTTACTATGATCAGCGTGTCCTGTTATGT TAAGAGTAAAAAAAACGTTGAATTTCTCCTGACCTTTCAAAAAG…	complet
Slit_GR379	scaffold4567:18103-20099 - strand	MPRNRYSKWQVSNKNAGNHLEKDMKLLVRSLNFAYYLFLLPKYTIRENCLYARSKKYRVLSFCLLLFLYV INIHRMMNIKIFEHNAKRMEVNILSIYLFFYFLYIMIGFTINFVGELIHRNNNVSLILIIQNIYLSIDFS SKIKSYIISNFIAIQFMIFIDVFIYIWFHSSTIFPNTFSIITKLLGDVMFISLDVDLVVAMRIIILLRHY LDRWVNLVQSMDVDGDVEECAKLWLIFDNILKAYDLCKECFQGLVTYHTLGTFYRNLAYFHIILSLLRIF TGDGNGFSEKLAIFVWQTKNSILVTLFSVYCEQFYLSLEKAESAFVLLMKNENCSNELKRLYKKIVRKNM TFKKISAFGLFNVDASLPIHLLQAVVHYVVVLLQFNLK	393	5	i59-78o93-115i147-169o184-206i358-380o	0	ATGCCACGAAACCGTTATTCCAAGTGGCAAGTTTCCAATAAAAACGCAGGCAATCATTTAGAAAAAGACA TGAAGCTTTTAGTGCGTTCTTTGAATTTCGCCTATTACCTTTTTCTCTTACCAAAATACACTATACGCGA AAATTGTCTTTATGCAAGAAGCAAGAAGTATCGTGTATTGTCTTTCTGTCTATTGTTATTCCTATACGTA ATAAATATTCATCGCATGATGAACATAAAGATCTTCGAACACAACGCCAAACGAATGGAAGTCAACATCT TATCCATTTACCTTTTCTTTTACTTCTTATATATTATGATTGGCTTTACTATTAATTTCGTTGGAGAATT GATACATAGAAATAATAACGTTTCTCTCATTTTGATCATTCAGA…	complete
Slit_GR380	scaffold4567:35316-39295 + strand	MSTQTRVIPITNRKVLHRNCLDKDIQRLVLPFNTLLTLMFCSKYCICNDTITPRGGKYYFVRLLGLFSAI LATSLRIYIIIAYYYNSKDFQDAMLMFLTIYLPVLNIAGFITTCIVNATNGKRNVLLIKMIQHINTNVTF GEISDFIVWNWVSLVFVTCVEVSIYVIGSVHLGAMAIIGIYSELHYFIIDIDFVYTIRLQLLLIKYLEKW ILKVQQVNFEENNEDYYNFEKMFDLYTNIFKAYDVFKSVSISLITFRTTIAFFRNLGDFQLILYLLKKET HVDSYSDIFTLLVVSWAIVKMILVVMIHSRFSEKFNMTVEDANMACIMRLNNANCSKAEKQFCKNVLRRN KTFSKMTACGLFYVDGGLPLSLLGHLTHYYIALLQFTFLRENI	398	7	i58-80o95-117i146-168o172-189i245-267o287-309i359-381o	0	ATGTCGACCCAAACCAGAGTTATACCAATAACTAATAGAAAGGTTTTACATCGAAATTGTTTAGACAAAG ATATCCAAAGATTAGTTCTGCCTTTCAACACTCTCCTAACATTAATGTTCTGCTCAAAATACTGTATTTG TAATGATACCATAACTCCAAGGGGAGGCAAGTACTACTTTGTCAGACTCCTTGGACTCTTCTCCGCAATT TTGGCGACGAGTTTACGCATCTATATAATTATAGCATACTATTATAATTCTAAAGATTTTCAAGATGCCA TGTTAATGTTTCTTACAATATATCTACCTGTTCTCAATATAGCTGGTTTCATCACCACCTGCATTGTCAA TGCAACGAATGGTAAAAGGAACGTCTTGCTTATCAAAATGATTC…	complete
Slit_GR381	scaffold459:35587-38495 + strand	MFRKNRVTSFKFTKHLRHFYVGSQIQRIFRPLNLTLSLFLCFKFRIRNNLIVTTPVPCLLMFYAICIFCL TFSWLAYSDYYIHRDAVLIGYYVLYFVITGIGFTTMFFVELFNRQNNCLLLILFQRIHDGINFNSYVHIY VIWNWIYVTIIIIVNLIISALYYIIMNQFSLVTFVSDITYIILDLNVVYAISVISLLTKYLEEWKKSVLE LKNVQTDNANALHYWKMYETYLNIMDTYCLYKKLFRVLMFYHAVDTFYRSIFYSGTYLDLLYMADSNEGE MYAVCTLAFLWLPKNMILMISLSVYFEKFYMTVEEVKIACILLLKDTKCSKYQTGFYKKVLQTNRTFSKM TACGLFYIDAMLPIRLFLLTTNYVIVLLQFAFT	389	7	i50-72o87-109i141-163o178-197i244-263o283-305i354-376o	0	ATGTTTCGAAAAAATCGTGTGACTTCATTTAAATTTACAAAACATCTTCGACATTTTTATGTAGGCAGTC AAATTCAAAGAATCTTCCGTCCTCTAAACTTGACGTTATCATTATTTTTGTGTTTCAAATTTAGAATCAG AAACAATTTGATCGTCACTACACCAGTGCCATGTTTATTAATGTTCTATGCAATTTGCATATTTTGTCTT ACATTTTCTTGGCTTGCGTATTCTGATTATTACATTCACCGGGACGCTGTGCTTATTGGCTATTACGTTC TTTATTTTGTCATCACGGGTATTGGTTTTACCACAATGTTCTTTGTGGAACTTTTCAACCGTCAAAATAA CTGTCTTTTACTTATACTGTTTCAAAGAATCCATGACGGCATTA…	complete
Slit_GR382	scaffold459:30384-33264 + strand	MKILPKRPFQVLVIKNRLEKSIKMLAHSLNIVPNLFWSSKYSIRSNHIYPRGKTYDVVGFFIMICLNSVC IYRTLVLDDGDEDVPKLERVLLSAFNFFYIIYFMIGFTMNFILTFAYKQENISLILKIQSIYLGIGFRMR IRGFIVWNWISIIAILFTDIFIYVIYYISAEIFIVYEFICDATFIALDVSIVVSMRFMILLRKYVEEWIK QVLMMKSGRQERCNKLFRIYKNILKAYILYKKIFHVLVLYHSFGVFYRNLVNFHLILSALRIFYGNRDDT VYNILSICLWQTKNMCLIILQCILCEKFYISVEEVDSACIQLLKDKTCSKNTRHFCKNIIRSNETFNKMT ACGMFPIDATLPLSLAGIITNYVVVLLQFSLSKIY	390	6	i57-76o91-113i145-167o172-194i233-255o359-381i	7tm_7	ATGAAAATTCTACCAAAAAGACCGTTCCAAGTTTTGGTAATCAAGAACCGTTTGGAAAAAAGCATAAAGA TGCTAGCACATTCCTTAAATATTGTACCCAATTTATTCTGGAGTTCGAAGTATAGTATTAGGAGTAATCA TATTTATCCACGTGGCAAGACGTATGATGTCGTAGGATTTTTTATTATGATCTGCCTCAACAGTGTGTGC ATTTATCGGACTCTCGTTTTAGACGATGGTGATGAAGATGTACCCAAACTAGAGAGGGTGCTCTTATCTG CCTTTAATTTCTTTTACATTATCTATTTCATGATTGGGTTCACTATGAACTTCATCTTGACCTTTGCATA TAAACAAGAAAACATTTCCCTCATTCTCAAGATTCAATCCATCT…	complete
Slit_GR383	scaffold4700:3-1877 + strand	MAKKIKNNEKVFLNHDILSIIYPFYYVRNLICVQKYSIKEKCVEQVSCKHVFYSSLGFIVMTSMLITTYV YTDFILRHALVVYYIVYSEQLIYYFIVSNTNWYYSAASLKLLILLYEINCSIYSKEDVKKFKYISYISMS SLVLISGLLFIIKLLIDPHWTLMRAFFLTVILLLDSEVIETSLNTYMLTCKTKKWNDDIIKLKVDDKCND DDVTIDIDSVLDDKSHFLVAIFEAWDLNIKISGLHVVFHFITAFLKFMMYVVVVTFWLKEYISGTNMAFS QSVGLVLMIPKMLFEEISLCVACQLFYNEVERANGIIIWNMAHDTASKRKWKNMSRIINTYFQKMTAFGI FSIDASFILDYFKTITTYTVVILQFSLL	383	5	i50-72o92-114i134-156o246-268i337-359o	0	ATGGCCAAAAAAATTAAGAACAATGAGAAAGTATTCCTAAACCATGACATATTGAGCATCATATATCCAT TTTACTACGTCAGAAATCTTATTTGCGTGCAAAAATATAGTATTAAGGAAAAGTGTGTGGAACAAGTCTC TTGCAAGCACGTCTTTTATAGTTCTCTCGGGTTTATTGTAATGACCAGCATGTTGATCACCACATATGTG TACACCGATTTTATCTTGCGACACGCATTAGTCGTCTACTACATTGTGTACTCCGAGCAGCTCATCTATT ACTTCATAGTTTCAAACACGAACTGGTACTACAGTGCTGCAAGCCTGAAGTTGCTTATTTTGCTCTACGA AATTAACTGTTCCATCTACAGCAAAGAAGATGTAAAGAAATTCA…	complete
Slit_GR384	scaffold4766:10029-12688 + strand	MLNSKNHRNCDVNNYRVEVITDNLVDKDVQLMLRPLNLMTNIFFNPLYRIKNGFITPNSYISNAFTVCSL ILSLALFLYRAYDRVRLNIDKAKVISAKNFDFFIVALATIFRHSVIVFYSKNNILFVLSFVKVNRFLNNE KEFKRLILTNWISVFSLFCSNLFLILYICTMLGLPSYNIICGCIYECMDMNFLYAIRLINVLKHKVHRWN CKVFELHSMQDENLKKGLYKKMFHAYFDLLRCYDFYKRFFQLVILCHYISCFIYNLIHMELIIGNVPNVK SWLIQFLILTTNIVWLLKNFILEIILCCEAENFYMATQETRDICMNMLKENCTSMYLHNY	344	6	i59-81o109-131i152-174o179-201i252-274o284-306i	0	ATGTTAAATTCCAAAAACCATCGAAATTGTGATGTCAATAATTACCGTGTTGAGGTCATAACGGATAATT TGGTGGACAAAGATGTTCAATTAATGCTTCGGCCCTTGAACTTGATGACAAACATATTCTTCAACCCCCT TTATAGAATCAAAAATGGTTTTATCACTCCTAACAGTTACATCTCTAATGCTTTTACAGTTTGTTCTCTC ATATTATCTTTAGCGCTGTTCTTATATCGTGCTTATGATCGTGTTAGACTGAACATTGATAAAGCCAAAG TCATCAGTGCGAAGAATTTTGATTTCTTTATAGTCGCCTTAGCAACTATATTTAGACATTCTGTCATTGT CTTTTATAGCAAAAATAATATTCTATTCGTGTTAAGCTTTGTCA…	partial
Slit_GR385	scaffold4766:43-2795 + strand	EESEKKYYCQNFFKTYEDILKCYDIYRICFQQQILFHFVLTLCMTLSDVQNIVSGASSYAEFVTTMRYLK LYFAVWFLKKIMFALLLKDEKRFYKNIIRLHQTKFEKMSICKMFYLDAALPVNIFILVTNYIVVLLQLAF S	143	3	i34-53o68-87i118-140o	0	GAAGAGAGTGAAAAGAAATACTACTGCCAAAATTTCTTTAAGACCTACGAAGATATATTGAAGTGCTATG ATATCTATAGGATATGTTTCCAGCAACAAATTTTATTTCACTTTGTACTTACTTTATGTATGACTTTAAG TGATGTTCAAAATATCGTGAGCGGTGCAAGTAGTTACGCAGAATTCGTAACGACAATGAGATATTTAAAA TTATATTTTGCTGTTTGGTTTTTAAAAAAAATAATGTTTGCACTCTTATTGAAGGATGAGAAACGATTTT ATAAAAATATAATTCGACTACACCAGACCAAGTTCGAGAAAATGAGTATATGCAAAATGTTCTACTTAGA TGCAGCATTACCTGTAAATATTTTCATCTTAGTAACCAATTATA…	partial
Slit_GR386	scaffold495:408-3471 - strand	MRGFYVAMSALLDFELIQVSIFILLLTYQTRVWNKKVENYKSLIVNDESIVVDNEMILEEIYLNFKYINE AWNLIKKSAELFILFHYVTTFIQSIFYAEILIVWCINNFGKLEYIISHAVGMMLLLSKAFFVETGLCVAS ENFHEEIDRVHTNVILKLTQDLPSKKIWKNIYRILNVEFDKLHAMNMFVVDAATLLHYCNLVTTYIIVLL QFAFLH	219	4	o4-26i82-104o114-132i193-215o	0	ATGAGAGGGTTCTATGTAGCAATGTCAGCACTTTTAGACTTTGAGTTAATACAAGTATCAATCTTCATTC TTCTCCTTACGTACCAAACAAGGGTATGGAATAAAAAAGTGGAAAACTACAAGTCATTGATTGTGAACGA TGAGAGTATAGTTGTGGATAATGAAATGATATTGGAGGAGATTTATTTAAACTTCAAATATATAAACGAG GCGTGGAATCTGATAAAGAAGTCTGCAGAATTATTTATCCTGTTCCACTACGTGACAACTTTCATACAGT CCATATTTTACGCAGAAATCCTAATAGTTTGGTGCATTAACAACTTTGGCAAACTAGAGTACATAATAAG CCACGCGGTCGGAATGATGTTGTTGCTATCTAAAGCTTTCTTCG…	complet
Slit_GR387	scaffold495:46958-49799 + strand	MSLDLAREDIAFVNHYYLEKDIQQWLQPFNLTLRLIFLDKYSIKDNYIAYKTKKAIIITSLCLCLVTIFS FFTMAPMSELYNNFLTRFFSAVFVTEYHIGLVTMIVINFTHRRENILLIALIQIIHKSVNIGKCFKIFVI WNWIFISVVILNTFILIVMIYTGFKGVSLYDFISDIIYLSFDLNLTYGICILTLLTKYLQVWCRRVSVVN DEADADAEEYYVKLCVTYMNILKAYDLYKRTVHTVLLYYTIDTFLRVIFYFQAFIDAVKVELHLRQATIG TMFFVVLGWAVKNLIYLTINCIQSEKFYIMIEKSEEACLQLIKNPKCSKSHQRLCRLVLQANRSFSKINA CGLFYIDATLPILFTEVLTGNIIVLLQFAFL	387	7	i56-78o88-110i139-161o176-195i242-264o279-301i353-375o	7tm_7	ATGTCGTTAGATTTAGCCAGAGAAGATATTGCTTTTGTCAATCACTATTATCTCGAGAAAGATATCCAGC AATGGCTTCAACCTTTCAATCTTACTCTTCGTTTAATTTTTTTAGACAAATATTCTATTAAGGATAATTA TATAGCATATAAAACGAAGAAAGCTATAATAATAACATCACTGTGTTTGTGTTTAGTGACAATATTTTCA TTTTTTACTATGGCACCTATGTCAGAGCTTTATAACAATTTTCTCACAAGATTTTTTAGCGCTGTCTTTG TAACTGAGTACCACATTGGCTTAGTAACAATGATCGTCATTAACTTTACACATAGACGCGAAAACATTTT ACTAATAGCCCTGATACAGATAATACACAAAAGTGTCAACATAG…	complete
Slit_GR388	scaffold495:54316-57779 + strand	METMRQRKISQQYQDKPIVFIDKDVQALLQPLNLMQIIWGYPKYRIVNNVITRNSCLVSLMSLCVAIASI SLFVYRSFDRIATGKIHSNLTANSKCSLITDCIIPSFGIIITFSSSFFQADYNIMLVLKVLGIHRLHNDK DVSKRFIICNWIIFFLLSIYSILFTTFIYIHFQLSFYNIFCGFAAVCFDTNMLYAIRLIMLLKDKVVLWN IQVKNVQNVEESEKKYYCQNFFKSYEDILKCYDIYRICFQQQILFHFVLTLCVSLTDVQNIVSSASSYAE FVTAVEYLSSYSIWFFKKILFAFLLSLEFEKFYTALYDIQETCRLMLISNDSGDQIRFSKNIIRLHRAKF EKMSVCKMFYLDAALPVNIFILVTNYIVVLLQLAFS	391	7	i54-76o96-118i147-169o179-201i253-272o287-309i363-385o	0	ATGGAAACTATGAGACAAAGAAAAATAAGTCAACAGTATCAAGACAAGCCAATTGTTTTCATTGACAAAG ATGTGCAAGCATTACTTCAGCCACTGAACTTAATGCAAATTATTTGGGGCTATCCAAAATATAGAATTGT AAACAATGTAATAACTCGTAATAGTTGTCTAGTGTCTTTGATGTCCTTATGTGTCGCGATTGCGTCAATT TCTCTATTTGTCTACCGTAGCTTCGATCGAATTGCTACGGGAAAGATTCACAGTAACTTAACGGCTAACA GTAAATGTTCTCTGATCACCGATTGTATCATCCCCTCTTTTGGAATTATCATTACGTTTTCTTCCTCCTT CTTCCAAGCTGATTATAATATTATGCTCGTTTTGAAGGTTTTGG…	complete
Slit_GR389	scaffold495:88937-91186 + strand	MIQSHHVENGLQRILRPLHLTLKFLGTPKYRIGDGRIIPIHKKSVAIWFIIVIFICGYGTFSSIIEHKSI KMNILIFVNFIYGIFICFGFTISFIVELSYRQNNCSLVILFQKIYSSLKFRDEVQSFIVWNWFLTLCTTF YNLIMLLMLHIIYTNMVVIGIIGDCAYITFDINLVYAISILMLLNKYLDEWIQAVLMMNEEEENGMNCQH LLQVYLDIMNAYNLYKKVFRILILYYSVDTFFRTVVCVESVLQFLRLPTVYQQAITVMSILTCLDLIKNL FLLTLHVINCENFYEKIDGTNMMCTQLMKNSGLSNNKMDLYKKVMRTNLTFSKMTACGLFYIDATLPVRL LLLTTNYVIVLLQFAFL	373	5	i45-64o74-96i129-151o166-188i338-360o	7tm_7	ATGATACAAAGTCATCATGTCGAAAACGGTCTCCAAAGAATTTTGCGTCCTTTACATCTTACACTCAAAT TTCTTGGCACACCAAAATACCGAATCGGAGACGGTAGAATCATTCCGATTCATAAGAAATCTGTTGCGAT TTGGTTCATAATTGTGATCTTCATATGTGGTTACGGCACTTTTTCCTCTATTATCGAACATAAGTCGATC AAAATGAACATCCTCATCTTTGTAAATTTTATTTATGGTATTTTTATCTGCTTTGGTTTTACCATTTCCT TTATCGTGGAATTAAGCTACCGTCAGAACAACTGCTCTCTTGTTATTTTGTTCCAAAAAATCTACAGTAG TCTTAAATTCAGGGACGAAGTTCAGTCTTTTATCGTTTGGAATT…	complete
Slit_GR390	scaffold495:96712-97491 + strand	MFKVYKVIPKAFSKRNKLAKRFQKYRLSKEFQRILYPYNLFLMLFFSSKYCVRGNKISPSSNSIILLQFL SCCYVTAVSIYIVTLTDIFFFIPNGNFFIVRFISIFLPATRCINYLLMFILNTVNRQNNVLLVVMMQNIH ENVRPTGMGHFIVFNWILVSILMLVIALAFILVGGIVKYNDSLKTVCEILMISFDVDFIYNIRILVLFIK YIEHWIKKIDLMTNDREDDEVYCKKLFATYLKILEAFDVYKVLYKVVVSL	263	4	i62-84o99-121i152-174o189-211i	0	ATGTTCAAAGTATATAAAGTAATACCGAAAGCCTTTTCTAAACGAAATAAACTAGCTAAACGTTTCCAGA AATATCGTCTAAGTAAAGAATTCCAGCGAATACTATATCCGTACAATTTATTTCTGATGTTGTTTTTCTC CTCAAAGTATTGTGTGAGAGGCAATAAAATCAGTCCAAGCAGTAACAGCATCATCTTGCTCCAATTCTTA AGTTGCTGTTATGTGACCGCTGTGTCTATTTACATTGTAACTCTAACAGATATTTTTTTCTTCATACCAA ACGGTAACTTCTTCATTGTACGATTTATATCTATTTTCCTTCCTGCCACTCGCTGCATCAATTATCTTTT GATGTTTATACTTAATACAGTGAACAGACAAAACAATGTGTTAC…	partial
Slit_GR391	scaffold495:13168-16270 - strand	MKNIRSNRVDENIQKCFLSLNVMQYLVLKPKYHLKNNIINVNNRFNTLILFFGLTYNLTLFFTHNLLIFL DDNMMRYSSFNFLHFASYIDFSYRCIGFTILFSTNFMYTKLNVLFVLYFQEIHKFVGFYVSFKKYIFINW LCIISIYVYYIMLSICYYYNTSDPPFLVIWYFLSLITYDTEMIHSPRVVHLLTEKLKLCSVQTKSLYQTD SNETYLKNLFHTYDLIFQCYGILKKVYQAPLLLHAFLTFTQGLVNSRIIIELCKHSYDSYGVMYSTTSFY LSIWTMKNVLLQIWISLELESFYNTLRDIKNSCILVLGTNCSDNTKKFCKNVLRLHEANFSEISAFGLFK INGCYPMHLLTYYTYYTIVLLQFALRVN	383	3	i48-70o95-117i137-159o	0	ATGAAAAATATTCGAAGCAACAGAGTAGACGAAAATATTCAAAAATGTTTCCTGTCTTTGAATGTCATGC AGTATCTTGTGCTAAAGCCAAAATATCATCTAAAGAATAACATTATTAACGTTAATAATCGTTTCAATAC GTTGATATTGTTCTTTGGATTAACATATAACCTTACCCTATTCTTCACCCACAATTTGCTAATATTTCTC GATGACAACATGATGAGATACAGTTCTTTTAATTTTCTCCACTTTGCATCGTACATCGATTTTAGTTATC GTTGTATTGGTTTTACTATACTCTTCTCAACCAATTTCATGTACACCAAGCTTAATGTTCTCTTCGTTTT GTATTTCCAAGAAATCCACAAGTTCGTTGGCTTCTATGTTAGTT…	complete
Slit_GR392	scaffold5363:5979-8883 + strand	MISMKELKEYENFPGLQGILVLRHLFGYYFQSSNSLIVCLLFKCYCVVCCGILTYGLYFWNNYNYSLSYD MLVVLEKAVGTVISLITEEEFVIKFASDIVTYFSPSLQIRLYCRMTNFMVCIAIAIRAINKFAFWSPITI NEVLYMYELTSCYFSRLTAVYIAENYQKMVEVLWKSLRDKMQSTSIIDVKRKYVKDFIFDLRKLTDILDA TVIYLRVQVIVGCICEFFKVTFAMFYLNYANVTTRYSVIWTAEVIFSIITFLVPLIMIELGINYLIEIKN VLAEEFLASKDKELRGAITDALEYVEACASKHMVWNEFPMNLDLVLGYFNLCTDYVIAILQFIY	348	5	o37-59i118-140o217-239i246-268o324-343i	0	ATGATTTCTATGAAAGAATTGAAAGAATACGAAAATTTTCCTGGACTTCAAGGAATATTAGTATTACGAC ATTTATTTGGATATTACTTCCAATCCAGTAATTCTCTAATTGTGTGTCTCCTGTTTAAATGTTATTGTGT CGTCTGTTGCGGTATATTAACTTACGGATTATACTTTTGGAATAACTATAACTATTCCCTAAGCTACGAC ATGCTGGTGGTTTTGGAAAAGGCTGTTGGCACCGTCATATCATTGATCACCGAAGAAGAATTCGTCATTA AGTTTGCCTCAGACATTGTTACATATTTTTCACCTAGTTTGCAAATAAGATTATATTGTCGTATGACTAA CTTCATGGTCTGTATTGCGATAGCCATAAGGGCTATTAATAAAT…	complete
Slit_GR393	scaffold5498:6659-9284 + strand	MEMFQNTPQTLSVKVVFMNTVDKDVRAILLPLNLMQYLMFCPKYRIKNDFIIPNSFITGVVSLIINIVFI VTFAYSLYATNYFGPKNTEGISLLLFMTVYDSIIYSFGIVLNFVIGIVQSKKSIRFVIIFQEVHRFLNNK TNTKHTIVWNWLVVLLVVIPNIIYHITFSLCMYVPIKFTISDFTISFFDFNLICTIQVIKFLRNKVDLWN IQAKYGGDLECRHRGEYWKKLFQTYVDILECYNIHNVCYRAFIVYYTSEVLVHNLIYIEMFIYAVFYLLY REYVSDGRLLVILMLLFAWLLKNITLLTCLIYQYEMFYIAVQNVQDTCTLILMTAESDAEKRLHKNMLRL HRATFSKMSLYGMFHVDAALQQGLMLLLTEYTVVLLQFALL	396	6	i56-78o93-115i146-168o183-202i260-279o289-311i	0	ATGGAGATGTTTCAAAATACTCCACAAACATTGTCTGTTAAAGTCGTTTTTATGAATACAGTAGATAAAG ATGTGCGAGCAATCCTTCTACCACTAAACTTGATGCAATATTTGATGTTCTGTCCAAAATACCGCATCAA AAATGATTTTATAATACCAAATAGTTTCATAACTGGCGTTGTGTCTCTGATTATTAATATAGTGTTCATA GTTACATTCGCATACAGCTTGTATGCAACTAATTACTTTGGTCCAAAAAATACCGAAGGAATTAGTTTAC TTTTGTTCATGACTGTGTACGACAGCATCATCTATTCTTTTGGTATTGTCTTGAATTTTGTGATTGGGAT TGTTCAAAGCAAAAAATCTATTAGATTCGTTATAATCTTTCAAG…	complete
Slit_GR394	scaffold5500:75-3261 + strand	MDATDTIIHVEEAKEKDKHLKDLQAFFRPHGIVQALFMLSKYKLENNRVEPNSTFYNVSSVIFSVALLIC HSYITFRPFYVDEWDATLLAKYVCAVEETPLLWFGILMNVYTNILQTKNNTIFGVKMQNVCGILRANGSS INNFITLNWCSIVSVISFQISSILFFNYAFPTIFHIYELLAYLIYIIFDTNVVYTIALMELLAKAFRSWI DKSNRYQSETNFHSKDFWNEMFKDYVDIYETYEIAAKVLNPFILFCYIKTFSNALFSILFRIEIGKHLTT DIIKYTLTAVISMFWMYRDMVLFTLLSLECEKLYTKMKEVQNICIELAASKTCPDIQQKVCKNIVRHQNA CFKKMKVCGLFAVDASLMMSFLSLITTYIILVFQFEYL	393	7	i53-75o101-123i144-166o181-203i248-270o285-307i360-382o	7tm_7	ATGGATGCAACAGATACAATAATACACGTAGAGGAAGCTAAAGAGAAGGATAAACATTTAAAAGATTTGC AAGCTTTCTTTAGACCGCATGGGATAGTGCAAGCATTGTTCATGTTATCTAAATACAAGTTAGAAAACAA TAGAGTAGAACCAAATAGCACTTTCTACAATGTATCATCAGTGATATTTTCTGTAGCGTTACTTATATGC CACAGCTATATAACTTTTAGACCATTTTATGTAGATGAATGGGACGCTACACTTCTAGCAAAATATGTGT GTGCTGTCGAAGAAACTCCTCTCCTGTGGTTTGGGATTTTAATGAATGTCTATACAAATATCTTACAGAC AAAAAACAACACAATATTTGGTGTAAAAATGCAAAATGTTTGCG…	complete
Slit_GR395	scaffold6358:12260-14455 - strand	MKVIKMMQRLKILPKPNVQVFLNNKLENEIQKVVHSFNFVLKLFCASKYSIRHNQLYPKGYKYQFMAFCFTVFMNLLCTYRMFTVDITDKNMSESENDVVTLLSALYYFLYTIGFTIMFILDFLHKQNEGXIIIEIQAVYLSIDFSKHIRSYIIWNWISLFMIMFVDIYMYSIFFILYENSTSIEILTDYFCDCVFIIFDVNYVISIRFIILLKAYLDEWIREILVMEEQENEGCCLKFFRSYQYILKAYNLYKTISRVLVLCHVVNTFIRSLLSIYIVLFTSKRFSLSGSNASPFYILGSLLWVSKNAILVIIHCVCCERFYITVEEAKSACIQLLKNGDYSRSQEWLYKSVTRINRTFSKMNACGLFYVDATLILCLTGVITNYAVVMLQFTFL	396	7	i65-84o99-121i153-175o195-217i259-281o296-318i367-389o	7tm_7	ATGAAGGTGATAAAAATGATGCAAAGGCTTAAAATATTACCAAAACCAAATGTTCAAGTGTTTCTCAATAATAAACTAGAAAATGAAATCCAAAAAGTGGTGCATTCGTTTAATTTTGTTCTTAAATTATTCTGTGCTTCAAAGTATAGCATTCGACATAACCAGTTGTATCCGAAAGGATACAAGTATCAGTTCATGGCATTCTGTTTCACAGTGTTCATGAATTTGTTGTGCACCTACAGGATGTTCACCGTAGACATTACTGATAAAAATATGTCTGAATCAGAGAATGATGTGGTCACTCTCCTCAGTGCTCTTTATTACTTTCTTTATACCATTGGCTTTACTATTATGTTCATTCTCGATTTTTTACACAAACAAAATGAAGGGNTTATCATT…	complete
Slit_GR396	scaffold6358:15672-16674 + strand	VLFSAINVFTRTLCYVGILIQTSERRYKCVFWKIISLTIIWVVNDIVLVFLQNYFCEKFYMTVDKAETTL LWKKRTFNKMTTFGMLSVDALLPITLVAQVTNYVII	108	2	i29-51o83-105i	0	GTATTATTCAGTGCAATCAATGTGTTTACACGAACTCTGTGTTACGTGGGAATTTTGATACAAACTAGTG AAAGACGTTACAAGTGTGTTTTTTGGAAAATCATCAGTCTTACAATCATTTGGGTTGTAAATGACATTGT TCTTGTGTTTTTACAAAACTATTTTTGCGAGAAGTTTTACATGACTGTAGATAAGGCTGAGACTACATTA TTATGGAAGAAACGTACGTTCAATAAGATGACAACGTTCGGAATGCTCTCAGTTGATGCTCTACTACCGA TCACATTAGTAGCACAAGTCACCAACTACGTCATTATTTGA	sequencing uncertainty
Slit_GR397	scaffold70:117181-119084 - strand	MMAFNSLLIQRIKNNKRNLIYELDKEIQRILYPIDLLLLLLLSPKYTIKDNYITTIGKKQTIVSFLSLCF VTTITFYSLLIHDLLSMITGRERGLAVYIINLLVNSLLLIGFIMIFILNVVTSRKNILLIVKIQQIHRKM DFNYISSFATWNWILGVFIFCLNVFMFTAYHVMLYVIDRKIHIINWLILIRNIIFTSFDLNCVYAIRLIV LLKNYLSAWTIKILSFEEHEYSDALAIYKNILEEYRLYKNVFQVLMLYAAGNVIFRNICFLGSMLVYANM PNPSEELNLIVYKYPIASVALFTWVVKDIALFITQCVECEKFYIANEEAKSACIQLMKIKNCPHYQKCLY KKVMRTNRIYSKISACRIFYVDAQSTITVIGFLAGYICAMLQFA…	402	7	i62-81o96-118i148-170o183-205i254-276o291-313i368-390o	0	ATGATGGCGTTTAACAGTCTACTCATACAACGAATAAAAAATAACAAAAGAAACTTAATTTATGAGCTGG ACAAAGAAATACAAAGAATATTATATCCAATTGACTTACTACTCCTTCTATTGCTGTCCCCAAAATATAC AATAAAAGATAACTACATTACTACGATTGGAAAGAAACAAACTATTGTATCGTTTTTGAGCTTGTGTTTC GTCACTACAATTACTTTTTACAGTTTGCTTATTCATGATTTGCTTAGCATGATCACAGGTCGTGAACGTG GCCTCGCCGTTTATATTATCAATTTACTCGTAAACTCACTCTTACTTATCGGTTTTATAATGATTTTTAT CCTAAACGTCGTCACTAGCCGAAAAAATATCCTTCTAATTGTGA…	complete
Slit_GR398	scaffold70:119615-121394 - strand	KYTIKDNYITTIGKQQTIVSFLCLCFVTTITFYSLLIHDLLSMITGRERGLAVYIINLLEKSLLLIGFIM IFFLNLVTSRKNILLIVKIQEIHRKMDSNYISSFATWNWILGVFIFCLNVFMFTTYHVMLYMIDLKIHII HWFVLIRNIIFTIFDLNCVYAIRLIVLLKNYLSAWTIKILSFEEHEYSDALAIYKNILEGYRLYKNVFQV LMLYAAGNVIFRNICFLGVMLVYANMPNASEELNLIVYKYPIVNVALFTWVVKDIAQFITQCVECEKFYI ANEEAKLACMQLMKNKNCPHYQKRLYKKVMRTNRIYSKISACGFFYVDAQSTITVIGFLAGYICVMLQFA FL	357	7	o15-37i50-72o109-131i144-166o210-232i245-262o329-351i	0	AAATATACAATAAAAGATAACTACATTACTACGATTGGAAAGCAACAAACTATTGTATCGTTTTTGTGCT TGTGTTTCGTCACTACAATTACTTTTTACAGTTTGCTTATTCATGATTTGCTTAGCATGATCACAGGTCG TGAACGTGGCCTCGCCGTTTATATTATCAATTTACTCGAAAAATCACTCTTACTTATCGGTTTTATAATG ATTTTTTTCCTAAACCTCGTCACTAGCCGAAAAAATATCCTTCTAATTGTAAAAATCCAAGAAATACATA GAAAAATGGATTCTAATTATATCTCTAGTTTTGCTACTTGGAACTGGATACTTGGTGTTTTTATTTTCTG TCTAAACGTCTTTATGTTTACGACGTACCATGTGATGTTGTATA…	partial
Slit_GR400	scaffold703:50203-52752 + strand	MRTILNNFQVSLKSSYGINENVEENIIKKDFKDIFYPLDFILVMTFATKYKIKKNFVTSFSKKHIVLRFM AVFSVQVVASCRVLIFDLNLPDHNMSYFFSDLFYWFIIWLGCCMLFIEELIHRHDSYLLILIIKEVYKSI DFDKRRKSFVIWNWISVSVIFVFDVLITLVFYSNPQKFDTVNFISDLLCIKFDMVLVLGYRVLALLTMYV DEWTKCVRRLNNECNEELKKFHCKKLFKTYDNIMKSYDLFKKVFQISVLFYTVDSFGRTVLYAKMVLGLN EVNKEILVMSSIMASIWFVKNFLISTVYNIQSEKFYIKIEGAQSASLELWNYSNCSHCQKLFSKKVFQRH RTFSKMTACGLFHIDAMLPIRLFLLTTNYVIVLLQFAFL	395	7	i64-86o96-118i150-172o187-209i253-271o286-308i359-381o	0	ATGAGAACGATTCTAAATAATTTCCAAGTTTCTTTGAAATCTTCTTATGGAATAAATGAAAATGTAGAAG AAAATATAATTAAAAAAGACTTTAAAGATATATTTTATCCACTAGACTTTATACTAGTTATGACGTTTGC AACGAAATATAAAATAAAAAAGAATTTCGTGACTTCATTTTCGAAGAAGCATATAGTTTTACGGTTCATG GCTGTGTTTAGTGTCCAAGTCGTAGCTTCATGCCGCGTATTGATTTTTGATTTAAACTTACCTGATCATA ATATGTCTTATTTCTTTTCTGATTTATTTTATTGGTTCATCATTTGGCTCGGTTGCTGTATGTTGTTTAT CGAGGAGTTAATTCACCGTCACGATAGCTATTTGCTTATTTTAA…	complete
Slit_GR81	scaffold703:2647-6100 - strand	MDVVQRISIIPNKEQNLNTRRRLVSLKEVQGMFRPFHMIQYIHFLSKYQIRDNFAVQNSLLYNGFSGIFTAALISIVVIANLRISYSKCLEGMAFVKFFCDLQEVLLLCLGNLMNFITNVVKSRTNVLLPPIIQNVCEIIRLHERKNVFKKFTFINWIYVIYSILSQSMWIIFFKYTFYTVYEMDQVLTYLLYVIYDVNILYGARIITLIQEALKIWIDDVRNSEFVPDSERDEYFDRLFTVYMEIFEAYQIVADAIHPLVLFFYIKTLDNTVFALYIRIEIGKTFEGGFLKLLLTTLMSLFWLYKDIFLLITFSFLCEKFYFTIKEVQGVCVQMIASQRCSEAQRRVCKNIIRHQEVSFAKVNACGLFVIDAAVILQYAGILTTYVIVVFQFEFL	396	6	i60-82o152-174i187-209o256-278i290-312o368-390i	7tm_7	ATGGACGTCGTACAAAGAATTTCAATAATTCCAAATAAAGAGCAAAATCTTAATACTCGTAGACGACTTGTGTCTCTAAAAGAAGTTCAGGGAATGTTCAGACCATTCCATATGATCCAATATATTCATTTTTTATCCAAGTACCAAATCCGGGACAATTTCGCTGTCCAAAATTCACTTCTCTACAATGGCTTCTCTGGAATTTTCACGGCGGCTCTAATATCAATTGTAGTCATTGCGAATTTGCGGATTTCCTACTCAAAATGTCTCGAAGGCATGGCTTTTGTAAAATTCTTCTGTGATCTCCAAGAAGTATTACTATTATGCTTAGGAAACTTGATGAACTTCATCACGAACGTTGTAAAGAGCCGCACAAATGTTCTGCTCCCACCGATAATC…	complete
Slit_GR402	scaffold703:24447-26941 + strand	MEEKLFRSVRIKRFPKYKVDKDVQTLFHPLNIMQTITLFPKYQIKNNLITPNRPIAKFIMCCFTTVFLIQ HWYNYLIVLFDENMRRYQPIKFLYFASTFDILFATMGFIMISISCYVKSKKNVEFLLTFQNVHRFLNNER CEKIIIVNSWICVSLVFGFYISTTLYMYFHYLNPPWYTLFHLFALIIMDTDSIYAIRVIRIIINKLVLWN RKLLDDHEDNAMDCSRMFEAYVQIHECYNSIKNIFQATTFIKTTESLFSELVNNQILIDFFKYLFSIRNP HFMQALLFVWVIKNMFIVTTLSLFLQQYYVLAENVKDLCFAILGTDCIDEERKMCKNILRLHRASFHKMS VYRMFIVDICYPLRLITFLTNYTIVLLQLAFL	387	6	i58-80o95-117i144-166o176-198i286-308o355-377i	0	ATGGAAGAAAAGTTATTTAGAAGTGTTCGTATCAAAAGATTTCCAAAATACAAAGTGGACAAAGATGTGC AAACATTGTTTCACCCACTAAACATCATGCAAACGATAACTTTATTCCCAAAGTATCAGATCAAAAACAA TTTAATTACACCAAACAGACCGATAGCGAAGTTCATAATGTGTTGTTTCACAACTGTATTCCTCATTCAA CACTGGTACAATTACTTGATCGTACTATTTGATGAGAACATGAGACGGTACCAACCTATCAAATTCCTTT ACTTTGCCTCCACTTTTGACATCCTATTCGCCACCATGGGTTTTATTATGATCAGCATCTCCTGTTATGT TAAGAGTAAAAAGAACGTCGAATTTCTCCTGACTTTTCAAAATG…	complete
Slit_GR403	scaffold703:36918-40880 - strand	MSTQTRVIPITKRKVSYSNRLDKDIQRLVFPFNSVLTLMFCSKYCICNDTITPRGGKYCIVRLLGLLSAI LVTSFRIYITIAYYYDSKDFQDSMLIFLTIIYLPGLNLASFIVTCIVNATNGNMNVLLIKMIQNINADIA FEEIRDFIVWNWASLVVVTGVEVSMYVLNSSHLGVMTILGVYSELHYFIIDIDFVYTIRLQLLLTKYLEK WILKVQQVNFEEDNEDSYNFEKMFETYTNIFKAYDVFKSVSNCLVTFRISTAFFRNLGFFQLFLFIVKKG THNFYSNIVMLLVVSSAIVKMILIVMIHSRFSEKFNMTVEDANMACILRLKNANCSKAEKQFCKNVLRRN KTFSKMTACGLFYVDGGLPLSLLGLLTPYYVALLQFTFLRENIW…	415	6	i63-85o95-117i147-169o255-277i284-306o367-389i	0	ATGTCGACTCAAACCAGAGTTATACCAATAACTAAAAGAAAGGTTTCATATTCAAATCGTTTAGACAAAG ATATCCAAAGATTAGTTTTTCCTTTCAACAGTGTCCTAACATTGATGTTCTGCTCAAAATACTGTATTTG TAATGATACCATAACTCCAAGGGGAGGCAAGTACTGCATTGTCAGACTCCTTGGACTCCTCTCCGCAATT TTGGTGACCAGTTTCCGCATATATATAACTATAGCTTACTATTATGATTCTAAAGATTTTCAAGATTCCA TGTTAATTTTTCTTACAATAATATATCTACCTGGTCTCAATTTAGCTAGTTTTATCGTAACCTGCATTGT CAATGCAACGAATGGTAACATGAACGTTTTGCTTATCAAAATGA…	complete
Slit_GR404	scaffold703:44058-48097 + strand	MFKVSTEIPRVFPNPSEVLLNNRLDGEIQKILYPFNFFLTLFLSPKYSIRDDYITPNSKKTFILQFLGVC FVTAVTIDSLTLTDLMRLLSNGRVFTVRLLFIYLGITRWLNFILIALLNVMNSLNHVFLIVMIQNINNSV KLTGIRSFSIINWIIVTIPICINISAFISVDFIKSNYLNYLRNVSEIIIVSYEIDFLYNVRIINLVSKYI GQWIKKVDLMSNEREDDEVCCMKLFETYQNILKAYEIYKKLYNVVVILFRITIAFSRNLCFFGYVLQAIK MEQDDGKLSFSTMVMGILSMMGIIKEFVEVSFYGISCEKFHIALEEAEGVCIRKIMNVNYTKAQEHLYLN VVRENRILNKVTACGLFCVDAALPLSLLKYFTNYAIVLLQFAFL	399	5	o61-83i96-118o148-170i256-278o293-315i	0	ATGTTCAAAGTCAGTACAGAAATTCCACGAGTTTTCCCTAATCCATCAGAAGTCTTACTGAATAATCGTT TAGATGGAGAAATCCAAAAAATATTGTATCCCTTTAACTTCTTTCTGACACTGTTTTTATCACCAAAATA TTCCATACGGGATGATTATATTACTCCAAATAGTAAAAAAACCTTCATCCTTCAATTTTTGGGCGTATGC TTTGTAACAGCTGTGACTATCGATTCATTGACTCTTACTGATCTTATGCGTTTGTTATCGAATGGTAGAG TGTTCACCGTAAGATTACTTTTCATATACCTTGGCATTACCCGTTGGCTCAACTTCATTTTGATTGCCTT ACTTAATGTAATGAACAGTCTAAACCACGTATTCCTTATTGTTA…	complete
Slit_GR405	scaffold7518:22417-24066 + strand	MWKHSNNNNDNSYVIVNNKLDKDIEKMIQIFYILLSTLGCSKFKIKDHFIIPSNPIYKLIWLLFCVVCYV IGFYNLFYLHDLNFKDICEFPTVYCHVTYIIAYIVYSVSSVLHSQSNIALIIKIQEINRDFDINLRSYIF LNWFSSFLIIFATIAFNIIYVTTGYILNLAYLCADLLTIAFDINSVYGIILMHLLAKYLNEWIQYAFKTS FSETNNDNCNRLFNLYRKILTAYELHSKVFKFMILNGLVGLFTRDLIYMWIHLKQLKILSAQDAIKLTVV TFLWLTKDVSLIILTILQCEKFHILMEMAESVC	317	4	i59-80o90-112i139-161o176-198i	0	ATGTGGAAACATAGTAACAATAATAATGATAATAGTTACGTTATAGTCAACAATAAACTCGATAAAGATA TCGAAAAAATGATCCAAATATTTTATATCTTACTTTCGACTCTCGGTTGTTCAAAATTTAAAATTAAAGA CCATTTTATTATACCTTCTAATCCTATTTATAAGTTAATATGGCTCTTATTTTGCGTTGTCTGTTATGTG ATAGGGTTTTACAATTTATTTTATTTGCATGATTTAAATTTCAAAGATATATGTGAATTTCCAACAGTTT ATTGTCACGTCACGTATATAATTGCTTACATTGTTTATAGTGTCTCTAGCGTCTTGCACTCACAGAGCAA TATAGCTCTCATAATAAAAATTCAAGAAATAAATAGAGATTTCG…	partial
Slit_GR406	scaffold827:132958-133146 - strand	LILCYLSLSDKHLRVLIYDALNYIDTSSTKCAMWNGFPINLAFILSFIQLCVSYVIATLQFIY	64	1	o37-59i	0	TTAATTTTATGTTACCTTTCACTTTCAGACAAACACCTACGAGTCCTCATATACGATGCTTTAAACTATA TCGACACGAGCTCTACTAAATGTGCGATGTGGAATGGATTTCCAATTAATCTAGCATTTATACTGAGTTT CATTCAATTATGTGTTTCTTATGTCATTGCTACTTTACAATTTATTTAT	partial
Slit_GR407	scaffold836:57445-62219 + strand	MSSIKNWCYNNRNFNIENNLLDNTLDEDLHSIILPLNVIHRILLYPKFRIKNNAIVSNSVTTDVVSLLTV FFSISLFAYDIYVLHLEGPQQLYYLTAYVYYYSSLFLYGIGLIMYYITNVMKTKRIIKFILKLQALHRFF HNKKCFKHLVIFNWISVVSDFVFYLISMAVACYLFKFALYTFIRQLTIFCFELNVIYASSLLKLLIIKVE SWNDHVRYLTRTDSNNSMYCKMMFKLYVRILECYNIYKSAFQTMIAFNVVELIYNILIKLQVALDTLRIN FLHENLIGYVKTIAMVTLFNLWVIKAFLIILVLSFYCEKLYKAMDDIQTTCIHILRSNCTDAEKKLCKNI QRLHRASYTKMNICGMFYIDASFAVKLITIVGNYALVILQFALQ	399	7	i64-83o98-120i148-170o185-207i254-273o293-315i371-393o	0	ATGTCGTCTATAAAAAACTGGTGTTATAATAACCGAAATTTCAACATAGAAAATAATCTTCTGGACAATA CGCTAGACGAGGATTTGCATTCAATTATTTTGCCATTGAACGTGATTCACAGGATTTTGCTGTACCCAAA GTTTCGTATCAAAAACAATGCAATAGTTTCAAATAGTGTAACGACAGATGTTGTGTCTTTACTTACTGTA TTCTTCAGCATCAGTCTCTTTGCTTATGACATTTATGTGCTTCATTTAGAGGGTCCCCAACAATTGTACT ATCTAACAGCCTATGTGTATTACTACAGCAGCCTGTTCTTGTACGGGATTGGTTTAATTATGTATTATAT CACAAACGTAATGAAAACTAAGAGGATCATCAAATTCATCTTAA…	complete
Slit_GR408	scaffold878:38470-41264 - strand	MFKMSRAKSCFTKVYPENFKLLSNSLLEDDLISVLKPISIIQILVLSSKCNICRKIRLYSSLYNIASILLMFILFGSTLFCMVQPILNNSLNNILYIRFLIDILSITLIFVYVINECIDFVHRRAYLRLILNINNLYRFLKPYGSFKNLVYINWFYIITYIIYNVAWNIYFYYFVLMPFFGFNFSVYFYISLDVKIMYATNVLMLIRSLLYSWVKKFEIINCDYNLEGGDNTNTVFEMYLEILDTFMLFHHLFQKWVLYFLVSTAFKTVASIVLRIEMKKVITDSAIHFALSSLISLSWIIKNFLLLFWLVAEYEKIYSTLNEIENICMQVVTSRYCSDNQKFIFCKNIQRVQANKYKNMDVFGLFTVNNLLLLRFTGLLIMYIFVVLQFEFL	393	7	i58-80o95-114i143-165o169-191i256-274o289-311i365-387o	0	ATGTTTAAAATGTCACGGGCCAAGAGTTGTTTTACTAAAGTTTATCCAGAAAATTTCAAGTTACTATCAAACAGTTTGCTCGAAGACGATTTGATATCTGTATTAAAACCTATAAGTATAATACAAATTTTGGTTTTGTCTTCAAAATGCAATATATGCCGTAAAATACGTTTGTACAGTTCTCTGTACAATATAGCATCAATTTTATTGATGTTTATTTTATTCGGTTCTACTTTGTTCTGTATGGTGCAACCTATCTTGAATAACAGCTTGAATAATATTCTTTACATTCGGTTTTTAATCGATATCTTATCCATCACTTTAATTTTTGTATATGTCATCAATGAGTGCATCGATTTTGTTCATAGACGGGCTTACCTCAGACTTATTCTTAACATC…	complete
Slit_GR409	scaffold878:107284-109029 - strand	MESIRESIKTPLDYYVDRDMQLMLRPLNLFYHIFPSPKYRIKNNLIHPNNVMAIVISACNIVLLFLLLTYRVYNCYSVEAIRLYLKILLVNTFYDLFAYIIGLLINFYINVLQTMVNISFVLKLQKIHRFLNDEVNFKRHVIINWISFISIYVFYIVGTVYSYIQYYVDFYQLIYGLFYLYFDSNIIYAIRLIVLLSKKVDLWNIQAQQTLSVEQEECGIYCKKMFETYVKILECYDLYKKIYHMMVLFHTVDFYFVTLIRMQFELELFKLAALPGVSVFTIALTSTIYLYAWVLKSLVLEVILSYCCEQFYKSMSNIQFSCAMILNSTCSDCQRKLCKNVQRLHRVTFKKMTACGLFYIDATFPLKMAALVATYVLVLLQFALL	385	7	i50-72o87-109i141-163o173-195i242-261o271-293i356-378o	0	ATGGAGTCGATTCGGGAGAGTATTAAAACTCCATTAGATTATTATGTCGATCGTGACATGCAGTTGATGCTTCGACCACTGAACTTATTTTATCATATATTTCCTTCTCCAAAGTATCGTATTAAAAATAATTTGATCCATCCAAATAATGTCATGGCAATCGTTATCTCAGCTTGTAACATAGTATTGCTATTTCTACTACTTACTTATCGTGTTTACAATTGTTATTCAGTAGAAGCGATTAGACTATATCTGAAAATTCTGCTCGTAAACACCTTCTACGATTTATTCGCATACATCATTGGTCTTCTCATAAATTTTTACATTAATGTATTACAGACCATGGTCAACATTTCCTTTGTTTTAAAACTTCAAAAGATTCACAGGTTCTTGAATGAT…	complete
Slit_GR410	scaffold878:152957-156176 + strand	MASDEALQNNVIEKDLQSLLRPLNLMLNVFFCKKYFLHNNIISCNTRVYILAKVLITFLFRGLGVYNIIF YISHLRNNWWGIYSFFYVFSSCFEFCFHVMADFINGYFDIKHTYYISLVLKIQYVLKVLDIDANDVRHLI VSNWVFIITINVYYIAFDISYFTIFNTSTYDMMSSYITATYDIAIFYALFVLKLVEQFLRVWINKVWKST KLRSYTTDEYWKKLLEVYFVVNEICIIFGKTFQQMIVIYTIYTAYLSLRNVAVVLCLRDNIFTGDRRYIS VPLVSQIWSMKNIILIIYLTVKCERLYAAMRDVESTCVLLMNSSECSVAERRLYKKVFHLQRSSCMKFRA CCLFAVSAELSVKLFSFITSYTIVLLQFTYLNS	388	7	i48-70o85-107i139-161o176-195i245-264o279-301i353-375o	0	ATGGCATCTGATGAAGCATTACAAAATAATGTGATTGAAAAAGATCTACAATCATTGTTAAGACCACTGA ACTTAATGCTCAACGTTTTTTTCTGCAAGAAATATTTTCTTCACAACAATATTATCAGTTGTAACACTCG TGTTTATATCCTTGCAAAAGTTTTAATTACTTTCTTGTTCCGAGGTTTGGGTGTTTATAACATCATTTTT TATATTTCGCATTTGCGAAACAACTGGTGGGGCATATACAGTTTTTTCTACGTCTTCAGCTCGTGCTTTG AATTTTGTTTCCATGTGATGGCCGATTTTATTAACGGCTACTTCGACATCAAGCATACCTACTACATCTC TTTGGTCTTAAAGATTCAGTACGTGTTAAAAGTTTTAGACATTG…	complete
Slit_GR411	scaffold878:159654-162171 + strand	MYFRTLNFSQKLFRQQVTSSWRPAEVPLRHSLDKDIQRIFYPFHILLLLIVSPKYTIKDNYITTNGTIRN IFSFFIVCFTIGISIHYNGFSKQIHDMYLHYNHGADLFSLIFLESLLNIFGFIITVIVNILYRRDMILLV VKIQRIHENLHIKNYAISFIIWNWTCLIFMCSVNFYISTVDHSLLNFNALGHLPILIRYFLFINYNIECV YAISLIMLLKKYLNAWTNCVSNLINNEECSNLFETYKHIMKCYGMYKSIFKVLMLYATINVLIRNLCYLG TMLIFLNDRNNNKLFKIYSRPSIGLAILLWVSKDILLLIAQTIECEKFYIANEEAKATCMQLMKNKNCSR HEKRLYKQVLQTNRTFSRISAGGFFYVDAQSTISVIGLLTGYVC…	408	6	i68-90o110-132i155-177o197-219i263-285o379-401i	7tm_7	ATGTATTTTAGAACTCTAAATTTTTCTCAAAAACTATTTCGTCAACAAGTGACAAGTTCGTGGCGTCCAG CTGAAGTGCCACTACGTCATAGCTTAGACAAAGACATCCAACGAATCTTTTATCCATTTCACATTCTGCT GCTTCTGATAGTCTCCCCAAAATATACAATAAAGGATAACTACATCACCACTAATGGAACGATACGAAAC ATTTTTTCTTTTTTTATTGTATGCTTCACTATCGGTATCTCTATCCATTACAATGGTTTTTCCAAACAGA TACACGACATGTACTTACATTACAATCATGGTGCCGATTTATTCAGTCTCATTTTCCTTGAAAGCTTGCT TAACATTTTCGGTTTTATCATCACTGTCATTGTCAATATCCTGT…	complete
Slit_GR412	scaffold9046:2097-2258 + strand	QLVKIDVNRPRGRPRRRWRDELDTYEKDWPRKALRRDEWKEGREAFDLQWDDHG	55	0	o	0	CAATTAGTTAAAATAGACGTCAATAGACCTCGCGGTAGGCCCAGAAGGAGATGGCGGGATGAGCTTGATA CCTATGAAAAGGATTGGCCACGGAAAGCTTTAAGAAGAGACGAGTGGAAGGAGGGTAGGGAGGCCTTTGA CCTGCAATGGGACGACCATGGCTAA	partial

## Sheet: S.littoralis_alleles
Scaffold	Name	Allele?	Peptide
scaffold10399	GR304	allele B	QHFFSLIIFVVEIVFEKRRFLQNSYIYTPYLSIPLLLEALFITIFGNILHDPLPDPKKSLDCSRIRSVRP LLSESIITKEY
scaffold10527	GR50	allele B	MISKLKHLINKNITVEWLLRKTSILRLLVGYYSSVSKSRPISFFLRFYCIILNFSVLFIYLHDGRLSIYV LSIIQYTCTNFVYVKYGDDLFFEFINGIKTIDRIIGFKKLTSVPSFVWLIMTINGLIRIFVTIIHSTVIL DSVVRFLAVFTALVGLDLIFTINMLIFSLLHNRMKRLRIFLESNPVPINITGRNEVEISVKNIRKTLNYY SHLLNMFGRMDKQLQFLVTVTFVTESLRFTISTFSIVKFYFEKVSGFLLFSVIIYYLVTK
scaffold1152	GR125	allele B	NTPKYLMLCVYLWATKSLIYELVLGIYYEKFYIKMNDMLHSCALILKSDCTEAEKKMCKNVLRLHRAQFN HMKVCRMFYIDASFPLKMLVFVNNYAIVLLQFAIFS
scaffold14801	GR1	allele D	KVGLEFQVRLLNVNLGAIDRSTQREVEMFLVAISKNPPIMNLDGFTNINRELFTA
scaffold14991	GR20	allele B	SFICFQLTVMILIVTVYYILLMYSITIISVEGSQTMTLSMFAHFFSMVIFLIALFMISRAGQKVQNSSLQ LRQKLCELCVSTLDNDECYKLAKDLLRYVRTRPVRIHVFGTLDVDMSMLPSIVAFFTTYTVIALQFNNVV
scaffold16067	GR1	allele C	LLNVSIRFATGSMLSPNGVSRLPSLSSLLRLLNWSAVGISIVLHCEKVYREEEKIVEVIDLILVNKVNSA TLTADLVTFRNLLLTRPIKFHATHFFTIQYPLLVSVISSAVTYTIIMLQSIK
scaffold16292	GR59	allele B	RKYFVLADKRIMNYIYDAIEYIDTCSSRYYTAWNGLLIDVNLALSFTSLCSTYAIAILQFTY
scaffold16607	GR70	allele C	LKYLKITGTPIVFPNLYSLTWGLCVFSWGLSFAVILSQHYLQDDFELWHSFAYYHIIAMLDGFCSLWYIN CNAF
scaffold17820	GR398	allele B	NIILCLFQNLIVYKYPIVNVALFTWVVKDIALFITQCVECEKFYIANEEAKLACMQLMKNKNCPHYQKRL YKKVMRTNRIYSKISACGFFYVDAQSTITVIGFLAGYICVMLQFAFL
scaffold17820	GR397	allele B	MAFNSLLIQGIKNNKRNLIYELDKEIQRILYPIDLLLLLLMSPKYTIKDNYITTMGKKQTVVSFLSLCFV TTITFYSLLIHDMLSMITGCERGLAVYIINLLEKSLLLIGFIMIFILNVVTSRKNVLLIVKIQQIHRKMD SSYISSFATWNWILGVFIFCLNVFMFTTYHVMMYMIDRKIIHWLVLIRNIIFTIFDLNCVYAIRLIVLLK KYLSVWTIKILSFEEHEYSDALAIYKNILEGYRLYKNVFQVLILYAAGNVIFRNICFLGVMLVYANMPNA SEEL
scaffold18595	GR29	allele B	HKLSMACSTLYYAFLLYYYIYYHIIQKVPIFEDFKLWFFVLVYAMVITLPIVATQMASNQWMRCQRALAR LHNTMIDDTSATERKLIKDFIRVIKKHPL
scaffold19509	GR305	allele B	NVCISDVNTAERKLIKDFIRVIKKHPLHIRFMSKMPVGIFLLPAILTVVVDNVIILLQFNHVI
scaffold20875	GR1	allele B	EYDAKDLYGPEITDKDGALLDAHDSFYITTKSLLVLFQIMGVMPIMRVPK
scaffold2109	GR96	allele B	FQVLFRIMNAFGRNLCFVEFILQVVQIKEQNNGKLPTGSTIISFMGLMGIVKDIVQMSLHSIYCEKFYIA VKNAEEACLRRMKNVNYTKGQEQLYMDVLRENRKFSKMTACGLFCVDAKLPLSLVEYFASYAIVLLQFAF L
scaffold21899	GR222	allele B	MPKMVTFNPINDNFLDRSFQKVLFPYQCLQHGVFLSRFSIKYNCIRAHDRWYYMFSSFGIFCLFLYMYQS LTAMFLNSASSLIDFFLWLNAWLLIFPFILFQSINIIQRRNHVKVILKIQKAYRIIHYKGYKECMLWSWF GVFCHVFWLILCVGVLRDISLALSFYVMTFIDVNTTYGNSIIFLIRNGMTAWITEVEYQCKTCLELEDRK RSDNFKKLFQAYEDLMEAYSIFKTLFKFPFDVYPIYNRAGIIENIIHWLGK
scaffold22010	GR359	allele B	SENIKRLCKRVLHLSRTFTKMSACGLFTVDASLPMPLMGLTTHYIIVLLQFAFL
scaffold22267	GR15	allele B	MINFSCIFIDKSSRGMARALLAWTETRDLSFSLLRMLDIDISLPFKFVGLLVTYLIILLQFQKVINP
scaffold2254	GR294	allele B	QYIKLRPFRYDICRVVPLNIYVPFTVISFCITYVIVALQLTHFNVESYTCINCTTI
scaffold25263	GR28	allele B	RTNSVSDTNTSKRKMIKDFIRVIKKHPLHIRFMSKVPVGIFLLPAILTVVVNHVVVLLQFNHVI
scaffold3759	GR70	allele B	IGFNRCYLLLLDQTYYINSKFGIRVLIFCVNLLVNMINLLNVSIRFATGSMLSPNGVSRLPSLSSLLRLL NWSAVGISIVLHCEKVYREKEKIVEVIDLILVNKVNSATLTADLLTFRNLLLTRPIKFHATHFFTIQYPL LVSVISSAVTYTIIMLQSIK
scaffold4567	GR96	allele C	MFKMCRVIPKAFSKPNKPTKRFQKYGLSKDFQRILYPYNLFLMLFFSSKYFLKGTQISPINKTITFLQFL SCCYVTAVSIYILTLTDIFFFIPNGNFFIVRFISIFLPTTRCIHFLLMFILNTVNRQNNDNRMPTGMRYF IIFNWIIVSILMLVIALAFISVSGIVKYYDNLKTICEILMISFDVDFIYSVRILVLFIKYIEHWIKKIDL MTNDREDDEDYCKKIFATYLKILEAFDVYKVLYKVVVLFRVISAFGRNLCFVEFVLQVVQIKEQNNGKLP TGSAIIGFMGLMGIVKDIVQISLHSIYCEKFYIAVENAEEACLRRMKNVNYTKGQDQLCMDVLRENRKFS KMTACGLFCVDAKLPLSLVEYFASYAIVLLQFAFL
scaffold4700	GR401	allele B	IYVIYSILSQSMWIIFFKYTFYTVYEMDQVLTYLLYVIYDVNILYGARIITLIQEALKIWIDDVRNSEFV SDSERDEYFDRLFTVYMEIFEAYQIVADAIHPLVLFFFIKTLDNTVFALYIRIEIGKTFEGGFLKLLFTT LMSLFWLYKDIFLLITFSFVCEKFYFTIKEVQGVCVQMIASPRCSEAQRRVCKNIIRHQEVSFAKVNACG LFVIDAAVILQYAGILTTYVIVVFQFEFL
scaffold6972	GR36	allele B	LGNFMFSAFEICKLNMTICFGILYLRTNAMKNAFCGTDFNDSHMKRSAAINFIQMYESLVDVFEHIKGPL KLLANIIMWLIISGQPTTYFILMAIALDLMDDDLKDMRILCMEKIIQCKNERGRYSLQQLLLLLKHRPLR FTICRINPLRIRSILSFTSYCVINIIAVLQIKSFYT
scaffold7013	GR296	allele C	QHFFSLIFFVVQIVFEKRRFLQNSYIYTPYLSIPLLLEALFITIFGNILHDPLPDPKKSLDCSRIRSVRP LLSESIITKEY
scaffold703	GR99	allele B	MLTLIVAVLAVAKMVVIVAIHCGYSEKFHIIVDDAKMACILPMKNENYSKAEKKVCKNVLREHKTFSKMT ACGLFYVDGGLPLSLLGLLTQYFVALLQFAFSRENT
scaffold878	GR397	allele B	MMAFNSLLIQRIRNNKRNLIYELDKEIQRILYPIDLLLLLLMSPKYTIKDNYITTIGKKQTIVSFLCLCF VTTITFYSLLIHDLLSMITGRERGLAVYIINLLEKSLLLIGFIIIFILNVVTSRKNILLIVKIQQIHRKM DFNYISSFATWNWILSVFIFCLNVFMFTTYHVMLYVIDRKIHIIHWLVLIRNIIITIFDLNCVYAIRLIV LLKNYLSAWTIKILSFEEHEYSDALAIYKNILEGYRLYKNVFQVLMLYAAGNVIFRNICFLGVMLVYANM PNASEELNLIVYKYPIVNVALFTWVVKDIVLFITQCVECEKFYIANEEAKLACMQLMKNKNCP
scaffold9246	GR357	allele B	LIMAWITMDAAIILTLCVQCEKFYLAVEEAKSTCIQLIMTRNSSKNHKHLCKRVLHLSRTFTKMSACGLF TVDASLPMPLIVLLTNYIIVLLQFAYL
scaffold9299	GR28	allele C	MRPTQWLNFFSSIENIFGIYRNYSNYNKIKKCLVMIQLSVQNSLYVIEVFDGVYFLIKRAPAYNEYLHFY IFGMSSFVSCFVSVVIGTTYSHAFVSYYMSVTRVYESLKCHREIIYSFKSTYHWLS
scaffold9532	GR392	allele B	MISMKELKEYENFPGLQGILVLRHLFGYYFQSSNSLIVCLLFKCYCVVCCGILTYGLYFWNNYNYSLSYD MLVVLEKAVGTVISLITEEEFVIKFASDIVTYFSPSLQIRLYCRMTNFMVCIAIAIRAINKFAFWSPITI NEVLYMYELTSCYFSRLTAVYIAENYQKMVEVLWKSLRDKMQSTSNIDVKRKYVKDFIFDLRKLTDILDA TVIYLRVQVIVGCICEFFKVTFAMFYLNYANVTTRYSVIWTAEVIFSIITFLVPLIMIELGINYLIEIKN VLAEEFLASKDKELRGAITDALEYVEACASKHMVWNEFPMNLDLVLGYFNLCTDYVIAILQFIY

## Sheet: S.litura
Name	location	peptide	length	TMHMM prediction	TmHMM predicted topology	PFAM domains	CDS	Comments
Slitu_GR240	2:11644603-11653204 + strand	NYVPASKWGELREDYTRATNLVKRFDDVLSGIVLISFANDLFFICMQLYNILSYTRYYIYPAYLTYSSVY LFVRFLSVALVAARIHSASMVPGPILFAVPTTSYCKEVERFQNQINDGVVVAFSGLHFFYITRDLVLTIA GTIVTYELVLLQFSTDDGKS	160	3	o31-53i66-88o129-151i	Trehalose_recp	AACTACGTCCCCGCTTCAAAATGGGGTGAGTTAAGGGAGGACTACACTCGAGCTACGAATTTAGTAAAACGATTTGATGACGTACTGAGCGGGATTGTGTTGATATCATTCGCTAACGACCTCTTCTTCATATGCATGCAGCTTTATAATATACTATCTTACACCCGATACTACATATACCCAGCTTACCTCACGTATTCGTCAGTGTATCTGTTCGTTCGGTTCCTGTCTGTGGCACTAGTGGCTGCACGCATACATTCAGCCTCTATGGTACCGGGGCCCATCCTGTTTGCTGTGCCTACAACGTCATACTGCAAAGAGGTTGAAAGGTTTCAGAACCAAATCAATGATGGTGTCGTGGTTGCGTTCAGTGGACTACATTTCTTTTATATTACTAGA…	partial
Slitu_GR241	3:5319454-5322855 + strand	MQYIMFSPKYVIKSGFIRPNHFITNCVLILTNTFIMVVYTYSLYQSYEYYKKGMPYSDFDQLMNLYACIY YSIGFTMNAAMGIVRTKYSINLVIIFQEVHRFLNNETNSKNCVFWNWIFIIITFIYYPLYLPTVAFMRLL PVFHFYSCFLLSHCLFSILIQFTQYKRISKAVTENITVRNCFRHTCTRNNVTKLLCKNMLRLRRASFSKM SMYGMFHVDAALQEGSI	227	4	i21-43o63-85i113-135o140-162i	0	ATGCAATATATAATGTTTTCTCCAAAATATGTCATCAAAAGCGGTTTTATACGTCCAAATCACTTCATCACTAATTGCGTTTTAATTTTAACGAACACATTTATCATGGTTGTTTATACATACAGCTTGTACCAAAGTTACGAGTACTACAAGAAGGGAATGCCTTACTCTGACTTCGACCAGTTGATGAATTTGTACGCCTGTATATATTACAGTATCGGGTTCACTATGAATGCTGCCATGGGCATCGTTCGAACCAAGTATTCTATCAACTTGGTGATAATATTTCAAGAAGTGCACAGGTTCCTAAACAATGAAACTAATTCCAAGAACTGTGTCTTCTGGAATTGGATCTTCATTATAATTACATTTATCTACTACCCTTTGTACTTACCTACA…	partial
Slitu_GR242	5:4104528-4107441 - strand	MIGEELVCDINILKFLRFVFGFCQHFNGLLTTGITTLLCCLVFSVILILKFLNFEEDYNTTIYLVILDNI VLFMLAFQTKDEYVYAFFKFMPDIDNLPSARKLYKRLDCLIKFYIVLVFLFKSITPITVCILSITYCYEN FLLHITNFLIALMGDIGRMTVIILFSLLYCRLKVFKNNLLNEMNGTWNTYSGQKYLDIYEMLLDSLQIIE KPMKVTGLAALSIVWMLGYLTDPINTMFAVAIILDLIETDYNFIKFKVLEEKVCCNNERQRDELQQLQNL LEDNPLRFNILADIRLTAQLFLDCLSFTVVTCISILQINDYYL	323	6	i26-48o58-77i113-135o145-167i221-243o296-318i	0	ATGATTGGAGAAGAATTAGTTTGTGATATAAATATTTTAAAGTTTCTTCGATTCGTCTTTGGCTTTTGTCAACATTTCAATGGCTTATTGACTACGGGTATCACCACTCTTCTGTGTTGTTTAGTTTTCTCTGTTATTTTAATATTAAAATTTTTAAATTTCGAAGAAGATTACAATACTACTATTTACCTTGTAATTCTTGACAACATTGTGTTATTTATGTTAGCATTTCAAACCAAAGATGAGTATGTGTATGCTTTCTTCAAGTTCATGCCTGACATTGACAATTTACCCAGTGCTAGGAAATTGTACAAACGTTTAGACTGTTTGATAAAATTCTATATTGTTCTTGTCTTTCTTTTTAAGTCGATCACTCCTATTACAGTCTGCATTTTGTCT…	partial
Slitu_GR243	5:4108567-4110413 + strand	MFENKFIINLKSFIFIRSILGFRHNFDDYSKKISLSTIYPLVFYFSLNIAILSLSYDSLDINTFAHIFDY FIFFVVNFYTKEEYVFSSLKRLFPLDSFPGAENVYRNMNIFLHTFWLLCSSLRAASVFVYCYWYNCMDKS VGIFFNMTLIYANDAGRFSIILIASGLYCRTKIFKTAFNSEYMNSNRNGSVIKNYIYMYEAIVNIIDDVN NPMKSIGWNFVNFLWIIGISSDPFLYVLVAAIIFDLTLDNFNAIKIICMEKKILCTNEREYSDLHNLQLL LENRPIRFSIWRVVPFSVHQILSSFSFAVISIIAMLQIKSYYT	323	6	i33-52o67-89i110-132o147-169i221-243o296-318i	0	ATGTTTGAAAATAAATTCATCATCAATCTAAAATCATTCATATTTATCCGCAGTATTCTAGGATTTCGTCATAATTTTGATGATTATTCCAAGAAGATTTCACTCTCTACCATATATCCTTTAGTTTTTTATTTTTCGTTAAATATAGCAATATTATCTCTTTCATACGATTCTTTAGATATTAACACTTTTGCGCACATATTCGATTATTTTATCTTTTTTGTGGTAAATTTTTACACAAAAGAAGAATATGTCTTTTCTTCCTTAAAGCGGTTGTTTCCTCTGGACTCTTTCCCTGGTGCAGAAAATGTTTACAGAAACATGAATATTTTTCTGCACACGTTTTGGTTATTATGCTCAAGTTTGAGAGCAGCGAGCGTATTTGTGTACTGTTATTGG…	partial
Slitu_GR244	5:4116275-4119512 + strand	MISNAVCNIYNIMHIRFIFGFRQNIAASKILHFFSFFVPLTIIANMIFMSSIYDNLTLKLQAYSSIFDYI VPLVVSFHTKDEYVYLSYKFIHGLDNLPSAKKVYKYFNRFMKISFFYYATIKVFNYLVFCSEVPSVCLSL RLSFIAFVNFVCFFACDMGRFSIIMVFGIFYCRTKIMRTNLESDLNNGTWDKYSVMKYINIYEILADFLE VVEPVKIVGPVVITLFWLFEYISDPVISTVGTAVVLDLINDNVNYVKLRFIEKKIFCVDERQQTEIDRLL LLIENRPLRFFILPNIPLTFKLFLGSFSFFVVNIIAILQVKNFYS	325	5	i30-52o62-79i113-135o150-172i298-320o	0	ATGATCAGCAACGCAGTTTGTAATATCTACAACATTATGCATATTCGTTTCATCTTTGGCTTTCGACAAAACATCGCTGCTTCCAAAATTCTACATTTCTTCTCTTTTTTCGTCCCTCTAACAATAATTGCTAATATGATTTTCATGTCATCTATATATGACAATTTGACTTTAAAATTGCAGGCATATTCAAGTATTTTCGACTATATTGTACCACTTGTCGTATCATTCCATACCAAAGACGAATACGTTTATTTGTCCTATAAATTTATCCATGGCCTTGACAACTTGCCTAGCGCAAAAAAAGTATACAAATACTTCAATCGTTTCATGAAAATTTCTTTCTTTTATTATGCAACTATTAAGGTGTTTAATTACTTGGTGTTTTGTTCCGAAGTT…	partial
Slitu_GR245	5:4149684-4151890 - strand	MIENPLVCNIKHVMFIRFLLGFRQSYNSSMKLRFISTIYPLIFCTILITSVYCSFFITSILYINCSIFDY IMFVLIAFYTKDKYIYKFFNFTYGLDNLPGAKEMFNRLCFLLKCYVLYIFCIRLLLLYLFCINEYTLCFI KYPFAYSVNAVNWIATDMGRFPIILVFSLFYCRTKIIRMTVDTESKAATRDKYYVKKYINMYELLVNSLE VINKPMKMTGLANWSYVFIIVNITDPIVTMMGAAIVADLISDEYNYLRTKFIELRIHCDNERHRNELKQL QLLLENCPLRFCVLPNIPLTFSLFLSSISFVIINVIAVLQIKSFYSDISLDIV	333	6	i32-51o56-78i108-130o150-172i224-246o297-319i	0	ATGATCGAAAATCCTTTAGTCTGTAATATTAAGCACGTTATGTTCATTCGGTTCCTGCTTGGGTTTCGTCAAAGTTATAACAGCTCGATGAAACTTCGCTTCATTTCCACAATTTATCCTCTAATTTTTTGTACTATTCTTATTACTTCAGTTTACTGTTCTTTCTTTATAACAAGTATTCTTTACATCAACTGTTCAATCTTTGACTATATTATGTTCGTTCTCATTGCGTTTTATACTAAAGATAAGTACATCTACAAGTTTTTCAACTTCACGTATGGTCTTGATAACTTGCCTGGCGCCAAGGAAATGTTTAACCGTTTGTGTTTTCTCTTGAAATGTTATGTCCTATACATATTTTGCATTAGATTGTTGCTGTTGTATTTATTTTGTATAAAT…	partial
Slitu_GR246	5:4152292-4154358 - strand	MIGDSLVCDISIVMFLRFLAGYRHNIKGPYVFRVFSIIYLIAFISMVVISPLYIYNKQFNIYLYPAYLDL ITMFVLSLHTQDKYIYDFYKFMNGLDNLFGAKTMYNRLHYFLKFCAFFYVFNKTFLTICIYTKMQEYHFE NMQLELTINFIFWLLSDFGKINVVMLIGLLYCRTKLLKNNLKSEFTGQFCNRYCVMKYIRLYEMLMDSLK IIGTPLKITGLGTVSFLWCLGYLIDPFCTIFIAAIVLDLIEDDYNYIKIKCSEQKILCKNERQRSELKRF QLLLENFPLRFYVLPNMQLKLRLLLSCLSFAIVNIIAVLQIKTFYV	326	6	i32-54o59-78i108-130o150-172i224-246o299-321i	0	ATGATTGGTGATTCATTAGTTTGCGATATTAGTATAGTTATGTTCCTTCGATTCTTGGCTGGCTATCGCCACAATATCAAAGGACCTTATGTATTCCGTGTCTTCTCCATTATTTATCTCATTGCTTTTATTTCTATGGTTGTAATTTCTCCTTTGTATATTTATAACAAACAATTTAATATTTACCTCTATCCTGCCTATTTAGATTTAATAACAATGTTCGTCCTATCATTACATACACAAGATAAGTATATTTATGACTTTTATAAATTTATGAACGGCCTCGATAATTTGTTTGGTGCAAAAACAATGTACAATCGGTTGCATTATTTCCTCAAATTTTGTGCCTTCTTTTATGTCTTCAACAAGACATTCTTAACGATTTGTATATACACTAAA…	complete
Slitu_GR247	5:4268471-4270398 + strand	MSPSTTRVCNLEFILYIRLLFGFNFKHQSQKMRLISRLYIIVFACFAISCFFCSGVNMSAFTKGNFIMDY FTNVVYYFVTEDEHVLQFFETITVLDTSPYAKEVYKKLHKFLVLTQIFIIATRVLIMGSFCLVVPHYCTH VGHTEHTIISIFMLATDLRHTGIILIYSLLYVRVKILRNTIENNGFGYQRYSTRKYIQIYEAILDALEYK SCGMKIMILVSIGWTGGRQYYDLFDTITGVKNTGTSLKMVVWASSVIIFMGIGFIIASICQDLIKDNLKT IRIFVLEKCMECENENERAELRLLLEVINQRPLEYDFWCPLSLSIFGLINFFSFGIVNVIALNQIKSYVN	350	5	o39-61i111-133o148-170i250-269o320-342i	0	ATGTCTCCATCCACCACAAGAGTGTGCAATTTGGAATTTATACTTTATATCCGTTTACTTTTTGGGTTCAATTTCAAGCATCAATCCCAAAAAATGCGCTTAATATCACGATTGTACATCATTGTCTTCGCTTGCTTCGCAATTTCTTGTTTCTTTTGTAGTGGTGTTAACATGAGTGCCTTCACAAAGGGAAATTTTATCATGGATTATTTTACAAACGTGGTCTATTACTTCGTTACTGAAGATGAACATGTCTTGCAGTTCTTTGAGACCATCACTGTCTTAGATACTTCACCATATGCGAAGGAAGTCTATAAGAAGTTACATAAATTCCTGGTCCTGACACAGATTTTCATAATAGCCACTAGAGTCCTAATCATGGGTTCCTTTTGTCTAGTC…	complete
Slitu_GR248	8:2627726-2630739 - strand	MIGQNIKSIKISKYFKMIKNITMINIMQAIRLLFGNYIKVSDSKFICFILRLYCSIVVSSLIYENIKTPE NSIVTFTFISVTIEFVLHFTYSFVTSQNFLSLYCNSVKISDAIMGLREVPIGNRYYPFTRSISSILSFIY FSFTIALNKKLIANKTDEIKAVLVQQIIYCSGIYIPCHEAIYKRPFKLVICRTIPVDANLPLKVLSLCIV YVIVTMQFTHYIT	223	5	i21-38o48-66i73-95o125-147i200-222o	0	ATGATAGGCCAAAATATAAAGTCTATAAAAATATCAAAATACTTCAAAATGATAAAAAATATTACGATGATAAACATCATGCAAGCAATTAGACTTCTTTTCGGAAATTATATCAAAGTCAGTGATTCCAAATTCATTTGCTTTATCCTCCGATTGTACTGCTCCATCGTCGTCAGTAGCTTAATATACGAGAACATCAAAACACCAGAAAATTCTATTGTGACATTCACATTTATTAGCGTTACTATCGAATTTGTTCTGCACTTTACTTACTCATTTGTTACATCCCAAAACTTTTTGTCCTTATATTGTAATAGTGTTAAAATTAGCGATGCTATCATGGGTCTTAGGGAAGTCCCTATAGGGAATAGATATTATCCTTTTACTAGGTCGATTTCT…	partial
Slitu_GR249	8:2663021-2664730 - strand	MIPKLQRQMQNRIKIFLKTMSILRLCFGIYTNISSSRLICYILKIYCIFSGMILFTWFTDNFSFHFTTSF FCVVMEYFCVIIINLFHGDNYLRSFINDVVARDRILGLKNTPVLSNSVFFMIVLISVIRLLSIIVRSILG AFYWINFLAVTYVLIVVDLNFLSIFVVFVILRNRLKTLKILLQSNSVSVNITGRNDIDMTIRNVKKSLHY YNGLLDSLMVADIQLQLMLSINWLKNGVKVVLLVYFTITQLFKHVFQSLKIILLTDATECVYSLFMLAVP AIVVELATSEVDEIKKILTIQLLKASDESLQFELETALQYVSLRPFQYTICRVIPLNLRVPFSVAGICIT YTIVLLQLTLFT	362	5	i37-59o64-86i112-134o149-171i338-360o	7tm_7	ATGATTCCAAAATTACAGCGTCAAATGCAAAACCGAATTAAGATATTTCTAAAAACTATGTCCATATTACGTCTTTGCTTCGGTATTTACACAAATATAAGTTCTTCAAGATTAATTTGCTATATTTTAAAAATATATTGCATCTTCAGCGGTATGATTTTATTCACCTGGTTTACTGATAACTTCTCTTTCCACTTCACTACCTCTTTCTTCTGTGTCGTCATGGAATACTTTTGTGTCATAATCATCAACTTATTTCATGGCGATAATTATTTGCGAAGCTTCATCAATGATGTCGTTGCTAGAGACAGGATTTTGGGACTCAAAAATACACCAGTACTCTCCAATTCCGTATTCTTTATGATAGTCTTAATTTCTGTTATAAGATTATTAAGTATA…	complete
Slitu_GR250	8:2661025-2661243 - strand	TDEVIHFELNIVLKYINLRPFQCTIFCITYIIVSLQLTHLSDYFKIYF	48	1	o15-37i	0	ACAGATGAGGTTATACATTTCGAACTAAATATCGTACTTAAGTATATAAACCTGCGCCCATTTCAATGTACAATTTTCTGCATCACCTATATCATTGTCAGTTTGCAACTCACTCATTTGTCTGATTATTTCAAAATTTATTTTTAA	partial
Slitu_GR251	11:10573476-10578116 + strand	MSVHRINRNLILMNNKLDKDFNNIIKPFNIILTMFNSSKFKIKDGYINECEKKFHIPLYFINLLITVVTL YSLVTNITVWILADISTIFIYFCLYFIQSTLLTVVNIFFSSVHVSLIIKLQEIHRNFVFHTSFVKNLIIW NWITFLSLSFLIIAYSSGYFIITKIAINLYNFNCILIIIAYDLNFVYAVRIITLLTMYVRQWIENTHVRT ISNEEENKKYWVNMFKIYENILLAYKTYITSFEILVSWGIVSLFIRSVLIVPTHIKHVRDFSASPTNIRL ILVTFLGIITPLWMIKDVVVMLKICAGLENFYKSIEEVKSTCILFLMNEECSEGEKYLCKRVLHLSRTFT KMSACGLFPVDASLPMPLIGLITHYMIVLLQFAFL	385	8	i21-38o58-80i87-109o138-160i167-189o238-260i280-302o362-384i	0	ATGTCGGTGCATCGGATCAATCGCAATTTAATTTTAATGAACAACAAACTTGATAAGGACTTTAATAATATAATCAAACCGTTTAACATAATTCTCACTATGTTTAATTCTTCAAAATTTAAAATAAAGGATGGTTACATTAATGAGTGCGAAAAGAAGTTTCATATACCGTTATATTTCATAAATCTATTAATTACTGTAGTAACTTTGTATTCTCTGGTCACAAATATCACAGTATGGATTTTAGCCGACATATCGACGATCTTCATTTACTTTTGTTTGTACTTCATTCAATCGACCCTTTTAACAGTTGTCAATATATTCTTCAGCTCTGTGCACGTCTCACTTATAATAAAGCTTCAAGAAATTCACAGGAACTTCGTATTTCATACCAGTTTT…	complete
Slitu_GR252	12:1627250-1632955 + strand	MIEFNPMIDNFLDKSFQNILFPYRCLHHSLFLSRFSVKYNCIRPHGRSYYIFSFIGVLCFFIYSFQFAVT KTSNNSVIEFFFKFNASSFCFPFIIFYGNNIIHREDHVELILKIQRCFRVLKFKDYKKCVLFNWISVFGH VIWILLSIILTPNIRIAMYFYLMTFLDVNTTYGQSIIFLIRKGLAAWIAEVEYQSNICLELEERKRRCVF ETLFQAYEDLMDAYVIYKRLFKFSILFQVTFTFIVSLFYTQLIIELIKLKVLRVGWFNTEVYAAIFVLWL LKNIIHVGSFSVCCEKFYICVAQANKACYNLLRTFQNVVAVKNLCKNVLRYHRATFCKMTAFNIFTVDAD LAHGFSSLEAEYIIVLLQFALNQNK	375	6	i48-70o80-102i129-151o156-178i235-257o272-294i	0	ATGATTGAATTTAATCCTATGATCGACAATTTCTTGGACAAAAGTTTTCAAAATATTCTCTTTCCTTATCGTTGCTTACATCACTCGTTGTTCCTGTCTCGTTTCTCCGTAAAGTACAATTGTATCAGACCTCACGGTCGCTCATACTATATTTTTTCTTTCATTGGTGTTTTATGCTTTTTTATTTATAGTTTCCAATTTGCCGTGACTAAGACTAGTAACAATAGTGTCATCGAATTCTTCTTCAAATTTAATGCATCCTCATTTTGTTTTCCTTTCATTATCTTCTATGGCAATAACATTATTCATAGAGAAGATCACGTGGAATTAATTTTGAAGATTCAAAGGTGTTTCAGAGTCCTCAAATTTAAGGATTATAAAAAATGTGTTTTGTTCAAT…	complete
Slitu_GR253	12:1695244-1699853 + strand	MLNSNNRRNRDVNRVIVIADNLVDKDVQSMLRPLNLMTNIFFNPLYRIKNGVITPNSYISNALTFCFLIL SLAMFSYRAYDHVKRNIDKAKVISAKNVDLFVVALATIFRHSVIVFYSKNNVLFVLNFVKVNRFLNNEKE FKRLILTNWISVFSLFCSNVFLILYICLMLGLPYYNVIYENLKKGLHKKMFQAYFDLLHCYGLYKRFFQL VILCHYINYFIYNLIHMELIIENVPNVKSWLIHFLILTTNILWVLKNLILEIVLSCEAENFYMATQETQD ICVNMLKENCTKEEKQLYKNIQRLHQAMFNKITVCGLFYVDANLPRKMSALVANYTIVLLQFAFL	345	5	i57-79o107-129i150-172o207-229i241-263o	0	ATGTTAAATTCCAACAACCGTCGAAATAGGGACGTCAATCGCGTTATAGTTATAGCGGATAATTTGGTAGACAAAGATGTTCAATCAATGCTTCGACCTTTGAACTTAATGACAAATATATTCTTCAACCCCCTTTATAGAATAAAAAATGGTGTTATCACTCCTAACAGTTACATCTCCAATGCTTTAACGTTCTGTTTCCTCATATTATCTTTAGCAATGTTCTCATATCGTGCTTATGACCATGTTAAAAGGAACATTGATAAAGCAAAAGTCATCAGTGCGAAGAATGTTGATTTATTTGTAGTCGCCTTAGCAACGATATTTAGACATTCTGTCATTGTCTTTTATAGCAAAAATAATGTTCTATTCGTGTTAAACTTTGTCAAAGTCAATAGA…	partial
Slitu_GR254	12:1786615-1789877 - strand	MAKKIKNKEIFLNKDILSIMYPFYCIRSFICVQKYSIKENCVEKVSCKHVFYSFFGFSVMASMLTTTYMY NNFSMQHALVVYYIVYSEQLIYYFIVSIMNWYYSAASLKLLTLLYEINCSIYSCRDVKKFKYIAYTSVCS LIFISGALFIMKVLIDPHWTLMRALFLSVILLLDSEVIEASLNTYILTCKTKKWNEDIIKLKFDDKYDDN DDVTIDIDSVLDDKSHLLVAIFEAWDLTIKISGLHVVFHFITAFFKLLLYVVVVTFWLKEYISGTNMAFS QSVGLLLMVPKMLFEEICLCVACQLFYIEVEKANSIIIWNLAHDTTSKRKWKNMSRIINTYFQKMSSFGI FSIDASFILDYFKLITTYTIVILQFSLL	378	5	i51-70o90-112i133-155o246-268i337-359o	0	ATGGCCAAAAAAATCAAGAACAAGGAAATATTCCTAAACAAAGACATTTTAAGTATCATGTATCCATTTTACTGCATCAGAAGTTTTATTTGCGTGCAAAAATATAGCATTAAGGAAAATTGTGTGGAAAAAGTATCTTGCAAACATGTTTTTTATAGTTTTTTCGGGTTTTCTGTAATGGCCAGCATGTTGACCACTACTTACATGTACAACAATTTTAGCATGCAACACGCATTAGTCGTCTACTACATTGTGTACTCCGAGCAGCTCATCTATTATTTTATAGTTTCTATCATGAATTGGTACTATAGTGCTGCCAGTCTGAAGTTACTTACTTTGCTCTACGAAATTAATTGTTCCATCTACAGCTGCAGAGATGTGAAGAAATTCAAGTACATT…	complete
Slitu_GR255	12:1192437-1195914 + strand	MFKMSRGHCCFTKVGPENFESLSNNLLEVDLISVLKPLSIIQILVFSSKCNVCRKICLSSSLYNIASILV MFILFGSTSFCMLQPILSNSVKNIQHIRFLIDIISFIFISVYVINECIDFFHRREYLRLILNINDLYSVL NAYGSFKNLVYINWFYIMAFFIYNMSWIIYFYYILVPVFGFNSSMYFYISMDVKIIYATNVLMLIRSLLG CWVKKFETINWDYNMEDSDNENAVFEMYVATLDTFKLTHHLFQKWILHFLVSTAFKSVTSIVLRIETKKV ITDNAMKFTLSSLISLSWIIKNFLLLTWLVTEYEKIYSTLNDIQNYCMQVIRSGKYLDTRKIIICKNIQR VQDHTLKKMDVFGLFPINNLLLMQFVGVLITYIFAVLQFEFL	392	6	i64-86o96-115i136-158o168-190i288-310o364-386i	0	ATGTTTAAAATGTCACGGGGACACTGTTGTTTTACTAAAGTTGGTCCAGAAAATTTCGAATCACTGTCAAATAATTTGCTTGAAGTCGATTTAATATCTGTATTGAAACCTTTAAGCATAATACAAATTTTGGTTTTCTCTTCAAAATGCAACGTCTGCCGTAAAATCTGTTTGTCCAGTTCTCTGTACAATATAGCATCAATTTTAGTGATGTTTATTTTATTCGGTTCTACTTCTTTCTGCATGTTGCAACCTATCTTGAGCAACAGCGTGAAAAATATTCAACACATTAGGTTTCTAATCGATATCATATCTTTCATCTTCATTTCTGTATACGTTATAAACGAGTGTATCGATTTTTTTCATAGACGCGAGTACCTCAGACTTATATTAAACATC…	complete
Slitu_GR256	12:1198109-1199798 - strand	MEYLHNDIVLGDEFFSIFYPFYVVNSILLVRKYNVREHNIIENVNRKNMMCAVFISCFMFCFYYIVMNHT HFGILMYKTGYFLVYFGYAFVFASVSVINLYHTDISVKLLYILNENNKYLYSRKYIRKLKLITWVSIALI TTNCTAMILFKLVYDVHWSFMRGFYVAMSALLDVELIHVSMLILLLTYQTRVWNKKVENWKLLIVNDESI VIDNEMILEEIYLNFKYINEAWNLIKKSAELFILLHYVTTFIQSIFYAEILIVWCITNFGKVEYIISHAV GMILLLTKAFFVETGLCVASETFYEEIDRVHTNIILKLAQDLPSKKIWKNIYRIFNEEFDKLHAVNMFVV DAATLLHYCNLVTTYIIVLLQFAFLH	376	8	o10-29i50-67o82-101i132-154o164-186i242-264o274-296i353-375o	0	ATGGAATATTTACATAATGATATTGTGTTGGGCGATGAATTCTTTAGTATCTTCTATCCTTTCTACGTAGTAAATTCTATTCTATTGGTTCGCAAATACAATGTTAGAGAACATAATATAATAGAGAATGTAAATAGAAAGAACATGATGTGTGCCGTATTCATCAGTTGTTTCATGTTTTGTTTCTACTACATAGTCATGAACCACACTCATTTTGGCATCTTGATGTATAAAACTGGATACTTCCTCGTATATTTCGGCTACGCTTTTGTTTTTGCATCTGTCAGTGTTATAAATTTATACCATACTGATATTAGCGTTAAATTACTCTATATCCTTAATGAAAACAACAAATATCTATATAGCAGAAAGTATATTCGCAAGCTAAAGTTGATCACG…	complete
Slitu_GR257	12:1255466-1259351 + strand	MASDEAIQNNVIDKDLQSLLRPLNLMLNVFFCKKYSLHNSIISCNSRAYFLVKVLTTFLFRCFGVYNIIF YISYLRNNWWGIYSFFYVFSSCFEFCFHVMADFINGFFDIKHTYYISLVLKIQYVLKVLDINANDVRHLI VSNWVFIIILNVYYIAFDISYFTIFNTSIYDMISSYITVTYDIGILYALFVLKLVERFLRVWINKVWKST KLRNYRTDEYWKKLLDVYFVVNEICTIFGQTFQQMIVIYTIYTAYLSLRNVAVVLCLRDNIFSGNRRFLS VPLVSQIWSVKNIILIIYLTVKCESLYAAMRDVESTCVLFMNLSECSVAERRLYKKVFHLQQSSSKKFRA CCLFTVSAELSLKLFSFITSYTIILLQFTYLNS	383	7	i49-71o86-108i140-162o172-194i245-267o282-301i353-375o	0	ATGGCATCTGATGAAGCAATACAAAATAATGTAATTGACAAAGACCTACAATCATTGTTAAGACCGCTGAACTTAATGCTCAACGTTTTCTTCTGCAAGAAATATTCTCTTCACAACAGTATTATCAGTTGTAACAGTCGTGCTTATTTCCTTGTAAAAGTTTTAACCACTTTCTTGTTCCGATGCTTCGGTGTTTATAACATCATTTTTTATATTTCGTATTTGCGAAACAACTGGTGGGGTATTTACAGTTTTTTCTACGTCTTCAGCTCGTGCTTTGAATTTTGTTTCCATGTGATGGCCGATTTCATTAACGGCTTCTTCGACATCAAGCATACCTACTACATCTCTTTGGTCTTAAAGATTCAGTACGTGCTGAAAGTTTTAGACATTAATGCC…	complete
Slitu_GR258	12:1493996-1496767 - strand	MVNVDQMPANNSFNRKFLKMLLPVRCMQHAIFLSTFTVHHYRITAHNWWYYVMSFASILILVINRLIIHE NFAYFQTLCGLLKVIYNIVMYMLMTTLIMLYFTNGFIKRQDNVEMLIRIQKGFKQLNYRPFKRITTSNWI IALGQLMFFFFNVWSSMDIDCTFVVYVYFCFDMNVTIGLIMIYLIREGFLTWISEIKSYGKVCFIVRGEE FKKHIKILFQAYLELLEAFNIFKNIYKYTLFILFIDAFCFILISIQTEIEIINNKIREDDKFHATMQIAT SIWILKKILYTILFSIFCEKLYMTIYEADVTCICLRSTVQDSVEIKRLCKNVQRLNRAAFHKMRACHIFT VDGRLPQEFYYFVFQYTAVLLQFAIL	376	6	i47-69o84-106i134-153o163-185i240-262o275-297i	0	ATGGTGAACGTTGATCAAATGCCAGCCAATAATTCTTTTAACAGAAAGTTTTTAAAAATGTTGCTGCCAGTTCGATGCATGCAACATGCAATTTTCTTATCCACATTCACAGTTCACCATTACCGTATTACAGCTCACAATTGGTGGTACTACGTCATGTCTTTCGCCTCTATACTTATATTAGTTATTAATCGATTAATCATTCATGAAAACTTTGCTTATTTCCAAACTCTATGTGGGTTGCTCAAAGTTATCTATAACATTGTTATGTATATGTTAATGACTACTCTTATTATGTTATACTTTACCAATGGTTTTATTAAAAGGCAAGATAACGTTGAAATGTTGATAAGAATCCAAAAAGGTTTCAAACAATTGAACTATAGGCCCTTCAAAAGG…	complete
Slitu_GR259	12:1503857-1515030 - strand	VIQIWLTSIQNPVALLIQSFSPLRYMQHAIFLSTFAVRQNRLRIHSMRYYIPAFIGVLTVITHRLLIEIE NIYYKNFSRVIKILNKIINLLWVLIVITFFVMNFFKRHLCVGMLLRIQRSFKRLNYNKYLGITICNWIVY SGISHLIYLLFIGFIFLDINVVLTSLSFIGFDIHITISIVFIYLIREGVVTWISQVEYHSKKQYHEEGQS IEHTKVMFQVYLDLTEAFEQFKDIYTFMSFIFIADVYCYSLLFFQELIEVYNNHISDDEKFHVMPWQLVI SFWILRRSVFIVLFCSFCEKFYMSINGVDSICSSLLNSFQETVAVKRLFKNVQRLNRAAFHKMTTYHIFT VDGRLPQEFCHFLFGHLIVLLQFAIL	376	6	i48-67o87-109i130-152o162-184i236-258o273-295i	0	GTAATACAAATATGGTTAACGTCCATTCAAAATCCTGTAGCTCTTTTAATACAAAGTTTCTCACCTCTCCGTTATATGCAACACGCCATTTTTTTATCGACCTTCGCTGTTCGACAGAACCGTCTCAGGATTCATAGTATGCGATATTACATTCCAGCCTTCATCGGTGTCTTGACCGTCATCACCCATCGTTTATTAATTGAGATCGAAAATATTTACTATAAAAACTTCAGTAGGGTAATCAAAATTCTTAATAAAATTATTAATCTCCTATGGGTGCTGATAGTCATTACGTTTTTCGTAATGAATTTTTTTAAAAGACACCTTTGTGTTGGAATGCTATTGAGAATACAAAGGTCCTTTAAAAGGTTAAATTATAACAAATACCTAGGGATTACT…	partial
Slitu_GR260	12:1374222-1377150 - strand	MKAPIKFISITDNFLDKTFQNILFPYHFLHHLLFLSRFSIKYNCIRPHGRSYYIFSFFGTSCLCLYIVFF IAPWSIYNVTNVLDFLFLLNRCVVFVPFYMFFIINVIQRKEHVKLILKIQKCFRIVNYKQYKRFILVGNW CGLFGHFFWVLLPLILLQNIQVGFSFYAMTFFDVNTTYGLSLIFMLTNGMAAWTTEVEYQSKVYLNYEER RRDCIFKKLFEAYEDLMEAFVIYKRLFRFSILFQAVYTFLLSLFYIQIIIELIKLQVIQVGSFHITVFAV ITVIWILKNLCYVIFFGISCEKFYISVTNGRSSCFKLLKVHHNTEAVKILCKNVLRFYRATFHKMTAYNI FIVDADLAPGYINLEVQYAIVLLQFALVRFTRML	384	6	i53-75o85-107i134-156o171-193i237-259o274-296i	0	ATGAAGGCACCAATAAAGTTTATCTCTATAACTGACAATTTTTTGGACAAGACTTTTCAAAATATTCTCTTTCCTTATCATTTTTTACATCATTTATTATTTCTATCTCGTTTCTCCATAAAATACAATTGTATCAGGCCTCACGGTCGCTCGTACTATATCTTTTCCTTCTTCGGCACTAGCTGTCTATGCTTATATATAGTCTTTTTTATTGCTCCTTGGTCCATTTACAATGTTACCAATGTACTAGATTTTTTATTTTTATTAAATCGTTGTGTAGTATTTGTTCCTTTCTACATGTTCTTTATTATTAACGTTATTCAGAGGAAGGAGCACGTGAAATTGATTTTGAAGATTCAAAAGTGTTTTAGAATCGTTAACTACAAGCAGTACAAGCGG…	complete
Slitu_GR261	12:1578909-1581559 + strand	MFLKKIIEKIVENETSIDYDFLCVFFPFYFIIAIVYDENFINKKIIEKSCTRKMVYAFLGNIVYFCLFSA TIICNPYHSYRFQVFYFFLYLMFCINLVIVSFINLLKNNSNVRIILYLFEINKLIISTDYLTIFKKSYWF YFFIVIFLLIINMIGKLIFDVYWTWIRVTFCSLSIIFDLDIGHTISVVYMLTIKTDIWNNIVKNTNFDKH CDDECEKSFRRMKLKRMHKVMKLTSEVWRIISEMSELKILLHFITTYIMFVMYVMTILIYAIRVGMTMNI IISHVLGVTMCLSKLLFVELILCLACEEFYRKVNYARSIVISKSSQNVESKRIWKNIRRLIDANLKKMSA CGCFNLDAVTLLYFCSVITSHVIVLLQLAFL	381	7	i21-40o55-77i84-106o137-159i249-271o281-303i358-380o	7tm_7 superfamily	ATGTTTCTCAAGAAAATTATTGAAAAGATCGTCGAAAACGAAACTTCTATTGATTATGACTTTTTGTGTGTTTTCTTCCCGTTTTATTTCATCATCGCTATCGTCTATGATGAGAACTTTATCAATAAAAAGATTATTGAGAAGAGTTGTACTAGAAAAATGGTTTATGCTTTCTTAGGCAACATCGTTTACTTTTGCCTCTTCAGTGCTACTATAATTTGCAACCCTTACCATTCCTACAGATTCCAAGTGTTCTATTTCTTCTTATATCTAATGTTTTGCATCAATTTAGTAATTGTTAGTTTCATAAACTTACTCAAGAATAATTCTAACGTGCGAATCATTTTGTATCTGTTCGAAATCAATAAGTTGATTATTAGCACCGACTATTTAACCATT…	complete
Slitu_GR262	14:12886230-12888906 + strand	MSSVKWLNKLLFLEAFLGIYRNYCTHKKTTKCLILLQIFIQSLLRLIVVIINLSLLGDVGVNNAFKFLGA AADLLTIAMVVCSIYHSQTFMGYYYNICRVSQYFKVDKQIFRTIKRVFGSCICFTILLVGYTIYKSYEKI RLVILDSTLVWAIVITSEAATSITLIFHQLLLYVVIMILVVLTKCLSSLISMIRIDFEGDESSEICITRE QIQDWVDIYRDLTDSCEKLTLCFGRPFMFSLILSMFQYVVTSYWVFAITILDKGEIKMSTEEYVTTILIL FVSVFVMTTPLFAGQQVSNEGTNLRRELAGLYNVMVVDSEEAEAKLVKDFICVIKKNSLQIKLLSKSAGM YMLPVILSIAVNYLIVMLQFNHVI	374	8	i33-55o75-97i117-134o144-166i171-193o239-261i273-295o348-370i	7tm_7	ATGTCGTCGGTAAAATGGTTGAACAAGCTACTCTTCCTCGAGGCTTTCTTGGGAATATACCGGAATTATTGCACACACAAAAAGACAACGAAATGTTTAATTCTATTACAAATATTTATCCAAAGTTTACTACGCCTTATAGTAGTAATTATTAATTTAAGTTTATTGGGAGATGTTGGTGTTAATAATGCTTTTAAATTTCTTGGTGCTGCAGCTGATTTACTGACCATTGCAATGGTCGTGTGCAGTATTTATCACAGTCAAACCTTCATGGGTTACTACTACAACATCTGTCGCGTCTCCCAATACTTTAAAGTAGACAAACAAATCTTTCGTACTATAAAGAGAGTATTCGGCTCCTGTATATGTTTCACTATACTTCTTGTTGGATATACGATA…	complete
Slitu_GR263	14:12890051-12892950 + strand	MSFIKWFKTFYLIENIFGIYKNYCTFKGVNKCFIILHILVQNTLQFMVVLSEFYLLFSNDITSEFYIVGL YSLVAYLNSLAFVLNSVWYSEAFMSFHSSVCRISNHFITDTTLIKSLKKLFWFILPFVLSVLIFSIYRAV DSIKYFPKSTDTFILGSILVCLTVIRIIIILQNFLSFVSIMLVFYLSKSLTLLITTAKKTVGMNDINFAE ERDVTIYQIQEWVALYQELVSCCENESLAFGQQFVLSLTMTLAHYILMMYHTVCLHAMEDGARSLFQALA RMLVIASVYLLVMILSLFAGQKLQNQGMKLQQKLASLYNALIDSSQPENKLVKDFIRLIKKNPLRIKLLS KASVGMCMLPFMFMLAINYFIILLQFNHII	380	8	i33-55o65-87i120-137o152-170i175-197o243-265i278-300o352-374i	7tm_7	ATGTCATTTATAAAGTGGTTCAAAACATTTTACTTGATAGAAAATATTTTTGGGATATACAAAAATTATTGTACGTTCAAGGGTGTTAACAAATGTTTCATCATTTTACACATACTTGTTCAAAACACGTTGCAATTTATGGTCGTATTAAGTGAATTCTATTTGTTGTTTAGTAATGATATTACAAGTGAATTTTATATCGTTGGGTTATATTCTTTGGTTGCTTATTTAAACTCCTTGGCTTTTGTCCTGAACAGCGTGTGGTACAGTGAGGCTTTCATGTCCTTCCACAGCAGCGTCTGTCGTATCTCCAACCATTTCATTACTGATACAACATTAATAAAGTCACTTAAGAAACTGTTCTGGTTCATTCTGCCTTTTGTCTTATCCGTTCTAATA…	complete
Slitu_GR264	14:12893171-12894760 + strand	MRPTQWLNIYSSLENIFGIYRNYSNYNKIKKCLVIIQLSVLNSLYLVEVIDGVYSLIKCTPVYNEYLHFG IFGMSSFVSCFVSIVVGTTYSHAFVSYFMSVTRVYESLKCHREIIYSFKSTYHWLSLAIFVACCLYGVVV TIVGSFDTNFFRKKFIPIPSAVSEYMWRSTLVHESFMLFIAIMTIVDLSKTLISLMVEAQQRVHRCGTSD VITGETINEWVELYQELVNCCDKVAVCFGCQYIFSLTCTIVHYVYVVYNFIYFNVFKTQEMDDKFSLWFL IIGYVMVIALPIVGAQMASNQWVRCQRVIARLHNNMIDDTCSAERKMIKDFIRVTKKHPLHIRFMSKVPV GIFLLPAILTAVVNHVIILLQFNHVV	376	7	i32-54o69-91i124-146o175-197i243-265o275-297i350-372o	7tm_7	ATGCGTCCCACTCAATGGTTGAACATTTATTCATCACTCGAAAATATATTCGGCATTTACAGAAACTACTCAAATTACAACAAGATTAAAAAATGTTTGGTAATCATACAATTGTCAGTGCTTAATTCATTGTATCTTGTAGAGGTAATTGATGGAGTGTATTCCTTAATAAAATGCACTCCTGTGTACAATGAGTATTTACATTTTGGTATATTTGGCATGTCCTCTTTCGTAAGCTGTTTTGTATCAATTGTGGTCGGCACTACCTACAGCCACGCGTTTGTGTCATACTTTATGAGCGTCACTCGTGTCTACGAAAGTTTAAAATGTCACAGAGAAATAATTTATTCATTCAAATCAACTTACCACTGGTTAAGCTTAGCGATATTCGTAGCTTGT…	complete
Slitu_GR265	14:12900214-12901796 + strand	MRPTLWLSIFSSLENIFGIYRNYSNYNKIKKCLVIIQLSVLNSLYVVEVIDGVYSLIKRAPVYNKYLEFG VFGICSYLNCFVSMAVGTTYSHAFVSYFMSVTRVYESLKCHREIIYSFKSTYHWLSLAIFVACCIHGVVV IVVESIVSNLFWEYVFPIPSVISEYMWRCSLVHESSMLFIAIMTIVDLSKTLISLMVEAQQRVHRCGTSD VITGETINGWVELYQELVNCCDKVAVCFGCQTQEMDDKFSLWFLIIEYVMVIALPIVGAQMASNQWVRCQ RVIARLHNNMIDDTCSAERKMIKDFIRVIKKHPLHIRFMSKVPVGIFLLPAILTAVVNHVIILLQFNHVV	350	6	i32-54o69-91i124-146o175-197i249-271o322-344i	0	ATGCGTCCTACTCTGTGGTTGTCAATTTTTTCATCACTCGAAAATATATTCGGCATTTATAGAAACTACTCAAATTACAACAAGATTAAAAAATGTTTGGTAATCATACAATTGTCAGTGCTGAATTCATTGTATGTTGTAGAGGTCATTGATGGAGTATATTCCTTAATAAAACGCGCTCCCGTTTACAATAAATATTTAGAATTTGGCGTATTTGGAATATGCTCCTACTTAAACTGTTTTGTATCAATGGCGGTCGGCACTACCTACAGCCACGCGTTTGTGTCATACTTTATGAGCGTCACTCGTGTCTACGAAAGTTTAAAATGTCACAGAGAAATAATTTACTCATTTAAATCAACTTACCACTGGTTAAGCTTAGCTATATTCGTAGCTTGT…	partial
Slitu_GR266	14:12902694-12905975 + strand	MRPTLWLSIFSSLENIFGIYRNYSNYNKIKKCLVIIQLSVLNSLYLVEVIDGVYSLIKRAPVYNEYLEFG VFGICSYLNCFVSIVVGTTYSHAFVSYFMSVTRVYESLKCHREIIYSFKSTYHWLSLVIFVACGVYGIVV TVVGSIDTHFFWEHVFPIPFFISEYMWRSTIILEHCIFFIAVMTIVDLSKTLISFFFEAQQRVHRCGTSD VITFFTINGWVELYQELVNCCDKVVVCFGGLHKLSVACSTLYYAFLLYYYIYIHVIQKVPIFEDFKLWFF VFGYTMVITLPIVATQMASDQWARCQRVLARLHNTMIDDAGATERKLIMDFIRVTKKHPLHIRFMSKVPV GIFLLPAILTAVVNHVIILLQFNHVV	376	7	i32-54o69-91i124-146o175-197i245-267o277-294i350-372o	0	ATGCGTCCTACTCTGTGGTTGTCAATTTTTTCATCACTCGAAAATATATTCGGCATTTATAGAAACTACTCAAATTACAACAAGATTAAAAAATGTTTGGTAATCATACAATTGTCAGTGCTGAATTCATTGTATCTTGTAGAGGTCATTGATGGAGTATATTCCTTAATAAAACGCGCTCCCGTTTACAATGAATATTTAGAATTTGGCGTATTTGGAATATGCTCCTACTTAAACTGTTTTGTATCAATTGTGGTCGGCACTACCTACAGCCACGCGTTTGTGTCATACTTTATGAGCGTCACTCGTGTCTACGAAAGTTTAAAATGTCACAGAGAAATAATTTACTCATTTAAATCAACTTACCATTGGTTAAGTTTAGTTATTTTCGTAGCTTGT…	complete
Slitu_GR267	14:12907693-12910178 + strand	MSHRRWLKFFLIVENINGIYRNYSNQTKIKNYLIITQIFVQNLTHLLININTLYYLRTEAVSFRDYLEYT IFIVLSYMNYLVSVVYGIIYSQAFVSYFMSITRVYDSLKCDKEIIHSLKTRHYWAIVSYIIANFVFCLYK TIEVFPVYFVWTNVTAIPIISSEVISRTAVTIEHFVFFIAVMTIVDLSKTLISLIVEAQQRVHRCGTSDV ITEEIVNGWVELYQELVNCCDKVAVCFGGQFIFTLLSNILNYIFIIYYVVYYRVIETWNIFEDMKVCLTV INFGIMLTLPLMATQMASNQWTKCHRVMARLHNSLIEDTSSSSRKSIKDFIRMIKKHPLHIRFMSKVPVG IFLLPAILIVVVNHVVVLLQFNHVI	375	7	o33-55i68-90o129-151i163-185o241-263i276-298o347-369i	7tm_7	ATGTCACACAGACGGTGGTTAAAATTTTTCTTAATAGTCGAAAACATAAACGGCATTTACAGAAACTATTCAAATCAGACGAAGATTAAGAACTATTTGATAATTACACAAATATTTGTACAGAATTTAACACATCTGTTGATTAATATTAATACATTGTATTATTTAAGAACTGAAGCCGTTTCATTCAGGGACTACTTAGAATATACTATATTTATTGTGTTAAGTTATATGAACTATTTAGTGTCAGTTGTGTACGGTATTATTTATAGCCAGGCCTTTGTATCATACTTTATGAGCATCACTCGTGTCTACGATAGCTTGAAATGCGACAAAGAAATTATACATTCGTTGAAAACAAGACATTACTGGGCCATCGTATCTTATATCATAGCTAAT…	complete
Slitu_GR268	14:12915693-12918586 + strand	MSPIRWLNILLIIENVCGIYRNYSRQSKFKKYLIILQILIQNAVYVSTIINIFYILLFKSNVATKYLRHS FCGFVLITYLNYLVSVLYGIIYSHDFASYYMSVTRVYETLNSHRVLIYSLKTTRYWASIVFNLYASLFTG YRAVQVFQKYIFLNNISAVPTLATEIISRSAVIFEHFVLFIVVMTIVDQIKTLISLMVEAQQKVHRCGTS DVITEETVNGWVELYQELANCCDKVAVCFGGQYIVLLASTIMHFIVLINYGICSNIFKIEDGIGMFKIGS LVLTNIIMMLMPIVATQMVSNQWMKCLRVLARLHNTVTEDVDTAERKLIKDFIRVIKKHPLHIRFMSKVP VGIFLLPAILTVVVDNVIVLLQFNHVI	377	7	o35-57i70-92o122-144i165-187o239-261i273-295o349-371i	7tm_7 superfamily	ATGTCACCTATAAGATGGTTGAACATTCTCTTAATAATTGAAAATGTATGTGGAATATACAGAAATTACTCAAGACAGTCCAAGTTTAAAAAATATTTGATAATCCTTCAAATATTAATCCAGAATGCGGTGTACGTGTCAACCATAATTAACATATTTTATATTTTGTTATTTAAGTCTAATGTGGCCACGAAATATTTAAGACACTCGTTTTGTGGATTTGTCTTGATAACTTACTTAAACTATCTTGTGTCAGTTCTGTACGGCATCATTTATAGCCACGACTTCGCATCATACTATATGAGCGTCACTCGAGTCTATGAAACCTTAAACTCACACAGAGTACTTATTTATTCATTGAAAACCACACGTTACTGGGCTAGCATAGTTTTCAATTTA…	complete
Slitu_GR269	14:12924740-12926751 + strand	MQLHIIRSLIIINVFYNLLNYNVSTKHLMYSYCAFVTANHLNYLVSVVWGITYTYSFASYYMSVTHVYES LKSHKELIHPFKTTRYWASIVFNLCASAFCSYRSNHVIQRYFALRNIHPIPILVSENFTRSAVIFEHFVF FIAVMTIVDLSKTLISLIVEAQQRVHRCGTSDVITGETINGWVELYQELVNCCDKVAVCFGGQYIFLLTS TILHYIVLIYNVINSNILKIDNYTELFGAVFVVVIFIIMMLMPIKATQMASDQWVRCHRMIKDFIRVIKK HPLHIRFMSKVPVGIFLLPTIFTLVVNHVIIMLQFNHVI	319	7	o4-21i41-63o83-102i137-159o201-223i236-254o291-313i	0	ATGCAATTGCATATTATCCGGTCTCTAATAATAATTAACGTATTTTATAATTTGTTAAACTATAACGTATCGACAAAGCATTTAATGTACTCGTATTGTGCATTTGTTACAGCGAATCACTTAAACTACCTGGTGTCCGTCGTGTGGGGTATTACTTATACTTACAGTTTTGCATCATACTATATGAGCGTCACTCATGTCTATGAAAGCTTAAAGTCACACAAAGAACTCATTCATCCATTTAAAACCACACGTTACTGGGCTAGCATAGTTTTTAACTTATGTGCATCTGCGTTCTGCAGCTACAGGTCTAACCACGTGATTCAAAGATATTTTGCTTTGAGGAATATCCATCCGATTCCCATTTTAGTGTCAGAAAATTTTACAAGATCTGCGGTA…	partial
Slitu_GR270	14:12895047-12896743 + strand	MRPTLWLSIFSSLENIFGIYRNYSNYNKIQKCLVIIQLSVLNSLYLVEVIDGVYSLIKRTPAYNEYLEFG IFGICSFLNCFVSIVVGTTYSHAFVSYFMSVTRVYESLKCHREIIYSFKSTYHWFSLAIFVAGCIYGVVV IIVESIVSNLFWEYVFPIPSAISEYMWRCSLVHESSMLFIAIMTIVDLSKTLISLMVEAQQRVHRCGTSD VITGETINGWVELYQELVNCCDKVAVCFGCQTQEMDDKFSLWFLIIGYVMVIALPIVGAQMASNQWVRCQ RVIAQLHNNMIDDTCTAERKMIKDFIRVIKKHPLHIRFMSKVPVGIFLLPAILTAVVNHVIILLQFNHVV	350	6	i32-54o69-91i124-146o175-197i249-271o322-344i	0	ATGCGTCCTACTCTGTGGTTGTCAATTTTTTCATCACTCGAAAATATATTCGGCATTTACAGAAACTACTCAAATTACAACAAGATTCAAAAATGTTTGGTAATCATACAATTGTCAGTGCTGAATTCATTATATCTTGTAGAGGTTATTGATGGAGTGTATTCCTTAATAAAACGCACTCCTGCTTATAATGAATATTTAGAGTTTGGCATATTTGGAATATGCTCCTTCCTAAACTGTTTTGTATCAATTGTGGTCGGCACTACCTACAGCCACGCGTTTGTGTCATACTTTATGAGCGTCACTCGTGTCTACGAAAGTTTAAAATGTCACAGAGAAATAATTTATTCATTTAAATCAACTTACCACTGGTTCAGCTTAGCGATATTCGTAGCTGGT…	partial
Slitu_GR271	16:14257549-14259961 - strand	MISMKELKEYEQFPGLQGILVLRHLFGYYFQSSNSLIVCLMFKCYCVVCCGILTYGLYFWNNYNYSLSYD MLVVLEKAVGTVISLITEEEFVIKFATDIVTYFSPSLQIRLHCRMTNFMVCIAIAIRIINKFAFWSPITI PEVLYMYELTSCYFSRLTAVYIAENYQKMVEVLWKSSRDKMQSTSNIDVKRKYVKDFIFDLRKLTNILDA TVIYLRVQVIVGCICEFFKVTFAMFYLNYANVTTRYSVIWTVEVIFSIITFLVPLIMIELGINYLIEIKN VLAEEFLASKDKELRGAISDALEYVEACASKHMVWNEFPMNLDLVLGYFNLCTDYVIAILQFIY	344	5	o37-59i118-140o217-239i246-268o324-343i	0	ATGATTTCTATGAAAGAATTGAAAGAATACGAACAATTTCCTGGACTTCAAGGAATATTAGTCTTACGACATTTATTTGGATATTACTTCCAATCCAGTAATTCTCTAATTGTTTGTCTCATGTTTAAATGTTACTGTGTCGTCTGTTGTGGTATTTTAACTTACGGATTATACTTTTGGAATAACTATAACTATTCCCTAAGCTACGACATGCTGGTGGTTTTGGAAAAGGCTGTTGGCACCGTCATATCATTGATCACCGAAGAAGAATTCGTCATTAAGTTTGCCACAGACATAGTGACATATTTTTCACCTAGTTTGCAAATAAGATTACATTGTCGTATGACTAACTTCATGGTCTGTATTGCGATAGCCATAAGGATTATTAATAAATTTGCG…	complete
Slitu_GR272	17:6374246-6377953 - strand	MTPPSVLVNTYFSASDKPYIDPISKVFILSQLAFGIIRLPLIGDVHVGFIVLAAVYSLLASCYYVGVVYL LRNAYVLNIVIFIFYFQCVFFTLFNVVSIKRMHRYYNELNVFDKEVGCRPKIGKGSIRNLIATVLMILYN VILFALPYVVVTLENLELWMLPFPIIHILEVHFCGHLLSLLIPRLRLINYYMELSLSNSKISKTLNIEKF GYSKADSNKTLCKMEKVMNLYHNMIKAYNYLIEAVKWQLLVTIVSAFLNILSCCYRVSLTIIKEDMPLSF MITYVGLLAGIMLPLFSPCMLGDQVHDEVRRLRELLASRLYENQLDKSSRGMARALLAWTETRDLSFSLL RMLDIDISLPFKFVGLLVTYLIILLQFQKVINP	383	7	o20-42i49-71o75-97i129-151o247-269i276-298o355-377i	7tm_7	ATGACGCCTCCCTCAGTACTTGTGAACACTTATTTTAGTGCCAGTGATAAACCTTACATCGATCCTATATCAAAGGTTTTCATTTTAAGTCAATTAGCTTTTGGTATAATTAGACTTCCTTTAATCGGCGACGTACATGTAGGTTTCATAGTTCTGGCGGCCGTGTACTCCCTGTTGGCATCATGTTACTACGTGGGTGTGGTGTACCTGCTCAGGAATGCATACGTCTTGAACATCGTCATCTTCATCTTCTATTTCCAATGCGTCTTCTTCACGCTTTTCAACGTCGTGTCAATCAAGAGAATGCACCGCTATTACAACGAGCTGAACGTATTCGATAAAGAAGTTGGCTGCAGACCAAAAATTGGCAAAGGTTCTATAAGGAATTTGATAGCAACT…	complete
Slitu_GR273	27:9424903-9426451 - strand	MYRFQMLMASTRVDLKDRFVTTPSLLQKCHTLLSVVLLLGLDYIVIHKYDTILFENETIYYLSTCVTGLQ TLTFICNIIHVRFMNGDDNVDFFVKLQQIDRCMNIHRNKTITALLLKTNIFSLASVFVIFSVLVAIATAK GTAAFWPYIGIAYSQLNFVLELICCSNIFVYFYIRARFINSIIKNYLDSKETQEILYSRKSSYFLFTTKT FMRRLAAQTHSFLTSDTDIYMKQLLDGFFKFQDIYKFQIFMFCCKLVGSSILTFEFMLFAVQNDTVGIWD SLTPSFFTIIDLVMALLLGIRCELFIREVKETKRLVIAVMAKHFDGRLREKSNRMLKLIEETPPHFSVYD MWQLDANVLLQMFMLVTGLIVTQMQFAFL	379	7	i24-46o59-81i115-137o152-174i249-271o286-305i356-378o	0	ATGTATCGATTTCAAATGTTAATGGCATCTACCCGAGTTGATCTGAAAGACCGCTTTGTGACTACTCCGTCGCTACTCCAAAAATGCCACACGCTGCTCAGTGTGGTTCTGTTACTCGGGTTAGATTACATAGTAATTCACAAGTATGATACGATTCTGTTTGAGAACGAAACTATATACTACTTGAGCACGTGTGTGACGGGACTACAAACTCTTACGTTTATATGCAACATTATTCATGTGCGGTTCATGAACGGAGATGACAATGTGGACTTTTTCGTTAAACTGCAACAAATCGACCGGTGCATGAACATTCATCGCAACAAAACTATAACAGCTTTATTATTGAAGACTAACATATTTTCCTTGGCATCCGTATTTGTCATCTTCAGTGTACTT…	complete
Slitu_GR274	27:12664379-12667996 - strand	MRNKLVCNVKPVFILQFIHGFNINLHTSLKARVFSKVYSILLSLSVIISSQFLTKSIPHLHLYTNLLEYF LSVSIFLFTNDGYLKYLNYIPIIDNLPGMKKQYRILEILATCCIIITFLTKMILIMYSSCLIPSSECIEI YLGNFMFSAFEFCKITMTICFGILYLRTNAIKKAFCRTDFNDSHMKRSAAINFIQMYESLVDVFEHIKGP LKLMANIILWLTISGQPITYFILMAIALDLTDDDLKDMRILCMEKIIQCKNERDRCSLQQLLLLLQHRPL RFTICRINPLRIRSLLSFTSYCIINIIAVLQIKGFYT	317	6	i33-52o62-84i105-127o142-164i216-238o290-312i	0	ATGAGAAATAAACTAGTTTGTAATGTTAAACCAGTGTTCATTCTTCAATTTATCCACGGATTTAATATTAATTTGCACACATCTCTTAAAGCACGTGTATTCTCAAAAGTTTATTCGATCCTTCTATCTCTTTCTGTCATCATTTCATCACAATTTCTAACCAAATCGATACCTCACCTTCACCTCTATACAAACCTTCTAGAATACTTCTTGAGTGTTTCAATATTTTTATTCACAAACGATGGGTACCTTAAATACTTGAACTATATACCAATAATTGATAATCTACCAGGGATGAAGAAACAGTATCGAATATTGGAGATATTAGCCACGTGTTGTATAATTATTACATTTTTAACAAAGATGATACTCATAATGTATTCAAGTTGTCTTATCCCA…	partial
Slitu_GR275	27:13222037-13224280 + strand	MKIKNLLKIKTILDRIFDPKSALSIRLILGLYYKLSNSPMICYIAKFYCFLIFCLNTFIFANYIDSMFSK FAMGCFLLILFIETSLCRFIAFCFEGDQSVIFYYKFKSFFQGHLHISQASYIPQLTVLLLLFWNLFEYIY LHCYPTSSVKALNLHTLFHFMLATISSSHYTLLYMTNTYRQSIKFVRISLCSQLQNENLSEDEKFLSIRV SLNDYKKLTKIFISVNKLLRIKIILSLTCLFLRFVLVVLFFIASSEIILGWTNELFFHIMTICLPSIFME CVYKDLEVIKAILSKQLVACKDKRIMNYICDAIEYIDTCSSRYYTAWNGLLIDVNLALSFTSLCSTYAIA ILQFTY	356	6	i39-61o71-93i114-136o151-173i240-262o330-352i	0	ATGAAAATTAAAAATCTTTTAAAAATTAAAACTATACTTGATCGCATTTTTGATCCGAAGTCAGCATTGTCCATAAGACTCATATTGGGCCTCTATTATAAATTAAGTAATTCTCCAATGATCTGTTACATCGCAAAATTCTATTGTTTCCTCATTTTTTGTTTAAACACGTTCATTTTTGCCAACTACATAGACAGCATGTTCAGTAAATTTGCTATGGGCTGTTTTTTACTCATTCTATTCATTGAAACCTCTTTGTGTCGATTCATTGCCTTCTGTTTTGAAGGAGATCAATCAGTGATATTTTATTACAAGTTTAAATCTTTTTTTCAAGGTCATTTGCATATTTCTCAAGCTTCTTATATTCCACAATTGACTGTCTTACTATTGTTATTTTGG…	complete
Slitu_GR276	27:2405348-2407552 - strand	MFEMSLPLTLRGILLLRLMFGLYYKCTNSNIISIVLKLYCISYCVFCFTELYLHNIFTNNISYILGLFFN QMTSIEVTVNIYLSLVTEEDDFIKYFSCCPKKFHIWISFCVITSTLVLNVVGFISNIAHFDIDTNLWCTY EVIASGFGRLSTVCIAEHYYRTVKDLCKELKEKFEDVNLSDAEKKRHVYNFIADYMKMVQNLDGTTMSMR KKMGTACACEFIKIITSVLYLNYLLIMESMWILQLTHSLAIMLTPMLLIELTINQLDEVNKLLAEQLFEY KDKRLRLAVYDALKYIDIASSTYTLWNDYPANMSLVVGFVNLCIKYIIATLQFLY	335	6	o32-54i61-83o103-125i214-236o241-263i312-334o	0	ATGTTCGAAATGTCACTACCACTTACTTTGCGTGGAATATTACTGTTGAGATTAATGTTTGGTTTATATTACAAATGCACTAATTCCAATATAATCTCTATAGTTTTAAAACTTTACTGTATCAGCTACTGTGTATTCTGTTTCACAGAACTGTACCTTCACAATATATTTACCAACAACATTTCATACATTCTTGGACTCTTCTTTAACCAGATGACATCTATAGAAGTAACTGTTAACATTTATTTATCGTTGGTTACTGAAGAAGACGATTTCATTAAATATTTTAGTTGTTGTCCAAAGAAATTTCATATTTGGATTTCGTTTTGTGTTATTACTAGTACTTTAGTTTTGAACGTAGTAGGTTTTATATCCAATATCGCTCATTTCGACATAGAT…	complete
Slitu_GR277	27:693346-695269 + strand	MTFQSSMDKIRTYLTLKNVLYIQLILGIYFKCSSSKLVCVLTKLYCISLCGLIIATFVIELLYGFSMVAD SLYNASLFIESFSNICLSLVTEGRSVIHFSTFLSSLVKESRCYASHIMVLIFFTAYAITFTIAGTEEYEI IIYSLGLYQCIVCYTSRLTFVYVTDKYRQVVYMLCKSLENNLKDMSMDDGAKIGHIEVFMDNFMKATQQL KLTKNCMRIKPLEIVISWIMELNVFTMASLVPSLIMERSANDLDDLKAVLAEKLLICEDKNLRQKVYYAL RYIDVCSASYTAWNGFPLNISLSSGFINLCISYIIALLEITF	322	6	i13-30o45-67i113-135o140-162i224-246o296-318i	0	ATGACATTTCAATCAAGCATGGATAAAATAAGGACATATTTAACTTTGAAAAATGTTTTATATATTCAACTAATATTGGGAATATATTTTAAATGCAGCTCATCTAAATTAGTTTGTGTGCTCACAAAACTGTACTGCATTTCATTGTGTGGTTTAATCATTGCCACTTTTGTCATAGAATTGCTGTACGGTTTCTCTATGGTTGCTGATTCTCTATACAATGCATCATTATTTATAGAATCATTTTCCAATATTTGTCTATCTTTAGTCACAGAAGGAAGATCAGTGATTCATTTTTCTACTTTTTTGTCGTCTTTAGTAAAAGAAAGTAGATGTTATGCATCACATATTATGGTGTTAATATTCTTCACAGCCTATGCTATTACTTTTACAATTGCT…	partial
Slitu_GR278	27:695576-698849 + strand	MQLLERIVKLKPNSSLHWLLWFRLLFGYYFKFSNSSFICLMTKLYCIASCVFSIIFYYQIVVPISYGTIG TIFYNMFMVIDIILNVMCSLISEEDYVLKFSSNLASTLPGFKQTCVLPCLMIFAAFTLEITSFAFTGYGT YLVFDYYAFVYEFMACYYGRLTILYTTDNYRKAVQYICKSMHDKLENKNLDDTQKTKHSSDFVKVFIILR QYLDWTMKFMRVKMIISYSCDFIKIISMIHYFNNEIELYLSVVVLWYLEMLLNVIMISLPSLLMEMAVDY LDDLKRILVCELISNKDEKIGDVIDDTLDYIDASCQNYAIWNDYPLNMNLILSFFDLCTSYLIALLQFLY	350	8	o15-32i44-66o70-92i116-138o142-164i225-242o252-274i326-348o	0	ATGCAATTGCTAGAAAGAATTGTAAAACTAAAACCAAATTCTTCTCTGCATTGGCTATTGTGGTTTAGACTATTATTTGGTTACTATTTCAAATTCAGCAACTCCTCTTTCATCTGTCTCATGACAAAGCTGTACTGCATAGCAAGTTGCGTATTTTCTATTATATTTTATTACCAAATAGTAGTTCCTATATCCTATGGCACAATAGGAACCATTTTTTACAACATGTTCATGGTTATTGATATAATATTAAATGTAATGTGTTCCTTAATCTCAGAAGAAGATTATGTATTGAAATTCTCGTCTAATTTAGCATCTACATTACCTGGCTTCAAGCAAACTTGTGTTTTACCTTGTCTTATGATCTTTGCTGCATTTACCTTAGAAATAACCAGTTTC…	complete
Slitu_GR279	27:699884-702571 + strand	MQFLKKIPKLISFFSIDTILWLNLSFGYYFKFTNSFILSVLAKLYCISCSAVIIAYTVLVIDPTFDTSFA GTLYDAVLVTEMSANMFISLINEERILRKFSTDLTLEFPSIKQNCFIVFLTIVIVCLCKCGSIIMVDIEN FTVVDFFMTIFFFFAFFCGRVIFMCVSDCYQNTVKILCKSLKEQIGKNNMKHSEKTDHINMFLNSYMKLS NNTSSTITIIRLKTTIAFVSEFIRSIFIVYYFNSCTRVDLSFIAPWIFEVFLSLFSLFIPLITMEIAANY LDDLKKVLAIQLFMYEDNNLREAIHDTFEYIDVSYSRYTLWNNFSLNLALVFSFINLCTSYIIALLQFTY	350	7	o10-32i39-61o71-93i114-136o141-163i250-272o324-346i	0	ATGCAGTTTCTAAAAAAGATACCAAAGTTAATTTCATTTTTCTCAATCGACACTATCCTCTGGCTAAACCTATCCTTCGGTTATTATTTTAAGTTTACGAATTCTTTCATATTGAGTGTATTAGCAAAATTGTACTGTATTTCGTGTTCCGCGGTTATTATTGCATACACCGTTTTAGTCATTGATCCGACATTTGACACATCATTCGCAGGGACTTTATATGACGCTGTTTTAGTAACTGAAATGTCAGCAAATATGTTCATTTCACTGATCAATGAAGAGAGAATTTTGAGGAAATTTTCAACGGATTTGACCTTGGAATTTCCTTCCATCAAACAGAATTGTTTTATTGTTTTTCTGACGATTGTTATTGTGTGCTTATGTAAATGTGGCAGCATT…	complete
Slitu_GR280	27:736473-745050 - strand	MAFKPIQSMYNSLKFIITVKTILFVRLFGGFYFKINSNIFVQFIVITHSFVCVVSSTLLVLTIAWQFKLP TLLKVKLFSYLAKYCLSAVISFVSNAEKYQSLLINFNEIDSELGVGSNMDIPISRIILLISLTSEIIVVI WHDITYSKYFSIGMVFIPYYLYMIEIIHFTRVIIFELVWRRVRTLKKRLEDILAQVYAGRSDKSVRNEIK TCMFVYKKTFEILQKNLPMKIMVLMTVFTFVPSLVASIHDIILEYPSPVIRISIQQICTGLIILCVPAVF SEMINREIYSMKLQLSKQMLYTVFRLFSIDINMVSAIINVCITYAIAMIQFGHFFN	336	8	o15-33i45-67o77-96i123-142o157-179i231-253o263-285i306-328o	0	ATGGCATTTAAACCAATTCAATCAATGTACAATTCACTCAAATTCATAATCACAGTAAAAACCATTCTATTTGTTCGTCTATTTGGTGGATTTTACTTTAAAATAAATTCGAACATATTCGTCCAGTTTATTGTGATCACACATAGTTTTGTATGTGTCGTGTCGTCAACATTGTTGGTTTTAACTATTGCATGGCAGTTTAAGTTACCAACATTGTTGAAAGTAAAATTGTTCTCATATCTTGCTAAGTACTGCCTCAGTGCAGTTATTTCTTTCGTTTCTAATGCAGAGAAATATCAATCTCTTTTGATCAATTTCAATGAAATCGATTCTGAATTAGGTGTGGGGTCTAATATGGATATTCCCATCTCACGCATTATTCTCTTAATTTCTTTGACA…	partial
Slitu_GR281	29:12464720-12467462 + strand	MRVTMNLLKSTISVQTMIVFLTMAGIYHKFTSNKIITILAKIYCIIIATVFITKQIEDVKFNYNRSIRLT CQIIYYLVHVLIGLFNLEKFTPVASDIRKFDVKLQGIKIQDEIPISRVFFLTLILIRLSIYATYCRVFNC ISSVIFYDIALFISHFTRIMMFELLIRKHFEHKLSAHRVENGRENMKEIIRSCLVTYKSLLDTLQQSYIV VKPLMFLASVMVFPIFLNSMSNGLVYGGPYANATYFIESILKVIACLAPAAFAELVNMEIDKLKLLITKQ LMFCQNDTTRDAIEDAMMFFEQHPFKYSIWRLFTVDGKLILSIISLLTTYTVAMVQFTHIYN	342	7	i7-26o36-53i66-85o113-130i137-159o214-236i319-341o	7tm_7	ATGCGTGTAACAATGAATTTGCTTAAATCGACCATATCAGTGCAGACGATGATAGTATTCCTTACCATGGCAGGGATCTACCACAAGTTTACCTCTAATAAAATAATAACAATCTTAGCTAAAATATACTGCATCATCATCGCGACAGTTTTCATCACAAAGCAGATAGAAGACGTTAAATTTAACTACAATAGAAGTATACGATTAACTTGTCAAATAATCTACTATTTAGTGCATGTCCTAATTGGATTGTTTAACTTGGAAAAGTTTACGCCCGTTGCAAGTGATATAAGAAAATTCGATGTTAAACTACAAGGGATTAAGATTCAAGATGAGATACCAATTTCTAGAGTATTCTTTTTAACCCTTATTCTTATTAGATTATCCATTTACGCTACA…	complete
Slitu_GR282	29:12431023-12434333 - strand	MNFWRNVVSVQTMLICLTIGGVYHKMSSNRFLTTLLKIYCVTIATILVYTHLFLFVQWTYSAKLRLLSQI VLYTANVIVGICCDTGSFASILIEIREIDDLTQGDKVKDEIPFSRIFLIIGVCTRTSTHISYCGGLNPVC LFDILVFDLALFLSHFSRIMIFESMWHRMQLISEHFEKEISVSTIEDGELLKQRLRNCMMIYRKLLNIVQ RKNHALKILIFLTELTVFPMVIDILRIVFKHVGGILNNRAALVECLVKLTVSLAPAAFAEMVNKEIDKMK LHVAKQMIFCKDQSTKDAIEDTMMFFKHYPFKYTVWRLFTVDGTLILSVIKHLTTYTLAMVQFLHIFD	348	3	i7-24o34-56i130-152o	7tm_7	ATGAATTTTTGGAGAAACGTAGTGTCGGTCCAGACGATGTTGATATGCCTAACTATTGGAGGTGTCTACCACAAGATGAGCTCAAATAGATTTTTAACAACCCTTTTGAAGATATACTGCGTCACTATAGCAACCATTCTAGTATATACCCATCTGTTCCTATTCGTACAGTGGACTTATAGTGCGAAACTTCGGCTATTGAGCCAAATTGTACTCTACACTGCAAACGTTATAGTCGGAATTTGTTGTGACACTGGAAGCTTTGCTTCCATCTTAATTGAAATTAGAGAAATTGATGACTTAACACAAGGTGATAAAGTTAAAGATGAGATACCATTTTCTAGAATTTTCCTTATCATTGGTGTTTGTACTAGAACCTCGACTCATATAAGTTATTGT…	complete
Slitu_GR283	29:12440156-12443066 - strand	MNIIKSMLSTQTVMVVRVLAGFYTKISSNKLINNILKTYCVFVGTFFLIVSLLSIDSFINLAACRFLIIA SNYLINVIINLFYEGENFYKFISKIREIDAVLGFELKDEIGYFRIVIIVCVIGKLFVHIIFVYTDKEMAL KLLFVATVSCVVEVFVYISYSVRIMMFEILWYRMAMLGKQLKRNLSRFEEGDETVARKIESCLKTYKDLL NTPRETDTPMKLMKNNVVLIEIIMEFVLTLCPALLAELIKSEIDKMKLFLVNQLVMCRGEMTYEAIDDAM LIFELQPFQYTVWRIFAIDGALILSVISLLTTYVLAMVSFAHFFD	325	6	i33-55o61-83i110-132o142-164i227-249o302-324i	0	ATGAATATCATAAAATCAATGTTGTCTACACAAACCGTAATGGTTGTTCGAGTATTAGCAGGTTTCTACACCAAAATTAGTTCAAATAAACTAATTAATAATATATTAAAAACTTACTGTGTTTTTGTTGGTACATTTTTCTTAATTGTCTCTTTATTATCCATAGATTCATTCATAAACTTAGCCGCTTGTCGGTTCTTGATCATAGCAAGCAATTATTTAATAAATGTAATAATAAACCTATTTTATGAAGGAGAAAATTTCTATAAATTCATCTCAAAAATACGGGAAATTGATGCCGTATTGGGCTTTGAATTGAAAGACGAAATAGGGTACTTTAGAATTGTAATAATTGTTTGTGTAATCGGGAAGTTGTTTGTGCATATAATATTTGTATAC…	partial
Slitu_GR284	29:12444010-12447285 - strand	MELMSIKTFLIIRTLGGFYSRISSNKLINKILIAYCVLIATVIITIDFIITLNSPFIGSLHYGCHTTVYF ITVIVNLYKDSENFLLFLKNIKNINFTCNSQINDKVQICSIIFMFTVVGKVTSKFLFTLVYPKHSVKMII YDILSTFSYILLFSSKCTRLVMFELLWSRMAILRKNFELEMSITRRFEDGEEMFRNKLKSCINIYNKLLN AVRVADVPTKGLILLSLLHLIINTMMNIYVYFSLRKYPQYNVLLIEVFLELFVSLCPAFLCQLVNGEIEK IKLCIIRQLLVCKANTTRKSINDAMTFFKQHPFKYTVWRLFTVDGTLILSVIGLLTTYTVAMVQFAHFIV	350	7	i31-50o65-87i108-130o145-167i222-244o254-276i327-349o	7tm_7	ATGGAGCTAATGTCCATTAAAACCTTTTTGATCATTCGCACTCTTGGAGGGTTTTATAGCAGAATTAGTTCGAATAAACTCATAAATAAGATATTGATAGCATACTGTGTTCTTATAGCTACAGTCATAATTACAATTGATTTCATTATCACACTGAATTCACCGTTTATAGGAAGTCTACATTATGGTTGTCATACTACAGTCTACTTCATAACCGTAATAGTCAATCTATATAAAGATAGCGAAAATTTCTTACTGTTTTTAAAGAACATCAAAAATATAAACTTCACATGTAATAGCCAGATCAACGATAAAGTACAAATATGTTCGATAATATTCATGTTCACAGTCGTAGGAAAAGTAACAAGCAAGTTTCTATTCACTTTAGTGTACCCAAAA…	complete
Slitu_GR285	29:12448001-12450170 - strand	MNFMKSILSIKTIMVARLVTGMYFDVSNNKLVKILAKIYCIFVAVIVNILFYKGYKFTTVDPINLLIQLI VFNLNVFSNLFCNGKCFSDFINQMSVTHNPEDGNNIKISRLIIILIVVEKIISSTCTSLNKLEILFLCLI IVDMVIHLTNIARIMMFEIFWHRMAELRRSLEQDMSTARRFEDGEDIMIGKLNKYLDDYTRLLDVINENN GVTKFLIFLSVITAVPRVVDVAFFSLSSGKWLTFAFKFIFLEILVGNVVLLAPAALAEMVNSEVEALKLC VIKQLLVCRGDTKRDAILNALVFMEQHPFKYTVWRLFTIDGALILSIIGLFTKYIVAMIQFAHFFD	346	6	i7-24o34-51i135-157o215-237i244-266o323-345i	7tm_7	ATGAATTTTATGAAATCGATACTCTCTATCAAAACTATCATGGTAGCTCGACTAGTAACGGGAATGTATTTTGATGTCAGTAACAATAAATTGGTTAAAATATTAGCAAAAATATATTGTATATTCGTCGCCGTAATCGTAAATATACTATTTTACAAAGGTTATAAATTTACAACTGTAGACCCAATTAACTTATTAATACAACTTATAGTATTCAATTTAAACGTCTTTTCCAATTTATTTTGCAATGGAAAATGTTTTTCCGATTTTATTAATCAAATGTCTGTCACACATAACCCCGAAGACGGCAATAATATTAAAATATCTAGACTTATAATAATTTTAATAGTCGTAGAAAAAATTATCAGTAGTACGTGTACCAGTTTGAACAAGTTGGAA…	complete
Slitu_GR286	29:12454858-12457734 - strand	MYSFIRKKSEKIQRLLKVIRSLHVIMFVRLIFGLYYKITSRKLVNILAKIYCVSIGIVLISLDISTTVNN TIGRKARSSYQMAAFIANFLIAFFFNSENFFPLMEKIRNVDISLKDLKVKDEIQISRLILIYCMGSRLYT HLSFCALYPNHCHSNFLIFDLAMYCTHFTRIMLFESLWHRTRLICKHFERELNVIRIEDDEEIVVEKIRN CMGIYKDLVNVVEQDMVVMKPMIFLTKTFVVPKLVDVVHASLKYQYFFMTQSAILEGIIEFLVTISPALF GELINNRVNKMKLHVEKQLLFCKGETTRNAIEDAMMFFRYHPFKYTVWRLFTVDGTMILSVIGLLATYTV AVVQFTHVF	359	4	i43-65o80-102i262-284o330-352i	0	ATGTATAGCTTCATCCGAAAAAAATCAGAAAAAATACAAAGACTATTGAAAGTAATTCGATCTCTTCATGTAATAATGTTTGTTCGTCTCATTTTTGGTTTATATTACAAAATTACTTCAAGAAAATTGGTTAACATCTTAGCCAAGATATACTGTGTTTCTATCGGTATAGTTTTAATATCGCTAGATATATCGACTACGGTGAACAACACGATCGGTAGAAAGGCACGTTCGAGCTATCAAATGGCTGCATTCATTGCAAATTTCCTAATAGCATTCTTCTTCAATTCAGAAAACTTCTTCCCACTCATGGAAAAAATTAGAAATGTCGACATTTCTCTTAAAGATTTGAAAGTAAAGGATGAGATACAAATCTCAAGATTGATCTTAATTTATTGT…	complete
Slitu_GR287	29:12458631-12460992 - strand	MDTIKSILSVQNILYFRIIGGLYYKVSSNKIVTRLLKTYCVFSSAAILIWTIKTLLNPNTGTNIRIFLQF VIYQANFLINILFETEYFGNFLDNIKEIDALIDYNETFDQIPVSRTLLVVSLCIRISTHIKYCTVTFCDY TVLLTDLAIILSHFTRIMTFEILWHRMQLLCKHFEKELKISIEEEDAIAERLRNCMMVYQKILNTIEISK ATMKPLIFIVGLLIIPKLLDVIFALSQFRELTGYAICIMEGLVDLTLSFAPALLAELVKASVDRLKLIVT AQLLHCKESKTSDAIEDAIMHFKHHPFKFTVWRLFTVDGTLILGVINIITVFTLAFVQISHLFQ	344	4	i39-56o66-83i216-238o315-337i	7tm_7	ATGGACACAATAAAATCGATTCTATCCGTTCAAAATATCTTGTATTTTCGTATTATAGGCGGATTGTACTACAAAGTTAGTTCAAACAAAATAGTAACAAGGTTATTAAAAACTTACTGTGTTTTTAGCAGTGCTGCTATTCTGATTTGGACCATAAAGACATTACTAAATCCAAACACCGGTACAAATATACGAATTTTTCTCCAATTTGTAATATACCAGGCTAATTTTCTTATTAACATACTTTTTGAAACAGAATATTTTGGAAATTTCTTGGACAATATCAAAGAAATAGACGCTTTAATTGATTATAATGAAACATTCGATCAGATACCGGTTTCAAGGACATTGTTAGTAGTCAGTCTGTGTATAAGAATATCGACTCATATAAAATATTGT…	complete
Slitu_GR288	29:12450758-12453835 - strand	MDIVKSIYTLKVMMIICLSAGFYHKISSNRYVTILTKIYCACCGTFIIVMSISVLVYTDFFRPLHLKIHL LFYVINLFVSSYHNKNFQDTTDKIKNINDDLKLDDKVPVTAILFYGSIFLRLSTHLMFCFRRIDCSTGLL GLDLVVSIYHYYIMRYYEKFYYYGQSLQNFKVILLETVGDFVVSVSPAVLAEMVRIEVDKMELKIVKLLV VCKATAARDAVTDAMTIFEQHPFKYSVGRLFTLNMALILTLINLLATYIIALVQFCHFYE	270	7	i7-24o34-56i63-82o108-130i135-157o172-194i240-262o	0	ATGGATATTGTAAAGTCAATCTATACTTTAAAAGTTATGATGATAATCTGTCTCAGCGCTGGCTTCTACCACAAGATCAGTTCAAATAGATACGTCACAATCCTGACCAAAATATATTGCGCCTGTTGTGGAACATTTATCATCGTTATGAGCATATCAGTTCTAGTTTACACAGATTTCTTCAGACCTCTTCATCTAAAGATTCACCTCTTATTTTACGTTATAAATTTATTTGTCAGCTCCTATCACAACAAGAATTTCCAAGATACTACAGATAAAATTAAAAATATCAACGATGACTTAAAACTAGATGATAAAGTGCCAGTAACTGCAATATTGTTCTATGGTAGTATATTTTTGAGGCTTTCAACTCATCTGATGTTTTGTTTCCGAAGAATT…	partial
Slitu_GR289	scaffold1909:941-1102 - strand	ADTRLCKNMLRLHRATFTKMTLYGMFHVDAAVELGLMMNLAQYSIVLLQFALL	53	1	i21-43o	0	GCAGACACAAGGCTGTGTAAGAACATGCTACGCTTGCACCGAGCTACATTCACCAAGATGACTCTGTACGGCATGTTCCACGTGGACGCTGCGGTAGAACTGGGGCTGATGATGAATTTGGCTCAGTATAGTATTGTATTGCTACAGTTTGCTTTATTGTAA	partial
Slitu_GR290	scaffold470:56983-59541 - strand	MQNRRTTYINKEFLSIFSPFYIINTILCMRKYNISGNNVEIVTIRNVVGTIFVSCGMIGYYYATMKFTIF KSIEYISIYNVIYFEYLFNFISVCIFNLYYSTRNVRLVLILYDINKSLYRSSDTRKFKKVSFISTAFLFM SCFALTVFKLLYDPSWTIMRALYVSTSILLDLELVHMSVIIYMLTSKIKLWHKNIKAIDFGHNNDEIEVD KVSVLEELERAIISMKDAWNIIMKTSGFNILIHFITTFVQVLVYVGVLIIWSHAEFEDFNIAISHLFGVL LWVTKVFVVELGLCIACEEFYKELCRAQVIVVCKLSQDLTSKKVWKNIFRVLNEEFDPLTACGMFNIEAK TLLHFCQLVATYTIVILQFALL	372	7	i41-63o78-100i130-152o162-184i239-261o271-293i352-371o	7tm_7 superfamily	ATGCAGAATAGAAGAACAACATACATAAACAAAGAGTTTTTGAGCATCTTCTCTCCTTTTTATATTATCAACACTATTCTATGTATGAGAAAATACAATATAAGTGGCAATAATGTCGAAATTGTTACAATTAGAAACGTTGTGGGAACAATATTTGTTAGTTGTGGCATGATTGGATACTACTACGCTACTATGAAGTTTACCATCTTCAAATCCATTGAGTACATTAGTATTTACAATGTGATTTACTTCGAATACTTATTCAATTTTATTTCCGTTTGTATTTTCAACTTGTATTACAGCACTAGAAACGTGCGTTTAGTCCTTATCCTTTATGACATCAACAAAAGTCTGTACAGAAGTTCTGATACAAGGAAGTTTAAGAAAGTATCGTTCATT…	complete
Slitu_GR291	scaffold616:60780-65319 - strand	MFYRHFRPFTIICNIFGLPKPIVTSDGNSTKINTWLKIWSLLFAAALISSYAFLRDRLLRFDVKRDLGII PDVTDLFVNVIIIIINLVNSETISINIHEVLDDIFKHLNITSYVLELFAYKMYLWYFTAMIMFIILIVLE ILNDFPPFILLIRIPTFLSILHLIMHLYLLSALLKVINHQLSRTLIEDNVSKIISTDKIETKYLFKYMLN TNIDFIEINDIVHLDLKCVCKLYDRLSICIHLLEKCYGLQIFLSIWLMFTSGVVGVTVIVTNQATLKWLV IIKSILPFYWCFLGCYIDDQMNKEVDRTITMIVKCLIDFKCVQSKKAILETFKELVSNDRLQFTACSLFK LSYSMLLGTMLNVITYSIILIQMI	374	7	i35-54o69-88i123-142o152-174i248-270o275-297i351-373o	7tm_7	ATGTTCTACCGTCATTTTCGCCCTTTTACCATCATTTGCAATATTTTTGGCTTACCAAAACCCATAGTAACTTCTGATGGAAACTCCACCAAGATTAACACGTGGCTTAAAATTTGGTCTTTGTTATTTGCAGCAGCTTTAATCAGTAGCTACGCATTCTTACGCGATAGACTTCTCAGATTTGACGTCAAAAGAGATCTAGGAATTATCCCTGATGTCACCGATTTGTTCGTGAACGTTATTATTATAATCATTAATCTTGTTAACAGTGAAACCATTTCCATTAACATTCATGAAGTACTGGATGATATTTTTAAACATTTGAACATCACCAGCTATGTCCTAGAGTTGTTCGCTTATAAAATGTACTTGTGGTATTTCACAGCAATGATCATGTTT…	complete
Slitu_GR1	25:9579071-9591573 + strand	MNKEHGFRVYNSNPVNKETRKREMFQRIDEKDGIKEYDAKDLYGPEITDKDGALLDAHDSFYITTKSLLV LFQIMGVMPIMRVPKHAQTTKRTTFNWISKATLWAYLVWGLECIIVVKVGRERLANFQNSANKRFDEVIY NIIFLSILIPHFLLPIASWRHGPQVAIFKNMWTHYQLKYLKITGTPIVFPNLYSLTWGLCVFSWGLSFAV ILSQHYLQDDFELWHSFAYYHIIAMLDGFCSLWYINCNAFGTASRGLAMNLHKALGAEHPALKVAQYRHL WVDLSHMMQQLGRAYSNMYGIYCMVIFFTTTISLYGALSEILEHGLSYKEMGLFVIVGYCMTLLYIICNE AYHASRKVIRLLNVNLGAIDRSTQREVEMFLVAISKNPPIMNLD…	459	7	o61-83i95-117o137-159i191-213o228-250i295-317o332-354i	7tm_7	ATGAACAAAGAACATGGATTTCGGGTTTACAATTCCAATCCAGTTAACAAAGAGACTCGTAAGAGGGAAATGTTTCAGAGGATTGATGAGAAAGATGGTATTAAAGAGTACGACGCGAAGGATCTTTATGGGCCAGAGATAACGGATAAGGATGGCGCCCTTTTGGATGCCCATGACAGTTTCTACATCACCACCAAGAGTTTGCTTGTACTCTTTCAGATTATGGGGGTCATGCCAATTATGAGAGTACCTAAACATGCACAAACAACAAAGCGAACAACTTTCAATTGGATATCGAAGGCAACGCTATGGGCGTATCTGGTATGGGGCTTGGAATGCATCATTGTTGTGAAAGTGGGCAGGGAACGCTTAGCAAATTTTCAAAACAGCGCCAATAAG…	complete
Slitu_GR10	2:11698358-11711253 + strand	MLPVFWGPYLTIAMRKKFLDALRTTLPNSDHGSPTRCREVRKQASPLVTSTMIAVNRGIQKHGTSPNTKP KMGQTSFRRNMSFWIPVKKNKVDIAKHKSPRSITPFFDALRCTLIVGQVFSLLPFVGVFTNIANNVKFIK TSWKCVYSVLSLIGQIFMAVLCINKLARSNVTLNGTSPVIFYVTTCVTMMMFFQVARRWPQLVQHIAKAE DMDPNFDCSLARKCNITCAVVLILALLEHILSLLSAFAGAASCYGGMDTYQGFVTHFYPWVFSYLPYSPV LGVITQFLHFQSTFIWNFSDLFVICMSYYLTSRLEQVNKKLLAAQGKHFFSLIFLVVEIDFEKGRFLQNS YIYTPYLSIPLLIEAPNITIFGNILHDPLPDPKKSLDCSRLRSV…	407	5	o114-133i146-163o178-196i229-251o266-288i	Trehalose_recp	ATGCTGCCAGTCTTTTGGGGCCCCTACCTCACTATAGCGATGAGGAAAAAATTTTTAGATGCCTTAAGAA CAACGCTACCAAATTCCGACCACGGATCTCCAACACGTTGTCGCGAGGTTCGTAAACAAGCCAGTCCATT AGTGACCAGTACTATGATAGCAGTAAACAGGGGTATTCAGAAACACGGGACCAGTCCCAACACTAAACCT AAAATGGGGCAAACGAGCTTTAGGCGGAATATGTCATTTTGGATTCCTGTTAAAAAAAATAAGGTTGATA TTGCGAAGCACAAGTCTCCAAGGAGCATTACGCCGTTCTTTGACGCTCTGAGGTGTACGCTTATTGTAGG TCAAGTGTTCTCCTTGCTTCCATTTGTTGGAGTATTCACTAATA…	complete
Slitu_GR100	12:1451585-1454263 + strand	MIPSYRTNNELQRVLRPLNLTLKCFGTPKYQIRNNTTIPFDKKIMTIWFLIAIIITYFSTFYSEIETSSK KADMIMNVNFIYGIFTCIGFAILFIVELQNRQNNCSLVIFLHKIHNSIKFNNKFEPPIFSFGLIIIFIVS YRLIVLLVVHILYNDLVLLDILSETAYITFDMNLVYTISILTLLNRYLDEWIRSMVKLNEEQEDNDINCD HLLETYFNIMNAYDLYKKVFTVSILYYSVDTFFRTMTYVESTLQLLRLQVYENQIPTMSIFTSISLIKNM FLLSLHVINGEDIYKKVEESIMTCTHLMRKSNCSKNQMDLYKKVLQLNRTFSKMTACGLFYIDAMLPIRL LLLTTNYVLVLLQFAFL	367	5	i44-61o74-96i129-151o166-188i338-360o	7tm_7	ATGATTCCAAGTTATCGTACCAACAATGAACTCCAAAGAGTTTTGCGTCCACTAAATCTCACACTTAAATGTTTTGGCACGCCCAAATACCAGATCCGAAACAATACGACAATTCCGTTTGATAAAAAAATTATGACAATATGGTTCTTAATTGCGATCATCATAACTTACTTCAGCACGTTTTATTCGGAAATCGAAACATCGTCCAAGAAGGCAGACATGATCATGAATGTGAATTTTATTTACGGAATATTTACCTGCATAGGTTTCGCCATTTTGTTCATCGTAGAATTACAAAATCGACAGAACAATTGTTCTCTCGTTATTTTCTTGCATAAAATTCATAATAGCATTAAATTCAATAATAAATTTGAACCTCCTATCTTTTCTTTTGGGTTA…	complete
Slitu_GR101	12:1455290-1458466 + strand	MIPSYYIENALQRILRPLNLILKFFGTPKYRFRNGRIIPINKKYISVWFIIVIVLCGYASICSIIEHNST NMNMLNFVNFIYDIFLCFGYTISFIVELNNCQNNCSLIILCHKIYRSLKFSDEVQSFIIWNWFLTLCTVF YALIVIFTLHIIYTDMFLICVICDCAYITFDLNLIYAISILMLLNKYLDEWNRSVLIMNEKEEIDINCQY LLVYLDIMNAYNLYKKVFRILILYYSVDTFFRTVTYVESVLQLLRLQVYQQEIPAMSILTFLGLIKNLYL LTLHVINCENFYKKIDGTNMMCTQLMKNSELSSDKMDLYKKVLRTNFTFSKMTACGLFYIDATLPVCLLL LTTNYVIVLLQFAFL	365	7	i45-67o77-96i129-151o166-188i227-246o266-288i336-358o	7tm_7	ATGATTCCAAGTTATTATATCGAAAACGCACTCCAAAGAATTTTACGTCCTCTAAATCTAATACTCAAATTCTTTGGCACGCCAAAATACCGATTCCGAAACGGTAGAATAATTCCGATTAATAAAAAATATATTTCAGTATGGTTCATAATTGTGATCGTCCTATGTGGTTACGCCTCTATTTGCTCTATCATCGAACATAATTCAACTAATATGAACATGCTCAATTTTGTGAATTTTATTTATGATATTTTTCTCTGTTTTGGTTATACCATTTCCTTCATCGTGGAATTAAACAACTGTCAGAACAATTGCTCCCTCATTATTTTGTGCCACAAAATCTACAGAAGTCTTAAATTCAGTGACGAAGTTCAGTCTTTTATCATTTGGAATTGGTTT…	complete
Slitu_GR102	12:1459475-1463465 - strand	MFYKYTRENNYLDNNFRNLLLPFRILHHILFLSRFTIVHNTIRPHGYRYYIWSFFGTSVFIFYHILILKP ENEPGLTNQFLLNFENINIFTLVIPFFIFYFLNMIQRRSHVKLILKIQKVFRVINYRQYRQTIIWTWCFT VRHLFCFVVSVALIPNLKLVVYFYLLIYSDVHMSYAVYLINLLRKGLLTWVSDVEFYSAIEADIEERANK QIEKLYQAYVDLMDAFEIFKRIFKYAILYQAVDTFMHSLVYVQTIVEMSEAGITEYGDFYSNTFKTTILL WIIKNILLVTIFSTHCEKFYLAVSEADAACSRCRKHKQSTTKRLCKNVQRLNRAAFYKFTACNIFTVDAS MAQAFNSLEVEYIIILLQFAFVK	373	4	i49-68o83-105i133-155o160-182i	0	ATGTTTTATAAATACACACGTGAAAACAATTACTTAGATAACAACTTTCGAAATTTACTACTACCTTTTCGTATTTTGCATCACATTTTGTTTCTATCTCGTTTCACTATTGTTCACAATACAATCAGACCTCATGGATACCGGTACTACATCTGGTCTTTCTTCGGCACCTCCGTTTTTATTTTTTACCATATATTAATTTTGAAGCCAGAGAACGAGCCAGGTCTGACCAATCAATTCCTTTTGAACTTCGAAAACATCAACATATTCACTTTAGTGATTCCTTTCTTTATATTTTATTTTCTCAATATGATCCAGAGACGAAGCCACGTGAAGTTAATTTTGAAGATCCAGAAGGTTTTTCGAGTTATTAACTATCGTCAGTACAGACAAACTATA…	complete
Slitu_GR103	12:1464511-1468064 - strand	MKFHKISETFSNKFRSMKNQMKTIHKLQNWLIDNELQTLIKPLHLILAVQLLPKYSIKSNIIRTTSLLSK IATLSGVILRIIPFVLRILGDLLDHTNYGFFILIIILDGTFYCFGLLFVCIYSIVFNDISVKFILKIQDV HKLLYDKFIFKHFVFFNWLFICVIFIIYLVDIISNFNIRMPKFISLYNVMLFCVDAHMIYATRFVNIMEC YALEWNNKMLILPSSKVKYNNMFHVYGDLLERYELFVKSSQFCIIMTTFILFQTVPASLFFNQLWIAKNI FLQILLGSSCEMFYSALESCQDSCVIILGLNCTEGERKMCRNIQRLHRTHFKKINIFRLLPIDAGVLVLI LEFLTINTLILLQITFLQRWFNDLINLGSETTGCFFEKL	389	5	i67-89o104-126i154-173o183-205i345-367o	0	ATGAAGTTTCACAAAATATCAGAAACGTTTTCAAATAAATTTCGTTCGATGAAGAATCAAATGAAAACGATACACAAATTACAAAACTGGTTAATAGATAATGAGTTGCAGACTTTGATTAAACCGTTGCACCTGATTTTGGCTGTACAACTCTTGCCAAAATATTCCATCAAAAGTAATATTATCCGTACCACCAGTCTCCTATCAAAAATTGCAACGCTCTCTGGAGTTATCCTACGTATAATACCGTTCGTTCTCCGAATTTTAGGAGACTTATTAGATCATACGAATTATGGATTTTTTATTTTAATCATTATCCTTGATGGTACCTTTTATTGCTTTGGTTTATTATTTGTTTGCATTTATAGCATTGTTTTCAACGACATTAGCGTCAAATTT…	complete
Slitu_GR104	12:1469906-1472306 - strand	MYLIKKRRNIYPINEEVLLNNFVNKDMHLFLRPLNLMQYFMLSPKYRIKNNFLLPNNCINILLSLCSTIA FILYLFLSLYFVFYVGFNEDVKRVPTFVGATVRVILYTLGLCLNFCQTVYSNGEIIELISEIQNVHSKLN NKKIFKYLTFLNWVNVTIFIVTGISMIAFLLLFVVGGHFSVFYLMIVITFEANIIYAINLIKFLKHKIDL WNDRMLTMLSIEVPEREHFCEIMFDTNVHILKCYDIYKNYFQHMNFICMSIADLAVKVLKQLLLQLLICI DLEKFYQAQENVLDSCGLILNSNCSDVERRFCKNIKRLHRARFEKMNACRMFYVGAALPAKIVSILAHYT FIVASRSARASKSHQTTTDGAQ	372	5	i62-84o94-116i153-175o179-201i332-354o	0	ATGTATTTAATAAAGAAACGACGCAACATATATCCAATAAACGAAGAAGTCTTACTGAACAATTTCGTTA ACAAAGACATGCATTTATTTCTGCGTCCTCTGAATTTAATGCAATACTTTATGCTGTCTCCAAAATATCG CATCAAGAACAATTTTCTACTTCCAAATAATTGTATAAATATCCTCTTGTCACTTTGTTCTACGATTGCA TTTATACTATATCTGTTTCTTAGCCTATATTTTGTGTTTTACGTAGGTTTCAACGAAGATGTTAAACGCG TTCCAACTTTTGTCGGTGCTACTGTTCGTGTGATCCTATATACATTGGGCTTATGTTTAAATTTTTGCCA AACTGTATATTCAAACGGTGAAATAATCGAATTGATTTCAGAAA…	complete
Slitu_GR105	12:1476346-1480474 - strand	MTTLEIIINRAKRRRNSYPLNNTIDKEVQKIFKPLNSMQKITLNPNCHIKNDKINPNNNLNNFILTGGVL VFILVLIHRIWEILSDDNFKRYNQVNFLIFASYFDFTVKFCGIIINFYINFFKTNNTVLFILYFQEVHRF LSDARSIKMFLVRTWFGIILIFSYYTFIVLYVYFSFFGTPFNVLFYLFIPVSHDTNVIYLLRTMKLLTDK MVLWNAQLSLIDENDYSRLHAINMYKAYCNILKCYKITTNIFQLPVLFKVTETFLACLINVEISIEYLLH AESVIPYASAYLYFWIVRNLVMQISICAQLDDFYQAVSFSQNLCSFILASNSSGNQRKLCKNILRVHRSS FNKMTVCGLFYVDICLPISLMILMVNYIFVLLQFAFLQT	389	5	i60-82o97-119i155-177o182-201i358-380o	0	ATGACAACCTTGGAAATAATTATTAATAGAGCAAAACGTAGACGGAACAGTTACCCTTTAAACAACACAATAGACAAAGAAGTCCAGAAAATATTCAAACCTCTGAATTCTATGCAAAAAATTACTTTGAACCCAAATTGTCACATCAAGAATGATAAAATCAACCCAAATAATAATTTGAATAACTTTATACTGACTGGAGGGGTACTGGTTTTTATCTTAGTTTTGATCCATCGCATATGGGAAATTTTATCGGACGATAACTTCAAACGATACAATCAAGTCAATTTTCTTATATTTGCCTCATATTTCGACTTTACCGTAAAATTTTGTGGAATTATCATCAACTTTTACATTAATTTCTTTAAAACTAACAATACTGTTCTGTTTATTTTGTAC…	complete
Slitu_GR106	12:1484989-1487402 - strand	MSHISKISFSRQFVSILLPLRCLQHVILISPFTVDRIYIKVHSIWHHIVSFICVLVIITTRHVVTYRADY SRDFSSLMKVIDHIILNVMTFALLAFYVISFIKRQDNVEMLLKLQKSFKILNYRYCKRITTWYWIIVLCT FIFIVYCIITFVFFDYKVILAAFTVIYFDIHTTIVLFVLFLIQEGVSTWVSEFKCYGDVCLRVGEEESKR HITVLFQVYEDLLKAFDLFKKTYHFIVSILIVDVFIYILLFVQTSIEMANMSEELLKIMFVVILSAQCEK LYMAVYEANAICSYLLGIIQHTRDIKRLCKNLQRLNRAAFYKMRASHIFVVHGRLAQDFISLVFGYVVVL LQFTVS	356	6	i43-65o80-102i132-154o159-181i234-256o328-350i	0	ATGTCTCATATTTCTAAAATATCTTTCAGTAGGCAGTTTGTAAGCATACTGCTTCCCCTCCGTTGCTTGCAACACGTTATTTTGATATCCCCATTCACTGTTGACCGCATCTATATTAAAGTCCATAGCATATGGCACCACATCGTCTCCTTCATCTGTGTACTTGTAATCATCACCACTCGCCACGTGGTAACTTATAGAGCTGATTATTCCAGAGATTTTAGCTCCTTGATGAAAGTTATTGATCACATTATTTTAAATGTCATGACATTCGCACTTCTCGCCTTTTACGTCATTAGCTTCATTAAAAGACAAGATAATGTTGAAATGTTGTTAAAATTACAGAAATCTTTTAAAATATTGAACTATAGGTACTGCAAGAGGATTACTACTTGGTAT…	partial
Slitu_GR107	12:1489125-1492850 - strand	MIGVGQNSDNSNKKFINMLLPLRCMQHIIFLSTFIVSHNRIKAHTGCYYVFSFICILGIIIIRIVIIKHN SLFSNFSLATNIINNNVGYVLLCAFFAFFFITFIGQHDYIKMILWIQNSFKELNYKQYTKLTIWNWAIVS GHLIYFVLNSLFFFDLHFIFLTYIYICFDINATIGLQIVTLIKEGVTTWTFEVEYHCLLVHDEECERYMK KMFRIYVDLIKAFDTFKRIYQFVVRITTNANLHIYNSSVSVYIFVFLLDVFSLTLIFAQMVIEIEKYDVS EDSQVMTLININHVMFLFQERVVPFMIGTIVWITRRMSFIIFFGVYCEKFYMTLYETDATCSCLLNSSQG TGGIKRLCKNVQRLNRAAFHKMRACHIFTVDGRLPQEFCCLVFG…	405	8	o15-37i49-67o82-104i132-154o159-181i250-272o305-327i382-404o	0	ATGATTGGCGTTGGTCAAAATTCCGATAATTCCAACAAAAAATTTATAAACATGTTGCTACCTCTACGGT GCATGCAGCATATTATTTTCCTTTCCACCTTCATCGTTTCCCATAACCGTATCAAAGCTCACACTGGTTG CTACTACGTCTTCTCCTTCATCTGTATTCTTGGTATCATCATTATCCGAATAGTGATTATCAAACATAAC AGTTTATTTAGCAATTTTAGTTTGGCGACCAATATCATTAACAACAATGTTGGTTACGTACTCTTGTGCG CATTTTTTGCGTTTTTCTTCATAACCTTTATCGGACAACACGACTACATTAAAATGATTTTGTGGATACA AAATTCTTTTAAAGAATTAAACTATAAGCAATATACGAAGCTGA…	complete
Slitu_GR108	12:1516937-1519665 + strand	MSFARHVHFNQRRNYRRNHPVDKILDKDFHSILFPFYLIHKALLYPKFCIKRYVILPNSVPTKISSFIVM LFGISVLICNVYTTHLAYHYESTRKTDFINSYCDLFIYGFGLIAYYIDNVLKSRRNVTIILKLQVIHRFL GKKYNLKHFILGNWICVILFLILRISCLSYAFVIFEYPIYTFIHHLTVTCFEVNIIYASRLLKWLITEVE LWNGQAKNLAQIGSSNKPMHCKRMFQAYTGILDCYNIYKSTFQIMILFQNIELFCYILLKLQFSLGMFHI SYVTKNPSIYVKACIMVVIFLGLWAMKSFLTVIVLSLYCEQFYKAMNNMQGICTVILKSNCSDAEKMLCK NVQRLHRAAYTKINICGMFYIDASFALKLLALVGNYVIIIFEFA…	396	6	o64-86i98-117o150-172i254-276o296-318i373-395o	7tm_7	ATGTCGTTCGCACGTCACGTACATTTTAACCAAAGGAGAAATTACCGGCGTAATCACCCTGTGGATAAGATTCTTGATAAAGATTTTCATTCGATACTTTTCCCATTTTATTTGATTCACAAAGCCTTGCTTTACCCAAAGTTTTGCATCAAACGTTATGTAATACTTCCAAATAGTGTACCGACTAAGATCTCCTCTTTTATCGTCATGTTGTTTGGTATTTCCGTATTAATTTGTAATGTCTACACAACACACTTAGCATATCACTATGAATCCACTAGAAAAACCGACTTCATTAATTCCTACTGTGACCTGTTTATCTACGGGTTCGGTTTAATTGCTTACTACATTGATAATGTATTAAAATCTAGAAGAAACGTCACAATTATTTTGAAACTA…	complete
Slitu_GR109	12:1522872-1525557 + strand	MWLTRFFNFIIRRNVYTDIPLDSTLDKDLQSMLFPIHIILKILFCPKYDIKHNRIVPKSIVTNIIFFIIL FSSTCCFAYDVYKAHKDNGNKLFVKTYFISCYCDLFTYGIASIIYYIVNLVYAKMNIEFMLKLQAIHRFL DQKNKFKYYITCNWFIVISYFACYILSMCLASFVFSVGFHSYFMQTTIICLDINIIYAARILNLLTIEVD IWNNQAQQLAQINSNNGPIYCKTMFQTYVKILECYNIYKYLFQIMIVFEKIEIICYVLVKLQVTIEVFQN SLPYNIPPFYNHGINLIIFFNLFTLTKLIGVIYLSISCEEFYIKMNNIQSTCAVILKSNCSDAEKIMCKN VQRLHRASYSQMFYIDATFSLKLIALLANYVIVSLQFALL	390	7	i59-81o96-118i155-177o182-204i256-278o293-315i367-389o	0	ATGTGGTTAACACGATTTTTTAATTTTATAATCCGTAGAAATGTTTACACTGATATTCCTTTAGACAGTACGCTTGATAAAGACTTGCAATCAATGCTTTTTCCAATACATATTATTTTAAAGATTCTCTTCTGTCCAAAGTATGACATCAAGCACAATAGAATTGTTCCAAAGAGTATAGTCACCAATATTATATTCTTCATCATCCTTTTTTCTAGTACTTGTTGTTTCGCTTACGATGTCTACAAAGCACATAAAGATAATGGCAATAAATTGTTCGTGAAAACATACTTTATTAGTTGTTACTGTGATCTTTTTACGTATGGCATTGCTTCCATAATTTACTACATTGTGAATCTGGTATATGCGAAAATGAACATCGAATTTATGTTAAAGTTA…	complete
Slitu_GR110	12:1528584-1530634 - strand	MFSQNMYFKNERNNLNPLLDNTLEQDFQAFLLPFNLIEKMSFYPKYRIKNNAILPNNVATNICSLIATLT RIFILACDVYMLHLRKALVMITFINCCYEFFVYGAGFIIYYIIIVLHMKKNIMFILILQDIHRFLGKKYN LKYVVIWNWITVLAYAVPYITCLVVAYNIFGYPLITFIKQITAICFEFNIVYATRLLMLLTIEIDLWNDQ AQRFAQTDFNNNPVFCKRMFQAYVKILECYNNFKSSFQIMIVFHNVVLFFYILFKLQIALDYFKLSYLHN DSNINQVKAYFMILLLCLWAVKSLTTEIMLSLSCEELYKTMDKIQNTCVLILRSNCSDAEKKLCKNVQRL HRASYSKMNVCGMFYIDASFALKLLALVTNNVIIILQFAFL	391	7	i53-75o90-112i143-165o169-191i251-270o290-312i368-390o	0	ATGTTCTCTCAAAATATGTATTTTAAAAATGAACGAAATAATCTTAATCCTCTTTTGGACAATACCCTTGAACAAGATTTTCAAGCGTTCCTCTTACCATTTAATCTGATTGAGAAGATGTCGTTCTACCCAAAATATCGTATCAAGAATAATGCAATATTACCAAATAATGTAGCGACGAACATTTGCTCTTTGATTGCAACATTGACAAGAATTTTTATTTTAGCTTGCGACGTCTACATGTTACATTTAAGAAAAGCCTTAGTCATGATAACTTTTATAAATTGCTGCTACGAATTCTTCGTGTATGGGGCTGGTTTTATAATTTACTATATAATCATCGTCTTGCACATGAAAAAAAACATCATGTTCATCTTAATATTACAAGATATTCATAGA…	complete
Slitu_GR111	12:1535203-1539710 - strand	MSSCGIHLSAYNYVDKEIQAMLRPFNIMHTIWFTPKYRIKNNLIHPNNFITYFLSFLGTMTFIFLLIYQL YLHYMQHISTNDFKLSSLTLNLEFFFSFTGFVTNYTVNVMKRNDNVNCVLRLQDIHIFLNPTDYLKQFVL LNWIIVISSFGYSVINGVIANLVLDLSALNFLSCLCTICLEINFVNAISFIKFLSHMVDLWNDRVQNLVD FEREDAEAYNRNMFYAYANILECYELYKSTFEHMIVYHILEFFFHALVRFQMSFDLFNSFEAKEQHNFAA WVFSYFLDIWIVKSLILVISLSYYYEKFYKAMYNIQSSCSFVLKQNCSDTDRRLCKNVQRLHRAAFNKII VCRLFYIDACFPLNMFALLANYVIVLLQFAIF	382	6	o50-72i85-107o140-162i169-191o282-304i359-381o	0	ATGAGTTCTTGTGGTATCCATCTCTCAGCTTACAATTATGTAGACAAAGAGATACAGGCAATGCTTCGACCTTTTAACATTATGCACACCATTTGGTTCACGCCCAAATATCGTATTAAGAACAATTTGATACACCCAAACAATTTCATCACTTACTTCTTGTCCTTCCTCGGCACCATGACATTCATCTTCTTGCTTATTTATCAACTGTATCTGCATTATATGCAACACATTTCTACGAATGATTTTAAACTGTCTTCTCTCACGTTAAACTTAGAGTTCTTCTTCTCTTTCACTGGATTTGTCACAAACTACACAGTCAACGTGATGAAAAGGAATGATAATGTCAATTGTGTTCTGAGGCTTCAAGATATTCATATTTTTTTAAACCCAACCGAT…	complete
Slitu_GR112	12:1540480-1543104 - strand	MNFKSKSNNVTIVKEAARQQYKEVLLDNRIDEDIQSVIRPLSLMQNIFLCAKFSIQDNYITSNSFCYNFF SVFSTFLYLSFLILVLLFLVAAFFWNFAILTLFLRLLYQCFSCCLVYSVNVAANIIHMNNNVSIVLKIQH ALKVLEIKRKRLKGLLIFNWFCVVILNLLYFLEKFQYKIDFTNVIIQIISSLITYPNVLFEINVVYVIVL IKLLRLILNVWMVKVKKQTCEDIFREHYWKEMFKVYSNVLETYALCERTFRLILTFYTLYIASYSLMTVS IGIQTGLAQGAYAFCASPYFIASVMWLSRSIFLLSFLCNECEKLYTALNESQKVNMMFMKTKDWQGKVLK NIQRLQRASFKKMSAYGLFVVDATLPLQLAGIISTYTIAQLQLV…	398	7	i69-91o101-123i155-172o192-214i262-284o299-318i366-388o	0	ATGAATTTTAAATCTAAATCGAACAATGTGACGATAGTCAAAGAGGCAGCTCGACAACAGTACAAAGAAGTATTGCTGGACAATAGAATTGACGAAGATATACAATCTGTAATAAGACCACTGAGTCTGATGCAAAATATTTTTCTCTGCGCGAAGTTCTCTATACAAGACAACTACATAACTTCGAACAGTTTTTGTTACAACTTCTTTTCAGTATTTAGCACGTTTCTATATCTTTCATTTTTAATTTTAGTTCTTTTGTTTTTAGTTGCAGCATTTTTTTGGAATTTCGCCATTTTGACTCTGTTTCTCCGATTGCTGTACCAGTGTTTCTCTTGCTGTTTGGTGTATAGTGTAAACGTTGCTGCTAATATTATTCACATGAATAACAACGTTTCG…	complete
Slitu_GR113	12:1543524-1547745 - strand	MITKEIPKKQYQEVLLDNIVDKDLQSVLRPLNFMQNIFFCAKYYIRDNFITPNSSCYNYCSILYIVLYIC ILFFIIFIMLVLLHLNNFFLNLSLRLTMQLCVCFLVMLIHICSNMVNSNNNVLVVLKIQYAFRVFKIKRS YFRTLQIFNWVCVVTLNVLYIFEKNDFKLDIFSLNLIMNCFVNYPNILFEVLMVYATIIIILLRKALSLW IEKAKKSTKEHLQRECHWKEMFKVYSNILEGYELLQETFQLFLAFDTIYVVCNSLVTVSICVHAAKFYGT YVYSTSYFIAKVLWLSRNIGLLSFLCNESEKLYAVLNESQTVNITFMKTSEWQDTQKEILKNIQRLQRAS FKKMSAYGLFVVDATLPLQLAGIISTYTIAQLQLLMPQNYNNIS…	405	5	i59-81o96-118i139-161o181-203i358-380o	0	ATGATCACCAAAGAAATACCCAAGAAGCAATATCAAGAAGTACTACTGGACAATATTGTTGATAAAGACTTACAATCAGTGCTAAGACCTCTGAATTTCATGCAGAACATATTCTTCTGCGCAAAGTATTATATCCGAGATAACTTCATTACTCCGAACAGTTCTTGTTACAACTACTGTTCAATATTATACATCGTCCTGTACATCTGTATCCTATTTTTTATTATTTTTATAATGCTTGTACTACTTCATCTCAATAACTTTTTCTTAAATTTATCTTTAAGATTGACCATGCAGTTATGCGTTTGCTTTCTTGTAATGCTCATTCATATCTGTTCGAATATGGTCAATAGTAACAACAATGTATTAGTCGTTTTAAAAATTCAATACGCATTCAGA…	complete
Slitu_GR114	12:1549114-1551735 - strand	MAYKMSRQQYTEMLLNNIVDEDLQSVLRPLDLMQNIFLCAKYSIRDNFITFNSTFYNFCSFFCALIYVSF LLYILYMFLTIFYSNFTFLTLALRMFYQCFSCFIGYFIIIISTIVNCKSNIILVLKIQRVNTFLKVDGEY LKGLFVFNWISIVTLNVLYIIEKSEFYSEFSYKHLLSMIVNYPNVLFEVNIVYAVFFMKLLRKMLNVWIE EIKRSTNDDLEREYNWEELFNVYSNILEAYELVQETFRLLVTFYTFYTISYSLMTVSFGIKFYQLLGGSL MDDLMFVTSNTEWLAKNIFLLTLFCIECEKLYAEANETQYTNMLFEGNRHWSDEQAKMMKNIQRLQRVSF KKMSAYGLFVVDATLPLQLAGIISTYTIAQLQLIIPQN	388	7	i61-83o103-125i138-160o175-197i247-269o284-306i356-378o	7tm_7	ATGGCTTATAAAATGTCAAGACAGCAGTATACAGAAATGTTACTAAATAATATAGTTGATGAAGATTTGCAATCAGTTCTAAGACCTCTGGATTTGATGCAGAACATTTTTCTTTGCGCCAAATATTCTATACGAGACAACTTTATTACTTTCAACAGCACTTTTTATAACTTTTGTTCATTTTTCTGCGCATTAATCTATGTCAGTTTTCTTTTATATATCCTATACATGTTCCTCACGATATTTTATTCGAACTTCACATTTTTAACTCTAGCTTTGCGGATGTTTTATCAATGCTTCTCTTGTTTTATTGGGTACTTCATAATTATCATTTCAACTATCGTCAACTGTAAGAGTAATATTATTCTTGTGTTAAAAATTCAACGTGTTAATACATTT…	complete
Slitu_GR115	12:1553246-1556276 - strand	MNSRSNINNLNIHKIPRQHKKEVLSTIIDEDLKSVLRPLNISQNIFICAKYSVKDNFITSNSFCYNYFSL ISVSIFLSLVIYMTISNIVNLLSSKFLSMLIRIICFYIVYVIGYVLSVISNIIHSYNNVLLVLKIQHVLK TLKIKDKNLKNLVVFNWIFVVSLNFLYSLARSDYLLVFSMDGITCFFLNYISVLFETNVLYAVVILRLLR KMLNVWMEQFKKSSKELQRVRRLKIMFETYSNILEAYELFQKTFRLLVTFSTLYIVFNCLMTVSISIELE RLFAPLNVLLVYSIGNGMWLLKNLILLILLCIESEKIFTTLNNIRIMNTSLMNSRDYSDEEIKILKNIQR LQRASFKKMSAYGLFVVDATLPLQLAGIISTYTIAQLQLFLN	392	7	i63-85o100-122i152-171o186-208i256-278o288-310i362-384o	0	ATGAATTCAAGGTCAAATATAAACAACTTAAATATCCATAAAATACCAAGGCAACATAAGAAAGAAGTACTGAGCACTATTATTGATGAAGACTTAAAGTCCGTACTAAGACCGTTGAATATATCGCAAAATATTTTCATTTGCGCGAAGTATTCTGTAAAAGACAACTTCATAACTTCAAACAGTTTTTGCTACAACTATTTTTCTCTAATCAGCGTATCCATTTTCTTATCTTTAGTAATATACATGACTATTTCAAATATTGTAAATTTGCTTAGTTCTAAATTTTTATCAATGTTGATTCGAATAATTTGTTTTTACATTGTCTACGTCATTGGGTACGTATTAAGCGTCATCTCAAATATCATTCATAGTTACAATAATGTACTACTCGTGCTG…	complete
Slitu_GR116	12:1557035-1560666 - strand	MLRRFDTVLINEVPRQQDREVLLYNAVDNDLQSVLRPLDFMQNIFLCAKYSIRDNFITSCSSLYYYFAIC CGILYLSFVALVLFSTILYADDFTLVILSIRVLFLYFLRFIGYITNISSNIIHCNNNILLVLIIERVNKT LNINNNHLRSLKIFSWVYVIIINILYIFEKPDVFWTPNFMAFISLLVSYVDVLFQNNIVYATVMIKMLRK ALQEWTGNIEKANSENLQRERYWNEMFNVYLHIMDAYKLFQKTFQLLMTFYIIYTVSNSLVMASIILELG VLFEDRINKYCGFSLAVIHWLVKNILLLAIFCNESENIYSELNNTEMINSMLKKSSDCSDAQIKMLKNIQ RLQRASFKKMSAYGLFVVDATLPLQLAGIISTYTIAQLQLVLKLN	395	7	i63-85o95-117i146-168o178-200i260-282o292-311i363-385o	0	ATGTTGAGAAGATTTGATACTGTGCTAATCAATGAAGTTCCAAGGCAGCAGGATAGAGAAGTGCTGCTGTACAATGCAGTTGATAACGATTTACAATCAGTGCTAAGACCTCTTGATTTTATGCAAAACATTTTTCTCTGCGCGAAGTATTCAATACGAGACAACTTCATAACTTCTTGTTCTTCTCTTTATTACTATTTTGCAATTTGCTGTGGTATCTTATATTTATCTTTCGTAGCATTGGTGCTATTCTCGACAATTTTGTATGCCGATGATTTTACGCTAGTAATTCTATCTATACGAGTGCTTTTTTTGTATTTCTTACGCTTCATCGGGTACATCACAAATATCAGCTCAAATATTATCCATTGTAACAACAATATTCTCCTCGTCCTAATA…	complete
Slitu_GR117	12:1557035-1560666 - strand	MTTTIDKDIQSVLKPLNLMEKIFLCSKYSIRDNFIYSNSYYYKCCSVTYAIFYFTCVTCVVGIFFYNFTI QTLSLFYRLVYQCLVYFCGCIISIRSTVIHSSQNVKIILKIEYMKIILKMNSEHFKSIKIFTWMSIVILV LLFAFEKLDFTFETVLNPFKSFIVSYMSLLFEINIVYATVIIALLRKILNAWMDEIKQQTIEDSQKECYW NEMIKIYSTVLETYELFQKTFLLIVRIVTFTIIYTASYSLMAISIILTLNTIYDDEVSRNFFILRISEWV LKYILLLSVFCNELEKFYSAIKNTDVFNVLLMKTTDDSDIQVRTLKNVQRLQRASFKKMSAYGIFVVDAT LPLQLAGIISTYTIAQLQFALP	372	7	i45-67o77-99i130-152o162-184i234-256o271-290i342-364o	0	ATGACAACAACTATTGATAAAGATATACAATCTGTGCTAAAACCACTGAACCTGATGGAAAAAATTTTCCTATGCTCAAAATATTCAATACGAGATAATTTTATTTATTCGAACAGCTACTACTATAAATGTTGTTCAGTAACCTACGCTATATTTTATTTCACTTGTGTAACATGTGTAGTTGGAATCTTTTTTTATAATTTCACGATTCAAACACTAAGTCTCTTTTATAGACTAGTCTATCAGTGCTTAGTCTACTTCTGTGGATGCATCATCAGCATCAGATCAACTGTCATTCACAGCAGCCAAAACGTAAAGATCATATTGAAAATTGAATACATGAAAATAATACTTAAAATGAATAGTGAGCACTTTAAGAGTATAAAAATCTTCACGTGG…	complete
Slitu_GR118	12:1567347-1570341 - strand	MIKRVNRKSKPILNNIIIQNVSRPQFAEVLLNNIVDKDLQTVLRPLNLMQNLFFCAKFSIRDNFVTSNSP CYTYLSIFCAILYTSFLSILLIISFVYLSERFHILILILQMLYQAYFACFGYIVNIISNIVHCNNNVCLL LKIQQVLRLLKIDGKSIRSMLFFNWIAAVIINILYILGNFNDSFKIDVNSVIIHCPTMLFEINILYAIGI VKLLKKTLNVWMEEITNPASEDSQRKCYWNKMFKVYSNILEAYELFQKTFRLLVTFCIMYTISYSLMAVS IGIQLNRLLGGGVISAFSVSNVQWLIRNIFLQTLFCNECEKFYDILNKTQLLNVLFMKSSAYSDAQIKML KNVQRLQRASFKKMSAYGLFVVDATLPLQLAGIISTYTIAQLQL…	399	7	i74-96o106-128i161-178o188-210i262-284o289-311i367-389o	0	ATGATCAAACGCGTAAACAGAAAGTCAAAACCAATATTAAACAATATCATAATCCAAAATGTATCAAGACCACAATTTGCAGAAGTACTTCTGAACAATATCGTCGACAAAGATTTGCAAACAGTGCTAAGACCTCTAAATCTTATGCAAAATCTTTTCTTCTGCGCGAAGTTTTCTATACGTGACAACTTCGTAACTTCGAATAGTCCTTGCTATACTTATTTGTCAATATTCTGTGCTATCTTGTATACTAGTTTTCTATCGATATTACTTATCATATCTTTTGTATATCTTTCTGAGCGATTTCATATCCTGATCCTAATTTTGCAAATGTTGTACCAAGCTTATTTTGCCTGTTTTGGCTACATAGTAAACATCATTTCAAATATCGTCCACTGC…	complete
Slitu_GR119	12:1570958-1575067 - strand	MEYNVIIKNVPRQQQYKEVLLNNIVDEDLQSLLRPLDLIQNIFMCSKYSIRDNFITSNKPFYKYVSLFCA CCYLGGLIYLLIIVMELILSNPFVLNLSLRMFYQFCSYSAGYFVNSISNFIHCNNNVLLVLKMQHVKRIL KIDGNHLKSLLIFNWLCVVNVTILYIIERFDFSDGVSIDLVGFIVQIPNIFFEVNIVYATFIIKLLRKIL TVWVQKVKKSTKEESQREGYWDELFQVYLNILEAYNLFQDTFRLIITFQTIFTVSYSLMTVSIVIQINLY MGDNTTMSSTLILQSIEWLVKKIVLLTLLCNECSSFYDIMDKTQHIHLMYIKSTEVTDARIRMLKNIQRL QSSSFKKMSAYGLFVVDSTLPLQLAGIISTYTIAQLQLVVPQN	393	5	i64-86o101-123i144-166o181-203i255-277o	7tm_7 superfamily	ATGGAATATAACGTGATAATTAAAAATGTACCAAGGCAGCAACAGTACAAGGAAGTGCTACTAAACAATATAGTTGATGAAGATTTACAATCATTACTTCGGCCGTTGGACCTGATACAAAACATATTTATGTGCTCGAAGTATTCTATTCGAGACAATTTTATAACTTCGAATAAACCTTTTTACAAATACGTTTCATTATTTTGTGCGTGCTGCTATTTAGGTGGTCTAATTTATTTACTCATAATCGTTATGGAGCTCATCCTTTCGAATCCATTTGTTTTAAATCTATCTTTACGTATGTTTTATCAATTTTGTTCTTACTCTGCTGGGTACTTTGTAAACAGTATTTCTAATTTTATTCATTGTAATAATAACGTGCTCTTAGTGTTAAAAATG…	complete
Slitu_GR12	25:9073789-9075033 - strand	MEAEKEDKKKSPGEKKKVTDESEKQIVESINVIIFIEYIHGIFRFSLVNEKLRTPDWKMKAFTVFIIAAF IVLFTTYFLLPTDITHYDSENYVQAADKVRIIILFIQYAVCTFTASFLVNTNNIRIITTLANLDNMLQVG KSKNFYSKSRWETYKYMVLVIISQLATSILDFVAIGDVAWAIAATPLNFIQKLEIITFCKYVDFLRRRLL MINSYLKTFVDEQDQETATVFTIRSRNVDTTEKFNFIGRASDNNTKIRDAAKMYDVIGQISTMVNEVFNF QILTILMSTFAFIIIIMWTSLYYYRSAISDLSLLMNVIVSSFFWICYVAIMSIACERLLLVRNETKILVN KVIMNYDLPKTMRVQAKAFMELVEAWTLRIYIYDMFSVDITLML…	414	6	i61-80o100-119i158-180o282-304i311-333o391-413i	7tm_7	ATGGAAGCAGAAAAAGAAGATAAAAAGAAATCTCCAGGAGAAAAGAAGAAAGTAACAGATGAAAGCGAGAAGCAAATTGTGGAATCCATAAACGTAATCATATTCATTGAATACATTCATGGCATTTTTAGATTCTCTCTAGTAAATGAGAAACTACGTACACCAGATTGGAAAATGAAGGCGTTCACTGTTTTTATTATAGCAGCTTTTATTGTATTATTCACTACTTACTTCTTACTGCCAACTGATATCACGCATTATGACAGTGAAAATTACGTTCAGGCTGCTGATAAGGTGCGCATCATCATACTTTTTATCCAATACGCAGTTTGCACCTTCACTGCTTCTTTCCTCGTCAACACCAACAACATCCGCATTATAACTACTCTTGCTAACTTG…	complete
Slitu_GR120	12:1583860-1585419 - strand	MEDNTSNKIDDDIKNSLLPLLIMQYLVLNPKYYLKNNIITANNCFNNFILIFGHISTQTLFILHILDIIL DEYITQYNLIKLLFFASYLDVGYRVISFTVLFFNNYFNTKNNVLFVLYIQEICNLIRVIPFLKRYMIMNW LFIISLLGFYIITCIYYYFFPSISPLLVIVYYFTLLNYDSELLYGSRSVHLLTDVLKLLNTQLRSLEYNF CNEMYLGNMYRSYDLIFKCFETMKRVYQLPILVHLFVAFAQGLLNIELLIQFYKYIHEHDGDTYSPTSYC IYLWTIKNFLLQAWISLQLEHFYDTLKETQDSCILILGDNCSDRSKQLCKNIIRLHKANFTEMSTFGLFQ INGCHSLHLVVNFANYSIILLQFAFLHN	378	3	i48-70o85-107i137-159o	0	ATGGAAGACAACACAAGTAACAAAATAGACGATGATATTAAAAATAGTCTCCTACCTTTGCTCATAATGCAGTATTTAGTGTTGAATCCAAAATATTACCTTAAAAATAATATTATAACAGCCAATAACTGTTTTAACAACTTCATATTGATCTTTGGTCATATATCCACGCAAACATTGTTCATCCTACACATTTTGGACATCATTCTCGATGAATACATCACTCAGTACAATTTGATTAAGTTACTTTTCTTTGCTTCTTATTTAGATGTCGGATACCGAGTCATTAGTTTCACTGTTCTCTTCTTTAATAACTACTTTAACACTAAAAATAATGTTCTTTTCGTCTTGTATATTCAGGAAATCTGTAATCTCATTCGCGTTATCCCCTTTCTGAAG…	complete
Slitu_GR121	12:1587604-1591242 + strand	MHVLPNNVIDKDIYSIFYSLNLLESFKCCPKYHIKNNRISPNGYFSHLISITGNALFISWLGFSMKDAYV LSNNIFHTVVPIGFTYLFFLIFGSGFIVKCIFNIIQTRRNVTFVLKYQHINTFLSDKSRHRSIVIGNWFI IIYFVVVTICVLTIYAIYIGNFIIGFTAVYLLNYYENLFVAIRFIQMLKDKVDLWYVYVTKLQDVEDTER RDACKKMFQAYTEILDCYIIYKGSFQHIIVYQIMGFIYSYLIRIQVYIDICKETLHKEINVTFFCNWTIV TTVTLIVLTVQCEKFYLSQKNIQDSCALILNSKCTENERKLCKNVKRLYRASFEKFNACQMFYVDARLST RIFALLVNFTFVLLSFAFL	369	7	i43-65o80-102i137-159o163-185i237-254o269-291i351-368o	0	ATGCACGTGTTGCCAAATAATGTTATCGACAAAGACATTTATTCGATATTTTATTCCTTGAATTTATTAGAATCTTTTAAGTGTTGTCCAAAATATCATATCAAGAATAATCGTATATCTCCAAACGGCTACTTTTCCCATTTGATTTCCATAACTGGCAATGCATTGTTTATCTCTTGGTTAGGTTTTAGCATGAAAGACGCGTACGTTCTCTCAAATAACATTTTCCATACTGTGGTACCGATCGGGTTCACCTACTTGTTTTTTCTCATTTTTGGCTCTGGCTTTATTGTCAAATGTATATTTAACATTATCCAGACAAGAAGAAATGTTACCTTTGTCTTGAAGTACCAACATATCAACACTTTCCTCAGCGACAAGTCCCGTCACAGATCAATC…	complete
Slitu_GR122	12:1596000-1598885 + strand	MDNIKYLGSKNCIQKLQNYWKKYQVKDTSNIIDEEVQAMLRPLNIMDSIYLCPKYTLKNNIISLNSLNSY ILSLCCNILFIIILILNVVEKSKIYQNIFLCFLVITSIFYMYGLIINFVKYVTQSDQSISFVLKLQKIHK FLHDDVNTKSFINSNWIWIVVILLCYLLGTVLVCFMSSCSIYSTLSVFVLLIFDINIIYFIRLICLLKDK IDLWNIELVRIHSREDRKDYCKNLFDIYVSILDCYNICKNSFESSILFDSVDTLYHNLVGIQLVINVFIW LGRDDLPNIAYVVIVYASIRIVKSLALLNTLSLKCEKFYMTTEKIYDSCGIILKSSCSVDEKRLCKNIKR LHQTSFEKINACRMFYVDASLSLGLISLFTNYTLVLLEFAFL	392	7	i67-89o94-116i157-179o184-206i264-281o291-313i369-391o	0	ATGGACAATATAAAATATTTGGGTTCAAAAAATTGTATACAAAAATTACAAAATTACTGGAAAAAATATCAAGTCAAAGATACGTCGAATATTATAGATGAGGAAGTACAAGCAATGCTTCGTCCTCTAAATATTATGGACTCTATTTACTTATGTCCAAAATATACACTTAAAAATAACATCATCAGTCTTAACAGTCTTAATTCCTATATCCTTTCTTTATGCTGCAATATCTTATTTATAATTATCCTAATTCTTAACGTCGTGGAAAAGTCGAAAATTTACCAAAATATCTTTTTATGCTTTTTGGTCATAACTTCAATATTTTATATGTACGGTCTTATAATTAATTTCGTAAAATACGTTACTCAAAGTGATCAGTCGATTTCTTTCGTTTTA…	complete
Slitu_GR123	12:1601553-1604041 + strand	MENTNNSIEISVHIDSSPNNKIDKDVQKILRPMNLMQSLFLNPRYQIKNDVITPNNVLNKLIMIVLFLFL ASIYLMHFLTTITSEKLTHNFNYFFIFTSVFDCFFRNLGFGIHIITNFMKENQCIQFALYFQEVHRFVNN EMVDKQFIRRSWMSVIALFGYHFGLTVHVLLTVYTNSSLYHPPWYLYVHILAKFVLDANVIFAARLVKLI TDKLILWSTQLLIIQKNGCNRLYSSNMFTTYVQILKCFENIKSIYEAPLFYQTMDAFFQSLINVQIIIHI CKGKNLYIEWRQFFILLFVSSWVVKSLVMQYVIGLSFDDFYQSIQLAQNSCFCVLTNTNITDDHRKLCKN VLRLHRASFTKLRMCGMFYVDVCHPLELLVLLTNYVFVQLQFAF…	397	6	i61-83o93-115i152-174o184-206i293-315o366-388i	0	ATGGAAAATACAAACAATTCTATTGAAATCTCTGTACATATTGACAGTAGTCCTAATAATAAAATAGATAAAGATGTTCAAAAAATATTACGACCAATGAATTTGATGCAATCTCTCTTTCTAAATCCCAGATATCAAATCAAGAACGATGTTATCACACCAAATAATGTTTTGAATAAATTAATAATGATAGTCCTTTTTCTATTTTTAGCATCGATATATTTAATGCACTTTTTAACCACAATAACCAGTGAGAAATTGACACACAATTTTAATTATTTCTTCATTTTTACTTCTGTTTTTGATTGTTTCTTTAGGAATTTAGGATTTGGTATACATATCATTACGAACTTCATGAAAGAAAACCAATGTATTCAGTTCGCTTTGTACTTCCAAGAA…	complete
Slitu_GR124	12:1604329-1606625 + strand	MINSSGNIETNVDSEFGHVIDKEVQLAFRPINVMQNLVLNPRYQIKNNLIIPNNNVHKFIMLFVTLISAI MYTYRFVHHILNFLGDGFTIFMIIFEYGFRSAGFIMNLLIHFKKTKKNVQFVLYSQEIHRILNHKAIDRK FIKQSWIGVASIFGIYCIIVSFITPVIIHLPWDLFINVVVRLSLDINIVYVLRLVKLLTDKTGLWNAQLI LTQKNGCSRLHSASLFRAYVQILQCYDIILDIYEGPLLYQAIDALFQSLIDIKILIDIGEQMSWNVVPVL VYILSWITKSLIIQFILSLTFDTFYKTVQLAQTSCLLNSTENKCTDYQRKLCKNVMRLHRTSFSKVRVCG MFYVDVCHPLRLMILLTNYTVIMLQFLIL	379	5	i56-78o88-110i146-168o279-301i356-378o	7tm_7 superfamily	ATGATAAACTCTAGCGGTAATATTGAAACAAATGTCGACTCTGAATTTGGTCATGTAATTGATAAAGAGGTCCAGTTAGCATTTCGGCCTATCAACGTGATGCAAAATCTTGTTCTAAATCCCAGATATCAAATCAAGAACAATTTGATTATACCGAATAATAATGTCCACAAGTTCATAATGTTGTTCGTAACACTGATATCGGCAATCATGTATACATATCGTTTCGTTCATCATATTCTCAACTTCCTAGGTGATGGTTTTACTATCTTTATGATTATATTTGAGTATGGCTTTCGCTCCGCTGGATTCATTATGAATTTATTAATACATTTTAAGAAAACAAAGAAAAATGTTCAGTTTGTTTTGTACTCCCAAGAAATTCATAGAATACTCAAT…	complete
Slitu_GR125	12:1607505-1610805 + strand	MENIEIQVQANVTERNNNKIDKDVQLIFRPINFMQSILLNPKYNIKNSLIIPNNSFHKLIIIVHIILFTI LYSLRLKSLIANNDNDNKYSYFSFVFIFDYIFRNIGLVLNFVINVTKTKKNVQFVLYFQEVHRLLNNAAC DQQFILKSWTSIAAIFIFYCLITASLLYLLFRALWDILTNVIVKLMLDINMIYVLRLVKLLTDKLVLWNT QLLLVQKNGCSRLHSATLFRAYAQILQCYKIIQDVYKGPILRQTIEAFFQTLFDINIVIMLGENLEMKSL YFIMYIFIWIAKNLVIQLILSLTFHGFYETVELVQTSCLLSSIENNCTDDQRKLCKNVMRLHRASFSKLR VCGMFYMDVCHPLRLMILLTNYTVVLLQFAFL	382	6	i54-76o91-113i149-171o175-197i279-301o362-381i	0	ATGGAAAATATTGAAATTCAAGTACAAGCGAATGTAACAGAAAGAAATAATAATAAGATAGACAAAGACGTTCAATTAATATTTCGACCTATAAACTTCATGCAGTCTATTCTTCTGAATCCGAAATACAATATCAAGAACAGTCTGATAATTCCCAATAACAGTTTCCACAAATTGATAATAATAGTTCATATAATATTATTTACAATACTTTATTCACTTCGATTAAAATCTTTAATCGCTAATAATGACAATGATAACAAGTATAGTTATTTCTCATTCGTATTTATATTTGACTATATTTTTCGAAACATAGGATTAGTTTTAAATTTTGTAATAAATGTGACTAAAACAAAAAAGAATGTTCAATTCGTTTTGTATTTTCAAGAAGTTCATAGA…	complete
Slitu_GR126	12:1612135-1615587 + strand	MIINVGQPMKIYSKTFLNNFVDKEVQLIFRPVNLMQNVLLNPKYRIKNDRIYPHNCIYRLILFSGTIMFL SVYVFRIAEIATDINFRRYTEVDFFFFASFYDFSFRCVGFIMNFIFNVAKTKKSVLFVLYFQEVNRFINN EISNKRYILRSWISVGLIFGYYIILISFFYFNTKRPPWNVVLYLMFMICFDINTVYATRLVELLSDKVVL WNSQLLLSQENGCSKFHSAKLYDAYVNILKCYRIIENIYGIPILYQVLEAFFQSLVDVQLLIATLKYGFT HEGRGAYLLILVSSFMIKAVTAQIKFTMSLNEFYKAINLSQRSCLLISVLNCTDDQKMLCKNVMRLHRAS FSKLRLCGMFYVDVCHPLRLVILLTNYIIVLLQFAFL	387	5	i57-79o94-116i148-170o180-197i367-386o	0	ATGATTATAAACGTAGGACAACCAATGAAGATTTACTCTAAAACGTTCCTCAACAATTTCGTTGACAAAGAAGTGCAGTTAATATTTAGACCAGTGAATTTAATGCAAAATGTTCTTTTGAATCCAAAGTATCGAATCAAAAATGATAGGATTTATCCACATAATTGCATCTACAGACTCATTTTATTCAGTGGCACGATAATGTTTCTATCAGTGTACGTTTTTAGAATCGCGGAAATTGCCACAGATATAAATTTTAGACGATACACTGAAGTTGATTTTTTCTTCTTTGCGTCTTTCTACGATTTTAGTTTTCGTTGCGTAGGTTTCATCATGAACTTCATCTTTAACGTTGCCAAGACTAAGAAAAGCGTCTTATTCGTCTTGTACTTCCAAGAA…	complete
Slitu_GR127	12:1615923-1618479 + strand	MKKMINSSLITDNFLDKSFQAVLFPYRCLHHSVFLSRFAIKHNCIRPHHRSYYVFSLIGVICLASYTYYF AAITSHGMSSLVDLFLLLNSCMLMSPFFLYYVINIIKRNEHVEIIIRIQKCFRIINYNRYKQSMMWNWFG VFCHTFWIIVSFIVLRDVQIVISFYIMIFFDVNTTYGLSTMFLIKCGMVAWISEVKYQCKICLEVDESKR DEIFSKLFQAYEELMKAYTIFKNLFKHSILFQALYIFFLSLLYIQTTIEILQLKNGHIGWFSIYVYVTIT ALWLLKNVLCVMSFSIQCEQFYISVTDATDICFEMLKHFQNTVAPKRFCKNILRFHEANFQKMTAFDIFT VDANLAHGYACLEVEYIIVLLQFALARFK	379	6	i52-74o84-106i133-155o160-182i234-256o266-285i	0	ATGAAGAAAATGATAAATTCCAGTCTCATTACAGACAATTTTTTAGACAAAAGCTTTCAAGCTGTTCTCTTTCCTTATCGTTGCTTACATCATTCGGTATTTCTGTCTCGTTTTGCCATAAAACATAATTGTATCAGACCTCATCATCGCTCGTATTATGTATTTTCTCTCATAGGCGTTATTTGTTTGGCTTCCTACACATACTACTTTGCAGCCATCACAAGTCATGGGATGAGTTCACTAGTCGATTTATTCCTATTATTAAACTCTTGTATGTTAATGTCTCCTTTCTTCCTATACTACGTCATCAATATCATTAAGAGAAATGAACACGTGGAAATTATTATAAGGATTCAAAAGTGCTTCAGGATCATCAACTATAATAGGTATAAACAATCT…	complete
Slitu_GR128	12:1621888-1626220 + strand	MKAPIDFSSITDNFLDKSFQNILFPYRFLHHLLFLSRFSIKYNCIRPHDRSYFIFSFLGTTCLSMYVFFF MASQSIDNITNVLDFVLLVNSCVFFIPFFMFYIINVIQSKEHVKLILKIQKIYRIVKYKQFKLIILVGNW FGVFCHFLWVLLSLMLLQNIQIAFSVYAMTVFDVNMTYGLSLIFMLRNGMAAWTTEVKYQSEICQNYEDR RRDCIFKKLFEAYEDSMKAFVIYKRLFRFAILFQAVYTFLLSLLYIQTLIELTRLKIVQVGSFHITVFAV ITGLWLLKNVCYVIFFGISCEKFYISVTNGRSSCFELLKCHQNTEAVKIMCKNVIRFHRATFHKMTAYNI FIVDADLAPGYFCLEVQYVIVLLQFALVRFI	381	6	i51-70o85-107i133-152o162-184i237-259o274-296i	0	ATGAAGGCACCAATCGACTTTAGCTCTATAACCGACAATTTCTTGGACAAAAGTTTTCAAAATATTCTATTTCCTTATCGTTTCTTACATCACTTATTATTTCTGTCTCGTTTCTCTATAAAATACAATTGTATCAGGCCTCATGATCGGTCGTACTTTATCTTCTCCTTCTTGGGCACTACCTGTCTGAGCATGTACGTATTCTTCTTTATGGCTTCTCAGTCCATTGATAACATTACCAATGTATTAGATTTTGTCTTGTTAGTAAATAGCTGTGTATTTTTTATACCCTTCTTCATGTTCTATATTATTAACGTTATTCAGAGTAAGGAGCACGTGAAGTTGATTTTGAAAATTCAAAAGATTTATAGAATTGTGAAATATAAGCAGTTCAAACTA…	complete
Slitu_GR129	12:1637745-1640125 + strand	MSMSLVREDIAFGKYYYLEKDIQQWLQSFNLSLRLIFSNKYSIKSNYITCKTKKVTIITSLCLVLGIIIS LYNNLSRSDPYANIFSRFLSFAFVFEFHVGLVTVLIINITHRTENILLIVMIQSIHKSVDIGNCFKTFIV WNWILISAAFFICFGFFATIYSTTKASIFDFVGDVIYISFDVNLIYSICILTLLTKYLEEWSKSIFISNN EPDDEKYYNKLFSSYKNIIKAYNLYKKSIHILLLHYTIDTFFRVLFYIQVSINTVKLRPHLQERKVGFLF FVVLGWMVKNLIYLTINCIQSEKFYIMIETSKEECLQLIKSPKCSKNQKHLCRMVLQENRSFTKISACGL FYIDATLPILFTEVLSSNIIVLLQFAFL	378	7	i55-72o87-109i138-160o175-194i239-261o276-298i349-371o	0	ATGTCGATGAGTTTAGTCAGAGAAGATATTGCTTTCGGCAAATATTATTATCTCGAGAAAGATATCCAACAATGGCTTCAATCTTTCAATCTTAGCCTGCGTTTAATTTTTTCTAACAAATATTCTATTAAGAGTAATTACATAACTTGTAAGACAAAGAAAGTTACAATAATTACATCGTTATGTTTGGTTTTAGGAATCATAATTTCATTGTATAATAATCTTTCTAGATCTGATCCCTATGCAAATATTTTCTCTAGATTTCTAAGCTTTGCCTTTGTATTTGAATTTCACGTAGGCTTAGTTACTGTCCTGATTATCAATATCACACATAGAACCGAAAATATATTACTCATAGTGATGATACAGAGTATACACAAAAGCGTCGACATAGGCAAC…	complete
Slitu_GR13	6:3903320-3912070 + strand	MKVGDVPKNGYLINNSYTSMIPLIWILKIFALNGNVDPTRSKSSVLVRSVCAVSVLGSVSFYCLAYKIRY IYYKLDLSIRLTDTVQIIADNCQYAIDLYFVYRYGRHMYVEYFKQYEKMDNFLDTNCYPAMRRKTIKIMT YFTIIWFLSSFGDMGAWAVTFGWWIPFVHIISFVFLYTKMLTTLDLIANVIQIEARLRMISNFVQNCYTC TEMCPIGMLTDSVRNKNWLYCEDETPPPQSSKIRPVDSYEIKRLCKCYLLLTEQVMFINKMYGFRVLLNT LNLLLDMVKILNLAIRITVGSQKTLYNGDNYNYLPGFTGLMRFVTCATIVITLVDQCEQTYRQRERIINV IDHLILNKRPDLKPAILDLRTLLQARPICFNMSNFFALNYSLLV…	412	7	i12-34o44-66i142-164o169-191i276-298o313-334i385-407o	7tm_7	ATGAAAGTCGGTGACGTTCCCAAAAATGGTTATTTGATAAATAATTCGTACACGTCAATGATACCATTGATATGGATTTTAAAAATTTTCGCATTAAACGGTAATGTAGATCCGACACGATCCAAGTCGTCCGTTCTCGTTAGAAGTGTCTGTGCAGTGTCGGTTCTTGGTTCTGTGAGTTTTTATTGCTTAGCATACAAAATACGCTATATTTACTATAAGCTGGATCTTTCTATTAGACTTACAGACACGGTTCAGATAATTGCAGACAACTGCCAATATGCCATCGATTTATACTTCGTTTATAGATATGGAAGGCACATGTACGTGGAATACTTCAAACAGTACGAGAAAATGGATAACTTCCTTGACACGAACTGTTATCCTGCGATGAGAAGA…	complete
Slitu_GR130	12:1640820-1644825 + strand	MSLGLVREDIAVGNHYYLEKDIQQYLYPFNLVFRSIICNKFLLKDNYIASNTKKATIITSLCLCLVTIFS FFNMLSMPELYYDFLTRFLSLVFVTEYHIGLVTMIVVNITHRRENISLVAMIQVIHKSVKIGNYFKTFII CNWILCSVVVFNTFILFVMIYIGSKDVSLYDFIGDIVYLSFDLNLTYGICILTLLTKYLQAWCNSVFMFN DETDAEEYYDKLCVTYKNILKAYDLYKKTVHIVLLYYTIDTFLRAIFYFQAFIDAVKVEQHLRQATIGTM LFVVLGWAVKNLIYLTVNCIQSEKFYIMMEKSEEACLQLMKNPKCSKSQKHLCRLVLQENRSFSKISACG LFYIDGTLPILFTEVLTGNIIVLLQFAFL	379	7	i55-77o87-109i140-162o177-199i240-262o277-299i351-373o	0	ATGTCGTTAGGTTTAGTCAGAGAAGATATTGCTGTTGGCAATCACTATTACCTCGAGAAAGATATCCAGCAATATCTTTATCCTTTCAATCTAGTCTTTCGTTCAATTATATGCAACAAATTTTTACTGAAAGATAATTATATAGCTTCTAATACAAAGAAGGCTACAATAATAACATCATTGTGTTTGTGTCTAGTGACAATATTTTCTTTTTTTAATATGTTATCTATGCCTGAGCTTTATTATGATTTTCTCACGAGATTTCTAAGCCTTGTTTTTGTAACTGAATATCACATTGGCTTAGTAACAATGATCGTCGTTAACATCACACATAGACGAGAAAATATTTCACTTGTAGCTATGATACAGGTTATACACAAAAGTGTGAAAATCGGCAAC…	complete
Slitu_GR131	12:1649280-1654607 + strand	MKIKKHSKIYPHYNMDESLHFLDKDVQALLLPLNLMQNILGYPKYTIVNNVITRNSCLVSLMSLCVAIVS IFLFVYRSFDRIATGKIHSHLTANNKCSLITDFVIPSFGIIITFLSSFFQADYNIIFVLKFLGIHRLHND KDVSKRFNICNWILFFSLSIYSILFTTLIYINFQLPFYNIFCGFAAVCFDTNMVYAIRLIVLVKDKVVLW NIQVKNVQNVEESEKKYYCQNFFKTYDDLFKCYDIYRICFQQQILFHYIDTFCITLTDVEYTVSSARNYA EFVTVIGIHSSLYSIWIFKKLLFAFLLSLEFEKFYDGLHDIQDTCRSLLVSSYTDKEKQFYKNIIRLHQT KFDKMSVCKMFYLDAALPVNIFILVTNYIIVLLQLSFS	388	5	i57-79o99-121i148-170o180-202i361-383o	7tm_7	ATGAAAATAAAGAAGCACAGTAAAATATATCCCCATTACAATATGGACGAGTCACTCCACTTCTTAGACAAAGATGTGCAAGCACTGCTTTTGCCTCTAAATCTAATGCAAAATATTTTGGGCTATCCAAAATATACAATCGTGAACAATGTAATAACTCGTAATAGTTGTCTAGTGTCTTTGATGTCCCTATGTGTTGCAATTGTGTCAATTTTTCTTTTTGTCTACCGTAGCTTCGATCGAATTGCTACGGGAAAGATTCACAGTCACTTAACGGCTAACAATAAATGTTCTCTTATCACCGATTTTGTCATCCCCTCCTTTGGAATTATCATTACGTTTTTGTCGTCTTTCTTCCAAGCTGATTATAATATTATATTCGTTTTGAAGTTTTTGGGT…	complete
Slitu_GR132	12:1657194-1660132 + strand	MDFIDKDVQALLQPLNLMQIIWGYPKYRIVNNIITRNSCLVSLMSLCVVIVSIFLFAYRSFDRIATGKIY SNLSANNKFSLVTDFIIPSFGIIITFSSTFFQADYNIMFVLKFLGIHKLHNDKDVSNRFIICNWIIFFSV TIYSILFTTLIYINFQLPFYNFFCGLALVCFDTNMVYAIRLITLVKDKVVLWNIQVRNIQNIEESEKKYY CQNFFKSYDDILKCYDIYRICFQQQVIYAEFVAAIRYLKTYFAVWFFKKILFALLLSMEIEKFYTGLYEI QVMCRLMSMSNYSEDEKRFYKNIIRLHQTKFDKMSVCKMFYLDAALPVNIFILVTNYIVVLLQLAFS	347	6	i37-59o79-101i130-152o162-184i251-268o324-346i	0	ATGGATTTCATTGACAAAGATGTGCAAGCATTACTACAGCCACTAAACCTAATGCAAATTATTTGGGGCTATCCGAAATATAGAATTGTCAACAATATAATAACTCGTAATAGTTGTCTAGTGTCTTTGATGTCCCTATGTGTCGTAATTGTGTCAATTTTTCTTTTTGCCTACCGTAGCTTCGATCGAATTGCTACGGGAAAGATTTACAGTAACTTATCGGCTAACAATAAATTTTCTCTAGTCACCGATTTTATCATCCCTTCCTTTGGAATTATCATTACGTTTTCTTCGACTTTCTTCCAAGCTGATTATAATATTATGTTCGTTTTGAAGTTTTTGGGTATTCATAAACTGCACAACGACAAAGACGTATCCAATCGTTTTATTATTTGCAAT…	partial
Slitu_GR133	2:1662509-1668429 + strand	MDEIETHKRRNRSQIYRVEFSSDNFVPKDVQLMIRPLNLLQNIFCCPKYWIKDNKITPISYLSNFGSLCF TFTCIGFISYRLYKEIDEYKLWQQKKLIDCIFNIVNLVITIVGFLVNYRTTVFDTNNNVTLMLKFIAIHK FLNNEIAFKRFTICIWISVIIFFCYEVFLILLICFSLGLATYHIVCGFIVVSFDANIVYAIIIIQLLKDK MNLWNTEHDKQEIMNDSDRKKYHEVLFQVYVDILDCYEKYCICFQQFIALHCVYSFIGIIYCFQIGLERI KNNVETWYVVIITTVNAIRIIRDYVLEILVSLELQKFYISLSKTQDICTLILRSDCADGEKYLYKNIMRL YRYKFNKLNACRMFNVDAMLPCIIISLTSNYCIVLLQFAFE	391	6	o58-80i101-123o155-177i184-206o257-277i368-390o	7tm_7 superfamily	ATGGATGAAATAGAAACGCATAAACGTCGCAATAGATCTCAAATTTATCGTGTAGAATTTTCGTCAGATAACTTTGTTCCCAAAGATGTGCAATTAATGATAAGACCTTTGAACTTGTTGCAGAATATCTTCTGCTGCCCTAAGTATTGGATTAAAGATAATAAAATAACGCCGATCAGTTATTTGTCGAACTTTGGTTCTCTTTGTTTCACATTCACCTGTATAGGTTTCATCTCTTATCGCCTTTACAAGGAAATTGACGAGTATAAACTGTGGCAGCAAAAAAAACTTATTGATTGTATATTCAATATTGTCAATTTAGTAATCACTATCGTTGGATTCTTAGTCAATTACAGGACAACTGTTTTTGACACCAATAATAATGTTACGCTTATGTTA…	complete
Slitu_GR134	12:1670495-1675373 - strand	MRKIKNCEKSRQHYHMEVLLHNFVDNDVQSMLRPLNLMQNILGYPKYRIRDNFITSNSCIVYLYSLCVAL MSIAILFYRSYDRFVTGKIHSNLLANNTFTLFTDFIAPSFGIIITFTSIFVQADQNIKFVLKIENIHRLH NDKEVSKRFTLLNWMFVSLNSMYVTIYTVVVNVYFKIPFYNFFCGFCVVIFDTNMVSAIMLIKLLKDKVV LWNIQITNVQCMDESKRMNYWRKVFRTYKDILDCYDIYKICFQQHILFHYVYTLCVTLIDIKNTLDSVNN CDDFIPIIYRDFPTYFVWLSKKLLFGVLLSWEFEKFYEAVIDIQETCRLLLISNCSENEKRCYKNISRLH QTRFDKMSVCGMFYLDAALPLNIFILITNYVVVLLQLAVS	390	5	i56-78o98-120i151-173o177-199i367-389o	7tm_7	ATGAGGAAAATTAAGAATTGTGAAAAGAGCAGACAACATTATCATATGGAAGTGTTACTTCATAACTTCGTTGATAATGATGTTCAATCAATGCTTCGACCGCTAAACTTAATGCAAAACATTTTGGGCTACCCCAAATACAGAATTCGGGACAATTTCATAACTTCTAACAGTTGTATAGTGTATTTGTATTCCCTATGCGTTGCTCTTATGTCCATTGCTATATTATTCTATCGCAGTTACGACCGATTTGTGACTGGAAAAATACACAGCAACTTGTTAGCTAATAATACATTTACTTTATTCACCGATTTTATCGCCCCTTCTTTTGGAATCATTATAACGTTTACTTCGATTTTCGTCCAAGCCGATCAGAACATTAAGTTTGTATTAAAAATT…	complete
Slitu_GR135	12:1682253-1685536 + strand	MKTKQHKMTRQDYHIEILPHNFIDKDVQSMLLPLNLIQNILGYPKYKIRDNRITPNSCLVYFMSLCIAVI SISFLFYRGYDRYSTGKFNSYLKVSNNCVLIGDFFIPSLGIVILLISIWFQARHNIMLVLKLLCIHRLLN DNQVTKRCIIYNWIIVSFMSIYIVVYIFSVNALFKLQFYNIFCGFASACFDANMVYAIRVIGFLKDKVVI WNKQIKNVQFMEDSRRNDYCRSFFQTYMDVLECYDIYRICFQRHILFHYVEFLCTNLIDVYSSLGGKKVY VEVIPVIGRDFTSYFINVFKNMFMGFLLSIEFEKFYKAINDIQETCRLKLISNSTEQERRFYKNINRLHK SNFNKMSVCGMFYLDAVLPLNIFALMTNYVVVLLQLTLS	389	5	i57-79o99-121i149-171o181-203i362-384o	7tm_7	ATGAAAACAAAACAGCATAAAATGACAAGACAAGATTATCATATTGAGATTTTACCTCATAACTTCATTGACAAAGATGTACAATCCATGCTTCTACCGTTAAACCTAATACAGAACATTTTAGGCTACCCTAAATACAAAATTCGGGACAATCGTATAACTCCTAACAGTTGTCTAGTGTACTTTATGTCCCTTTGCATTGCAGTCATATCAATTTCTTTTCTATTCTATCGTGGTTACGATCGTTATTCGACTGGCAAATTTAATTCTTACTTAAAAGTTAGCAACAATTGTGTTTTAATCGGCGATTTTTTCATTCCATCTTTAGGAATCGTCATACTGCTCATTTCGATTTGGTTTCAAGCTCGTCACAATATCATGTTGGTCTTAAAGTTGTTG…	complete
Slitu_GR136	12:1690165-1693267 - strand	MLEHRQEFQRRIEVIQNHFIPNDVLSLMRPLNLIQNIFCCPKYWINDNRISPHTSLSKRLFFCFTIFCIA FIFYRFYDGKRVSNGKLEIQFYMVFRIIIFISVTFGFLVNLWSIVFCSNNNVIFILKIIAIHKFLNNENE FKRLIIGSWFSVIVLFGFEIFYIIFICWLLGLPSYNLICGFIIVNFDVNVVYFATLIKLLKHKVDLWNVE HRQFDFLNESDRKVYVDRIFQAYENIMDCYENYCVSCQQHIVFHCIYSFIAIIVDFKLAIDNTKTPLDVD FSFVMIIIVNGLRVFKDSNLEILISLELEKFYISLGRTQDICMLKLQSICDDEERRLYKNIKRLYQTRFS KLNACGMFYVDAMLPFAIVQLISNYCIVLLQFALL	385	5	i60-77o92-114i144-166o171-193i362-384o	0	ATGTTAGAACATCGACAAGAATTTCAAAGACGAATTGAGGTCATACAAAACCATTTTATTCCAAACGATGTACTATCATTGATGAGGCCTTTAAACTTGATTCAGAACATTTTCTGTTGCCCAAAGTATTGGATAAACGACAATAGAATATCGCCCCACACTTCTTTATCAAAACGTTTATTTTTCTGTTTCACCATATTCTGCATAGCATTTATATTTTATCGCTTTTACGATGGAAAAAGAGTCAGTAATGGGAAATTAGAAATACAATTTTATATGGTATTTAGAATAATTATTTTCATTTCTGTCACCTTTGGGTTTTTAGTCAATCTCTGGTCCATCGTTTTTTGCTCCAATAATAATGTTATCTTCATTCTAAAAATCATTGCTATTCATAAA…	complete
Slitu_GR137	12:1700816-1703168 + strand	MSSLEKGRYKKRSQKYRVDILPDNFIDKDVQSMLLPLNIMQHIFVSPKYRIKNNRITPNNKGSYFFASCF ASVYIFIFSYRTYWRIFSKPSTDYYQFSDDCVNYIGLIIVCIMPIISLYTVIFQSNENVSLILKFVNIHR FLNHRAQFKRFVIINWISVIIIFTFIFVFIGFIYIFFKLPCYNIVCGLLIESVNTDIVYAIRIIKALTDK VILWNRKTFEIQSIDDRERKNCSDKLFQTYVDILECFDIYRICFQQTIIMHYVHSFTTNLIHVKISIDNL KMNYDNYSLVINVIMNVVWFIKNLFLESLLSLEIENFYLATNNVRDTCVLMIKMDHSGIDFKTACVISFP GFLLLAIVIKRADGSPDDDEKRLFKNILRLHQETFEKMKACRLF…	421	3	i62-84o104-123i152-174o	0	ATGAGTTCACTAGAAAAGGGAAGATATAAGAAACGAAGCCAAAAATATCGTGTAGATATCCTACCAGATA ACTTCATTGACAAAGATGTCCAGTCTATGCTCCTACCATTAAACATAATGCAACACATTTTCGTTTCTCC TAAATACAGAATTAAGAACAATCGGATCACTCCAAACAACAAAGGGTCGTATTTCTTTGCTTCCTGCTTT GCATCAGTTTACATATTTATTTTTTCCTATCGCACCTACTGGCGAATCTTCAGTAAACCTTCGACTGACT ACTATCAATTCTCTGACGACTGTGTTAATTACATTGGTCTGATCATTGTCTGTATCATGCCCATTATATC TCTATACACTGTTATCTTTCAATCTAATGAGAATGTTTCTCTCA…	complete
Slitu_GR138	12:1703930-1707046 - strand	MTSLRNKFRRYFRTNITNDSNSWNAIDKDVQSLISPLNAMQLLILNPIYRIKSDHIRSNTCFYNFILVLS LLISLSIFSRRFISIVCDENLKHVAAPTFFYSTLYYDFIFYSLGIIVNFFVFYIQSNNMVTFVLTYQEVN RCINDKTVFRRNIIKNWIFVSGTFVFYIVTLVVVPVFLQNNLVIHMDASLMIYIVLDIHAVHAFVLIKLL TEKVKLWTLGVQKSDQHFDHGRMFQAYVNILSCYNIFKNVFEKMVSIVIYNGNRLIRYSYLKFNLYLSYK QAKKFKNSAYLSIIIYFWTIKTVIINLMISFQLESFYIAMAQGCYSCEVLLKRSCSENNDNKRFSKNVLR LYRATFSKMTACGLFLIDVCQILRMAILTTHYSVVLLQFAFL	392	5	i62-84o99-121i156-178o188-210i289-311o	0	ATGACGTCGCTACGAAATAAATTTCGACGATATTTTCGAACGAATATTACCAACGATTCAAATTCATGGAACGCAATCGACAAGGATGTGCAATCGCTAATTTCACCTCTGAATGCGATGCAGTTGTTAATACTAAATCCAATATATCGAATCAAAAGCGACCACATACGATCAAACACCTGTTTCTACAACTTCATATTAGTATTATCATTACTTATATCGTTGTCCATCTTTTCACGTCGTTTCATTTCTATTGTATGCGATGAAAATTTAAAACATGTAGCGGCCCCAACATTTTTCTATTCCACTTTATACTACGATTTCATCTTCTACTCTCTAGGGATTATTGTCAATTTCTTTGTGTTTTATATTCAAAGCAATAACATGGTCACTTTTGTC…	complete
Slitu_GR139	12:1708669-1711287 - strand	MKMIKNRCLPKKYNNSDSQHLVDKDVQSMILPLNLMQYVMVCPKYCIKNDVIVPISWFYKFISMLGTTFF ISIFVYHAYSLSIYKDILGYSNFMYAASYFDCIFYSVGFIMNCVVSIIQTKFSVKFVLCFQKVHRVLYDE MFFRRFIIANWIIVIFAFFGYCSMYTYFCIKISCKFYMLNIYLLVFFDFNIIYTIRIIKLLEWKINMWKD NVLNSGMYNFDLNYSMKMFNAFVDILNCYNIHKFGFQQFILYYVIEVFIHTLVYIQVATDVVKAALINNN MVCTYFWMTKVLTCLTILSLQCEKLYTAVQEVQDACALVSKTSVSDKEKQLCKNVQRLLRASFSKITACG LFYVDAKLLLNMMSLLTNYTIVILQFAIL	379	7	i57-79o94-116i146-168o178-200i249-268o283-300i356-378o	0	ATGAAAATGATTAAAAATCGTTGTTTGCCCAAAAAATATAATAACTCTGACAGTCAACACTTGGTGGATAAAGACGTACAGTCAATGATTTTACCCTTAAATCTAATGCAGTATGTCATGGTCTGTCCAAAATATTGCATCAAAAATGACGTAATCGTTCCAATAAGTTGGTTCTATAAATTCATCTCAATGCTCGGAACAACTTTCTTCATATCAATATTTGTGTACCACGCCTACAGCTTATCAATTTATAAAGATATTCTTGGATACTCCAATTTTATGTATGCAGCGTCGTATTTTGACTGTATCTTCTATAGCGTCGGATTCATTATGAATTGTGTAGTCAGCATTATTCAAACTAAATTCAGTGTCAAGTTTGTGTTATGTTTTCAGAAAGTG…	complete
Slitu_GR14	6:8669035-8671364 - strand	MFSNVQKYFYANDNENLNVRQIFKPIYIVLTFFGLFPYSIKFNNNKRGLTIIKKSIYINSLCSVSYILLL FTFCGLHMRYVVDSIGDTVMTREVLTQMNYNVEMASFLIFCVTAYFCAFKNRNIYVKIINKIANNTDTSN IESNLKKLRFQTNMIIVYLVLVSLLQVAVNWTRDDSLWKALLVHMTFLVPQLIQFTVLAFYYVLILMLVV LLKNIRLHIANLSMAKTIVMDHYVKSEDKVLTLQYVESLYEIAFEIKRDINNVFQMPFLFTTVQCFHTMV SESHIIYHGLVVEKDFSRHNIVNCSIWVIYQIFKLYIMSRSGHLLKHEARQALHSIPTAKHDIRLLLEIQ HFSSLILFHGDDITAYGLFSLDAALLSKIVASSAMYLTIVVQFD…	396	5	o20-42i55-77o97-119i155-172o192-212i	7tm_7	ATGTTTTCAAATGTTCAGAAATACTTTTATGCTAACGATAACGAAAATCTAAATGTACGCCAAATATTTAAACCTATCTACATAGTGTTAACATTTTTTGGTCTCTTTCCTTATAGCATTAAGTTCAATAATAACAAACGTGGTTTAACTATAATTAAGAAGTCGATTTACATCAATTCCTTATGTTCAGTTTCGTACATACTTCTCCTGTTCACGTTCTGCGGGCTGCACATGCGGTACGTGGTCGACTCCATCGGAGACACTGTTATGACCAGAGAGGTGCTCACTCAAATGAACTACAACGTCGAGATGGCTAGCTTCCTTATATTCTGCGTAACTGCATACTTCTGTGCGTTTAAAAACAGAAATATATACGTGAAAATAATTAACAAAATAGCT…	complete
Slitu_GR140	12:1712327-1714737 + strand	MFENKINVAPFPKHVFDITLDKDVKKIVNVMDFPQKYMFISKFNVQNDCLLPRERSQNIRVCCFLLFINM LCIYRICSFHENHIDTKRIEFDFLTLITAINYTTFCILTTIIFGLDITLHYNDSCLLILKIQNVHKYLGF KEFRRFVIWNWIFIISVFFFTILPIYFSYATSNIIYIKDAIADGITNLVCFTLDCKLIIGGRIFFLLKRY IDIWIEDVLMMEKDDENDDRCLKLFEIYRDIMEAYQLCQKIFQILIFYHIFGAFYFGLYHLSFGISLLRT SDYETMALYQILVLMIWASKNIMLVIISCIHCERFYKTIENVNSLSVVLMRNENCSDKRKHLFKKVLKLN RSYSKMLVFGVFHINARLPLNFVKVFVDYVIVILQFNFL	389	6	i61-78o93-115i147-169o184-206i251-273o288-310i	7tm_7 superfamily	ATGTTTGAAAATAAAATTAATGTTGCTCCTTTTCCAAAACACGTTTTCGACATCACTTTGGATAAGGATGTCAAGAAAATAGTGAACGTTATGGACTTTCCACAGAAATACATGTTTATCTCAAAATTCAATGTGCAGAATGATTGTCTACTACCAAGAGAAAGGTCGCAAAACATACGCGTGTGCTGTTTTCTGTTATTCATAAACATGTTGTGCATCTATAGAATATGCAGTTTCCATGAAAATCATATTGATACGAAAAGAATTGAATTTGACTTCTTGACTCTCATTACTGCTATCAACTACACGACCTTTTGTATTTTAACAACCATTATCTTTGGACTTGACATTACCTTGCATTACAACGATAGTTGTTTACTCATATTAAAGATACAAAAT…	complete
Slitu_GR141	12:1715137-1718060 - strand	MRRNRYLKRPVSNKMTGNHLGKDMKLLVRSMNFAYYLFLLPKYTIRENCLYARSIKYRVLSFCLLLILYV TNIHRMMNIKIFDQHAKRVEVNLLSIYLVFYFLYIMIGFTINFVGEFIQRNNNVSLILIIQNIYLSIDFS SKIKSYIICNFIAIQFMIFIDVFIYIWFYSSTNFPNIFSIITKLLGDVMFISLDVDLVVAMRIIILLRNC LDRWVNWVQSMDVDGNVEECAKLWLIFDNILKAYDLCKECFQVLVTYHTLGTFYRNMAYFHIILSLLRIF AGYDDGFSAKLAIFVWQIKNSILVTLFSAYCEQFYLSIEKAESAFVILMKNKNCSNDLKRLYKKIVRRNM TFKKISAFGLFNVDASLPIHLLQAVVHYVVVLLQFNLK	388	5	i59-78o93-115i147-169o184-206i358-380o	0	ATGCGACGAAACCGTTATTTGAAGCGGCCAGTCTCCAATAAAATGACAGGCAATCATTTAGGAAAAGACATGAAGCTTTTAGTGCGTTCTATGAATTTTGCCTATTACCTTTTTCTCTTACCAAAATATACTATACGCGAAAATTGTCTTTATGCAAGAAGCATAAAGTATCGTGTATTGTCTTTCTGTTTATTGTTAATCCTCTACGTCACAAATATTCATCGCATGATGAACATAAAGATCTTCGATCAACACGCCAAACGAGTGGAAGTCAACCTCTTATCCATTTACCTTGTCTTTTACTTCTTATACATTATGATTGGCTTCACTATTAATTTCGTTGGAGAATTTATACAAAGAAATAATAACGTTTCTCTCATTTTGATTATCCAGAACATT…	complete
Slitu_GR142	12:1719367-1722315 - strand	MRTILNNFQLSLETSYGINGNVNKNKIEKDFKHIFSPLDFILFITFATKYKIEKNFVTSFSKKRIVLRFI AVFSVQVVASYRDLLFDINLTNHNAFYFFSDLFYWFIIWLGCCMLFIEELIHRHDSYMLILIIQDVYKSI DFDKRRKNFVIWNWISVLVIFIFDVLITFAFYSNPQKFDTVNFVSDFLCIKFDMVFVLAYRVLALLTMYV DEWTKCVRRLNNECNEEIQELHCKKLFKTYDNIMKSYDLFKKVFQISVLFYTVDSFGRTILYTKIVLGLN EINKETLVMSSVMSSIWFVKNFLMSTMYSIQYEKLYIKIEGAQSANLEMWNYSNCSHSQKLFSKKVFQRH RTFSKMTACGLFYIDAMLPIRLLLLTTNYVIVLLQFAFL	389	5	i65-80o95-117i150-172o187-209i359-381o	7tm_7	ATGAGAACGATTCTGAATAATTTTCAACTATCTTTGGAAACTTCTTATGGAATAAATGGAAATGTAAATAAAAATAAAATTGAGAAAGACTTTAAACATATATTTTCTCCGCTGGACTTTATCCTATTTATCACGTTTGCAACAAAATATAAAATAGAAAAGAATTTCGTGACTTCATTTTCGAAGAAGCGGATTGTTCTACGATTCATTGCCGTGTTTAGTGTCCAAGTCGTAGCTTCATACCGTGATTTGCTTTTTGATATAAACTTAACCAATCATAATGCGTTTTATTTCTTTTCTGACTTATTTTATTGGTTCATCATTTGGCTTGGTTGCTGTATGTTGTTTATCGAGGAGTTAATTCACCGTCACGATAGCTATATGCTTATTTTAATCATC…	complete
Slitu_GR143	12:1724464-1727189 - strand	MSNILIDSYKTSITQNHKIQVNSKLFVYPSEVLLDNYVRKDVNKIFLPINCLFLLLFSSKYSIRDGFITP NGKKIIILSFLSVCYVLVICAYYRYFDEMNDRILMKNRNSIIMAITYYYSLYYCFGVVMVFVLNIVHSQN NILFIIMFNAIDCNIRCSKSVRMIICNWVSVISVFGINFFIYFVKIILVTHYDALRLGMFFCNILFSTFD INVLYAIQALCLLENYLKEWTKKILDLKTESDVDTCVKLSKIYQIILEAYKLYKSIFQVLILYTTVNVFT RNLGYLETRLQIFKTSHTHHTEQIFRTPLLGFATILWIAKDLLLVITHCLQCEKFYSAVEEAETACLELM KNKSISQNQELLCKKVLQANRTFTKMTACGFFCVDAKLPLCFLA…	409	8	o45-63i75-96o111-133i164-186o201-223i262-284o304-326i386-408o	0	ATGTCTAATATTCTAATCGATTCGTATAAAACTTCAATTACACAAAACCATAAGATACAAGTCAATTCAAAGTTATTCGTGTATCCTTCTGAAGTGCTGTTAGATAATTATGTCAGAAAAGACGTTAACAAAATATTTTTGCCAATTAACTGCTTATTTTTATTATTATTTTCATCTAAATATTCTATTAGAGATGGTTTTATCACTCCGAATGGGAAGAAAATTATCATTTTATCGTTCTTAAGTGTCTGTTACGTTTTGGTCATTTGCGCTTACTATAGATATTTCGACGAGATGAATGACCGCATCTTGATGAAGAATCGTAATTCAATAATTATGGCCATTACCTATTACTATAGTCTTTACTACTGCTTTGGTGTTGTTATGGTTTTTGTTCTG…	complete
Slitu_GR144	12:1728817-1731356 - strand	MFKFSKEIPRAFPNPSEVLLNNRLDKEIQKILYPFHFFLTLFLLPKYLIRDDYITPNSKKTFILQFLGVC FVTAVTIDMLTPTDLMRLLPTGSVFIIRLLCIFLGTTRWLNFSLIALLNVINSLNNVFLIVMIQNINNSV KFTETRSFSIINWIIVIIPICINITAFTSVDIILSNYQNFLHNASEILIVTYEIDFLYNIRTLNLLSKYI DEWIKKVDLMSNERDDHEAWCTKLFEIYQNILKAYEIYKKLYNVVILFRIMIAFSRNLCFFGFVLQIIKM EQNDGKLSFSTLVMGILSLVGIIKDFVEISFYSISYEKFYIALEEAEGACIRKIMNVNFTKSQEHLYLKV VRQNRKLNKVTACGLFCVDATLPLSLLKHFINYAIVLLQFAFL	393	7	o31-49i62-81o85-104i111-133o148-170i255-277o292-314i	0	ATGTTCAAATTCAGTAAAGAAATTCCACGAGCTTTCCCTAACCCGTCAGAAGTCCTACTGAATAATCGTTTAGATAAAGAAATCCAAAAAATATTGTATCCCTTTCACTTTTTTCTGACACTGTTTTTGTTACCAAAATATTTAATACGAGATGATTATATTACTCCAAATAGTAAAAAAACCTTCATCCTTCAATTCTTGGGTGTATGTTTTGTCACGGCTGTGACTATTGATATGTTGACCCCTACAGATCTTATGCGTTTGTTACCGACTGGTAGCGTGTTCATCATAAGATTACTTTGCATATTCCTTGGCACCACCCGTTGGCTCAACTTCAGTTTGATTGCCTTACTTAATGTAATAAATAGTCTAAACAACGTATTCCTTATTGTTATGATC…	complete
Slitu_GR145	12:1732100-1735320 - strand	MFKMCRVIPKAFSKPTKQTKRFQKYGLSKEFQRILSPYNLFLILFFSSKYFMRDNQISPINKRIIFLQFL SCCYVTAVSIYIITLTDIFFFIPNGNFFIVRFLSIFLPTTRCVHFLMMFILNIVNRQNNVLIVVMMQNIH ENIKPAGMRHFIIFNWILVSILMLVIGLAFILVSGIVRYHDNLKTICEILMISFDIDFIYSVRILVLFIK YIEHWIKKIDLMGNDRDDDEVYCKQLFETYLKILEAFDVYKVLYKVVVLFRIMNAFGRNLCFVEFMLQVV QIKEQNNGKLPTGSTIIGFMGLMGIVKDIVQMSLHSIYCEKFYIAVENAEEACLRRMKNVNYTKGQEQLC MDVLRENRKFSKMTACGLFYVDAKLPLSLVEYFASYAIVLLQFA…	396	5	i70-92o102-124i152-174o189-211i367-389o	0	ATGTTCAAAATGTGTAGAGTAATACCAAAAGCCTTCTCAAAACCAACCAAACAAACAAAACGTTTCCAGAAATATGGTTTAAGTAAAGAATTCCAACGAATACTATCACCGTACAATTTATTTCTCATTTTGTTTTTCTCCTCAAAATATTTTATGAGAGACAATCAAATCAGTCCAATCAATAAAAGAATAATATTTCTCCAATTCTTAAGTTGCTGTTATGTGACCGCTGTGTCTATTTACATTATAACTCTAACAGATATTTTTTTCTTCATACCAAACGGTAACTTCTTCATTGTAAGATTTCTATCTATTTTCCTTCCTACCACTCGTTGCGTCCATTTTCTTATGATGTTCATACTTAATATAGTGAACAGACAAAACAATGTATTAATCGTT…	complete
Slitu_GR146	12:1745315-1747952 + strand	MNVLYQSRIDKDIQRFVYPFNAVLTLVFCSTHSIRNDHITPRGSKYCIITFTGFFFAIATTGYRIHTLIV HSFSVQDSNDRILLFLSICLPVLNVASFVTTSVVNFVHRQNHVLLIKIIQTIHNDVTFKRFNNFIVWNWI ILVIVIFVDLIFYISRASTTNYLDTINSICEIFFSVIDIDFVYTVRLLLLLTKYLEEWIVEVQSMNTVDD EDCKINNFIVFYKKCLFFRYCFVQVQHSFEMYVDCSYHCNPYLDLLTLIVVVLAIAKMIVIVAIHCGYVE KFHIIVDDAKVACILRMKNENCSKAEKKNCKNILREYKTVSKMTACGLFYIDGGLPLSLLGLLTHYFVAL LQFAFLGENT	360	7	i13-35o48-70i82-104o133-155i168-190o257-279i327-349o	0	ATGAACGTTTTATATCAAAGTCGTATAGATAAAGATATTCAAAGATTCGTCTACCCTTTCAATGCTGTATTAACTTTAGTGTTCTGCTCAACACACAGTATACGAAATGATCACATAACTCCAAGAGGCAGCAAATATTGCATCATCACATTCACTGGATTTTTTTTTGCCATTGCAACGACTGGCTACCGCATCCATACACTCATCGTTCACAGTTTCAGTGTTCAAGATTCCAATGATCGCATATTGCTATTTCTTTCAATATGTTTGCCTGTTCTTAACGTTGCTAGTTTTGTCACTACCTCCGTAGTAAATTTCGTCCACAGACAAAATCATGTGTTACTTATAAAAATTATTCAGACCATACATAATGATGTCACCTTTAAACGATTTAACAAT…	complete
Slitu_GR147	12:1748152-1751539 + strand	MSTQTRVIPITYRKVLHQNRIDKDIKRLVFPFNTLLTLMFCSKYRICNDIITPRGGKYCIVRVLGHFSAI MVTCLRIYVIIAYYYTSKDFEDYMLIFLTIYLPVLNLASFIITCIVNTTNGKKNVLLIKMIQKINADIAF EKIRDFIVWNWVSLVFVTCMEVSIYVIGSVHLGVMTIVGIYSELHYFIIDIDFVYTLRLQLLLTKYLEKW ILKVQQVNCEEDNEDSYDFKNMFETYANIFKAYDVFKSVSKSLVTFRTTIAFFRNLGDFQLILYLVKKGM HVDSYSDIISLLVISWAIVKMILIVMIHSRFSEKFNMTVEDANKACILRLKNASCSKAEKQFCKNVLRKN TTFSEMTACRLFYVDGRLPLSLLGHLTHYYIALLQFTFL	389	5	i63-85o95-117i146-168o172-189i288-307o	0	ATGTCTACCCAAACCAGAGTTATACCAATAACTTATAGAAAGGTTTTACATCAGAATCGTATAGACAAAGATATTAAAAGATTAGTTTTTCCTTTTAACACTCTCCTAACATTAATGTTCTGCTCAAAATATCGTATTTGTAATGATATCATAACTCCAAGAGGAGGCAAGTACTGCATTGTCAGAGTTCTAGGACACTTCTCCGCAATTATGGTGACGTGTTTGCGCATCTACGTAATTATAGCATACTATTATACTTCTAAAGATTTTGAAGATTACATGTTAATTTTTCTTACAATATATCTACCTGTTCTCAATTTAGCTAGTTTTATCATCACCTGCATTGTTAATACAACGAATGGTAAAAAGAACGTCTTGCTTATCAAAATGATTCAGAAA…	complete
Slitu_GR148	12:1752208-1758052 + strand	MCSYIKTNRVAIVENIPALPSAKVFDRNVVGEDLQSVLRPFNFMQNVFMYAKYSICNNVVIANPFFYKFI GLFCLILYRSICLQKLIELFIKMCKGELPYNFVLSLTSVFDFLAFLSGDIINCASHITQSFYNIQLVLKI NHMFKVLRMNSSKLRIYTVQNWISVVMINLANISFILFYYLTTVEISITEVITAYVTVSYDLNVIYALFM MKLIGNCLRLLIIRVKNSGSLDNSVGHDDYYKTLFDVYLDIHESYKLVEKTFRQMIAFYTVFTAYLCLRN VIMVLYVRSIISTDFQYILLPLASLIWNWKNVILLICLSVECERFYSAIKDVQCACNMLMRSRIFPETRF CKNILRVQRAQFQKMTTYGLLCVDAALPLQLSSFITFHTIVCLQ…	398	7	i59-81o96-118i162-184o204-223i265-287o297-319i369-391o	0	ATGTGTTCGTATATCAAAACAAACAGAGTAGCTATTGTGGAAAATATACCAGCGCTACCATCAGCCAAAGTTTTCGATAGAAACGTGGTAGGAGAAGATTTACAGTCAGTGCTTCGTCCATTTAATTTCATGCAAAATGTGTTTATGTACGCAAAATATTCTATTTGCAATAATGTCGTCATTGCTAATCCCTTCTTCTACAAGTTTATAGGACTTTTTTGCTTAATATTGTACCGTAGTATCTGTCTACAAAAGTTAATTGAACTTTTCATTAAAATGTGTAAAGGTGAATTGCCTTATAATTTCGTCTTGAGCTTGACTAGTGTTTTTGACTTCCTTGCCTTCTTGAGTGGTGACATTATAAACTGCGCCTCACATATTACGCAGAGTTTCTACAAT…	complete
Slitu_GR149	12:1759306-1762502 + strand	MFFMFNNRNNFNPQKDVVAISIDQTVSFREISYSKVIDKVLQSALRPLNAMLLIYFSTKYSIRNNIVSST YTVHKIVCAVWILITFSLCVYRFIEIISYPLTYLGLFYRLTNTVDLLVIVCGIIRSCTVFMKNHDDVLML YKFQYIFQVLQISRNQIRGLIIRYWISVIVFKIFVFCSFIWIYFIFSKFEALNMAYVCFLFDVSTVYTFL ILKLLRKLLRIWIEKVMQSKNFGEDKKRYWNAIFDVYLRIQEIFVIINKISRYIVLFHITLATYLVLRNL TVILISIADLIKGNIYMIMLTVIIEVWDMKSLVLLICLSVECERFYSTIRDVENICTMLMPFSTSFKRKA LKNILRLQKTSFQKMNACGLFPVDATLPVEYSSFANIYVLVLLQ…	398	6	i73-95o105-124i161-183o193-215i263-285o295-317i	0	ATGTTTTTCATGTTCAATAATCGTAACAATTTTAATCCACAGAAAGATGTGGTTGCCATCAGTATTGATCAAACAGTGTCATTTAGAGAAATATCATATTCTAAAGTCATTGACAAAGTTTTACAATCAGCGTTAAGACCTTTGAATGCTATGCTTTTAATTTACTTTTCCACTAAATATTCCATTCGCAATAACATCGTCAGCAGTACCTATACTGTTCACAAAATTGTCTGTGCCGTCTGGATTTTGATCACTTTCAGTCTATGTGTTTATAGGTTCATAGAAATAATTAGTTATCCATTAACCTACCTTGGTTTGTTCTATCGTCTCACTAACACTGTTGACTTGCTGGTCATCGTGTGTGGTATCATCCGCAGCTGTACTGTTTTTATGAAAAAC…	complete
Slitu_GR15	8:2606904-2609325 + strand	MLRKRKLPEKLTSSTTWLKVLLALQLLTGRYFRLSQSKYICAFIKLYCVLVCFVITFRFIFNHRFGVNLN TFVFFQYISNVVVNLLDSEDDFFTYRSNDRTTDRIMGFKHIPLFSNYLYILATFIITCRLLLLILRFWIS LIKFTEIMNIFIQLLAVDLSYLYICLIFSIVHCRMRFLRFHVENICVPVNVIGCSVGSSVEKIRKSLYYY NNLLDSMQYINNHLQHLVSFILFEICGLYLRSFQTITLMSVLFATESIQTFFCLTYPALIVEAIQYEVKK IRESLMNQLVRCSDGSLKFELETALHYVRLRPFSYSICRVVPLGVSLPISIICLCITYEIVIMQLTHASF	350	5	i39-61o65-86i113-135o150-172i320-342o	0	ATGTTACGAAAAAGAAAATTACCAGAAAAACTAACTTCATCAACAACGTGGTTGAAAGTTCTACTCGCGTTACAACTGCTAACCGGTCGATATTTTCGTTTGAGTCAGTCAAAATACATCTGCGCCTTCATTAAACTGTACTGTGTTCTTGTATGCTTTGTAATAACATTTAGATTCATCTTTAATCATCGTTTTGGAGTTAACCTTAATACTTTTGTCTTTTTCCAATACATCAGCAATGTTGTCGTCAACCTTCTTGACTCAGAAGATGACTTCTTTACTTACCGCAGTAATGATAGAACTACCGACAGGATTATGGGTTTTAAACACATTCCTTTGTTCTCAAACTATTTGTATATTCTAGCTACATTTATAATTACTTGTAGGTTGCTCCTCTTA…	complete
Slitu_GR150	12:1763226-1765429 - strand	MEEKLFRSVRIKGFPKYKVDKDVQTLFYPLNVMQTITLFPKYQIKKNVIRPNSAIKKFVMCCFTAVFVIE HWYNYLNVLLDQNMRRYQPIKFLYFASTFDILFTTMGFTMIGVSCYVKSKENVEFLLTFQKVHRFLNDEQ CDKIVIVNSWICVSLVFGFYTSTTLYMNFHYLNPPWYTLFHMFVLITMDTDYIYAIRVIRLIINKLSLWN RRLLDDHDDNAVDCSRMFEAYIQIQECYNSFKNIFQATVRKFYFVKLSLSSTERHSLSSVSVSSDKDFPI KLLFVWVIKNVFVVTTLSLFLEQYYVLAENVKDSCFTILGTDCTDEERKMCKNILRLHRASFHKMSVYRM FIVDICCPLRLIIFLTNYTIVLLQLAFL	378	6	i58-80o95-117i144-166o176-198i282-301o351-373i	0	ATGGAAGAAAAGTTATTTAGAAGTGTTCGTATTAAAGGATTTCCAAAATACAAAGTCGACAAGGATGTTCAAACATTGTTTTACCCACTAAACGTCATGCAAACGATAACTTTATTCCCAAAGTATCAGATCAAAAAGAATGTAATCAGACCAAATAGTGCGATCAAAAAGTTCGTAATGTGTTGTTTTACAGCTGTGTTTGTCATTGAGCACTGGTATAATTACTTAAACGTACTACTTGATCAGAACATGAGACGGTACCAACCCATCAAATTCTTATACTTTGCCTCCACTTTTGACATCCTATTCACCACCATGGGCTTTACTATGATCGGCGTGTCCTGTTATGTTAAGAGTAAGGAAAACGTTGAATTTCTCCTGACCTTTCAAAAAGTTCAT…	complete
Slitu_GR151	12:1766078-1769169 + strand	MKRNMTKIIITDNYLDQNFQKLLLPLRCMHHLLFSSKFSIEYNCIRPHTISYYIFSLIGIIGFMVFHLQK LNPVHSKEVHNEIVKIIMQINVLILMTSYILFYIINFMQRRNHVEMILKIQKAYRIINYKYNTRLVFWHW FDMFRPISFLFINIIFIPDFGLFLHLCTLIYFDLQIGYGISIIKMLKRGIETWKSEVERFCAFNLELGEE KYSAHFKKLFQAYKYFMEAYEMFKTIFKYSILFQALDTFFHSLVFVIGMIELSKSGTTHIGWYNVGEIQL IAMLWLMKNISLVSIFSAFTEYFYISISEINSICTRWSMVVQNFAEAKKLCKNVVRLNRAAFYKMTACHI FTVDAGLAQAFNNLEVEYTFILLQIALKHSD	381	6	i49-66o86-108i135-157o161-183i241-263o278-300i	0	ATGAAGAGAAATATGACCAAAATTATAATCACTGACAATTACCTGGACCAAAATTTCCAAAAATTACTGCTTCCTCTCAGATGCATGCATCATTTGCTTTTTTCATCAAAATTCTCAATTGAATACAATTGTATTAGACCTCACACCATATCGTACTATATATTCTCGCTTATAGGAATTATTGGCTTCATGGTCTTTCATTTGCAAAAGCTCAACCCAGTTCACTCAAAAGAAGTGCATAACGAAATTGTAAAAATAATAATGCAGATAAATGTCTTGATTCTGATGACATCCTACATTTTATTCTACATCATAAATTTTATGCAAAGAAGAAACCACGTGGAAATGATTTTAAAGATTCAAAAGGCGTACAGGATTATCAATTATAAATATAACACA…	complete
Slitu_GR152	12:1769950-1773643 + strand	MRQIGRQSNICNRKFLNMLLPLRYMQYFILASTFIIHHHRIKGQNLRYYVSTFIFILVIIIYRWITTVRE KFLSKLNMVTLILRYSHRNFLLFSIIILYFINLIKRQDNVELIVKIQNVFNEINYKYYKRFTIVNWIVLI MNFVLFLNAFIVLDFNLVVSTYTIIYFDIHTTIGIRILCLIKDGVALWVSKVKLHCGMYCGVREDSKDLR VLFKVYVDLIDAFEIVKRLYQFTPNWMIIRCLMLWFLQFRVSNFLTLLGFIIIKRLTLIIIFSSVCEKLY MAVSEADAVCSCLLHTTQNIEEIKRLCKNVQRLNRAAFHKMRACHIFTVDGRLPQEFLNLKFGYIVVLLQ FLLL	354	5	i45-67o82-104i131-153o158-180i241-263o	0	ATGAGGCAGATTGGACGACAATCGAATATCTGCAACAGAAAATTCCTAAACATGTTGCTGCCTCTCCGTTATATGCAATACTTTATTCTTGCATCTACTTTCATTATTCACCATCACCGAATAAAAGGTCAAAATTTGCGCTACTATGTTTCAACCTTCATCTTTATTCTTGTGATCATCATTTATCGGTGGATCACAACCGTCCGCGAAAAGTTCTTAAGTAAATTGAACATGGTAACCCTAATTCTCCGTTATTCTCATCGGAATTTCTTACTCTTCTCTATTATCATCCTTTATTTCATTAACCTTATTAAAAGACAGGATAACGTCGAATTGATTGTGAAGATACAAAATGTATTCAATGAAATTAACTACAAGTACTATAAAAGGTTTACAATT…	complete
Slitu_GR154	12:1777452-1780871 + strand	MASVDFAMEYQIETNIKTIFNNPIDKEVQQFFKPLNVMQILILNPKFSIKNGVINPNNKLNKFILIGGAM IYLTIHVHRIVEIFADDNFPRFSIIDFLWFASIFDFVLRCIGIIFNCYTNIKQSNKVVLFILYFQEVHRC VSDASNDKTFIFRTWLSVIFIFGFYFSICFYVYVLYLRPPINVLIYLIIGVTLDTNVIYMLRLIKLLTDK IVLWNIQLLLLHKNECCMMHNNKLFHAYECALKCYKLMINIYQPSMFYKTIETFCQGLIDIQIVIESFKL YSKNNPNPFASIFLSFWILKNMVMQIVISLKLDDFYEAIRFAQYSCTFLMAKDCTGDQRTLCKNILRVHR ASFSKMTVCGLFDMDICHPMRLVALFAHYTIVLLQFAFLQH	391	5	i63-80o95-117i155-177o181-203i372-389o	0	ATGGCTTCAGTGGACTTTGCTATGGAATATCAGATTGAAACAAATATCAAAACCATTTTCAATAACCCAATAGACAAAGAAGTTCAGCAATTTTTTAAGCCTTTGAACGTAATGCAAATACTAATTTTGAATCCCAAATTTTCGATAAAAAATGGTGTAATCAATCCAAATAATAAATTGAACAAGTTCATACTAATCGGAGGTGCAATGATTTATCTAACGATTCATGTCCATCGGATAGTGGAAATATTTGCTGACGACAATTTCCCTCGGTTCAGTATAATAGATTTTCTATGGTTCGCTTCTATTTTCGACTTTGTCTTGCGATGTATAGGGATCATTTTTAACTGTTACACTAACATCAAACAATCCAATAAGGTTGTACTTTTCATATTGTAC…	complete
Slitu_GR155	12:1783087-1785310 + strand	MFWHLTSTKKRPVKIYKHKILPYEEVLLNNVIEKDLQSILRPLNFMHHCFVCAKYTIRDNFITSNSLKYK LFGLICALFYRFFLLYDFGRNIYLYWNKFLTTLLIRLGYQNVTLAIGYFLIFFSNFLYCNDNVVLVVNIQ NLIRTFKLERKHLNSFIIFNWFWVIFINFIFIFENYRNIITIDFRNFIFINVFSSIPSILYDINIVYAIF FVNLLKKTLKIMTKDLVRSSVRVSNSRSHWTEFYNSFANILETYNLFQKTFRLLIAFYSFFTISNSLLNV SIFITLGHDFNVIHITDILITFCSFVGRHILLLTLLCVQSEKLYAAFDESSYNSNLLCSLSESQRIVCRN IQRLYKASFKRFTVYGMFVIDVNFLFHLVAVISMYTIAQLQLIL…	398	7	i72-94o114-136i156-173o193-215i263-285o295-317i362-384o	0	ATGTTCTGGCATTTGACAAGTACAAAAAAGAGACCAGTGAAAATCTACAAACACAAGATTTTACCATACGAAGAAGTTTTACTAAATAATGTCATAGAAAAGGACTTACAGTCTATACTAAGGCCTTTGAACTTCATGCACCACTGTTTCGTCTGTGCAAAGTATACGATTCGTGATAATTTTATCACTTCCAACAGCCTTAAGTACAAGCTTTTTGGTCTCATTTGTGCTCTTTTCTACCGATTTTTCCTGTTATACGATTTTGGACGCAATATCTATCTATATTGGAATAAATTTCTCACAACCCTTTTGATACGTTTGGGGTATCAAAATGTCACACTTGCTATTGGTTATTTTCTTATTTTTTTCTCTAATTTCCTTTATTGCAATGATAATGTC…	complete
Slitu_GR156	12:1792302-1795608 + strand	MKYTRTKENHKVKMCVTNRTFNNVDNDMKQMLKPLNLMQAITFYSKYSIKDNKITPNKLMSNLFSLIATL VFSFIHVYRIYINRSSSITTDKITSFVNDFASIIYCVGYLINFFLSVFRTCDNIALIITIQEVNRFLIDR SGFKRFIIWTWIIGCMIFGFYIILITYFTIMLKMSAFAIFCSLISISVDINQFYVMRLIEFLKDKVMLLD AKLLKCKNVEEEDDFDNTEECYEKVLNAYMNIRKCIDLIESLFRLPILYLAVTLVIQSLIHIQVTIVLLG MEFPFFSLCMWILKNISMMSLLNRTGENFYCAMENLKETCLQLLGTSISDQGKRVLKNILRIQASSRSKL SVFGVFDVDAKLDVATLTIIVNNTFVLLQFAFLK	384	6	i59-81o96-118i148-170o174-196i248-270o274-293i	0	ATGAAGTATACTAGAACAAAGGAAAACCATAAAGTAAAAATGTGTGTTACAAATAGAACTTTCAACAACGTAGATAATGATATGAAACAAATGTTGAAACCTTTAAATCTAATGCAAGCCATCACATTCTATTCAAAATACTCAATCAAAGACAACAAAATTACTCCAAATAAGTTAATGTCTAATTTATTTAGTTTAATAGCTACATTGGTGTTTTCTTTTATTCATGTATACCGCATATACATAAACCGGAGTAGTTCTATTACCACTGATAAAATTACTTCATTTGTGAACGACTTTGCATCGATTATTTACTGCGTTGGATATCTTATTAATTTCTTCTTGAGTGTCTTTAGAACCTGTGACAACATTGCTTTGATAATCACTATTCAAGAAGTT…	complete
Slitu_GR157	12:1798438-1801668 + strand	MEHRRQFNLFYCSYIDKDVQSLFLPLNLMQILTFNPKYQIKNNFVYPSHLGSNIFSLCGLITCLSLNIYR IYDIIFDDNLIRYQTVKYLYFATVVDCLFSSSGYVMNFVHHLIYSKDNVTFILTFQDIHRFINIKSNTDS LIKYNWIYVITLLICYIFIIFYIYIGYMHPPWYVICYILIMIAIDWNIVYAIALIKLLTNKLQIWNTRVY MSLTNSSHIMECNHMAHAYSQILHCYNIFKKMFHWPVLYRTSETLFLSLNKVQVLISFLHYYSINPDCVS INILYLLKMGTPVMQAVLYVMLLKYLLLQNGLSYHVEEFYSAIKISQDSCSLILGSHCTDEEKKLCRNIQ RLHRVSFSKMRPFGLFYEDIRHTLRVLELLTNYIVVLLQFALL	393	5	i50-72o92-114i146-168o173-195i281-303o	0	ATGGAACACAGACGACAGTTCAACTTATTTTATTGCAGTTATATAGACAAAGACGTGCAATCACTATTTCTTCCTCTGAACTTAATGCAAATACTAACCTTCAATCCAAAATACCAAATTAAAAACAATTTTGTTTATCCCAGCCATCTCGGCAGTAACATCTTTTCACTGTGCGGACTCATAACCTGCTTATCGCTAAATATATACCGAATTTATGATATCATCTTTGATGACAATCTTATACGATACCAGACAGTTAAATATCTCTATTTTGCTACAGTCGTCGACTGTCTCTTCAGTTCGTCTGGTTACGTTATGAACTTCGTTCATCATTTGATTTATTCTAAAGACAATGTCACCTTTATTTTAACCTTTCAAGATATCCATAGGTTTATTAAC…	complete
Slitu_GR158	12:2088258-2092194 - strand	MPKMVSFNPINDNFLDRSFQKVLFPYQCLQHGVFLSRFSVKYNCIRAHDRWYYMFSSFGIFCLFLYMYQA LAAMFVDSASSLVDFFLWLNTCLQFFPFILFHSINIIQRRNHVKVILKIQKAFRIVHYKGYKKCMLWSWF GVFCHVFWIIVCVGVLRDISMALSFYVMTFVDVNTTYGNSIIFLIRNGMVAWITEVEYQCKTCLELEDRK RSDNFRKLFQAYEDLMEAYSIFKTLFKFPVLFQTLYTFFLSLMYIQFIIELQQLKISHIGLYHINEMTFI TVVWLVKNVFYIMTFSTSSEKFYISIADARNTCYKLLNRFQNTVAVKNLCKNVLRSQRATFHKLTACNIF TVDADLAHGFTSLEVEYIIVLLQFAFTRLKY	381	6	i51-70o85-107i135-157o162-184i238-259o269-291i	0	ATGCCGAAAATGGTCAGTTTCAATCCTATTAACGACAATTTTTTGGATAGAAGTTTTCAAAAAGTTCTCTTTCCCTATCAATGTTTACAACACGGTGTATTTCTGTCTCGTTTCTCAGTAAAATACAATTGTATTAGGGCTCACGACCGCTGGTACTATATGTTTTCTTCCTTTGGTATTTTTTGTCTTTTTCTGTACATGTATCAAGCCCTGGCGGCCATGTTCGTTGACAGTGCCAGCAGTTTAGTAGACTTCTTCTTGTGGCTGAACACCTGTTTACAGTTTTTCCCTTTCATCTTGTTTCATTCTATTAACATTATTCAAAGAAGAAATCATGTAAAAGTAATTTTAAAGATTCAAAAAGCTTTCAGAATCGTCCATTATAAGGGTTATAAGAAG…	complete
Slitu_GR159	13:1798074-1801329 - strand	MAIGGRTKITREIFCDNFVEYDVKSLFLPLDVLQRFYFSPLYLFRDNSISPIRRSTIFITLFFVMASILM FYVRFRYRMSAIPFNIGINYFDVIFQPTGILLNFIPCILNKNLHMYMVLKFSKIHRFLSDDKTTKKMIFY NWCSLISLITNISLVLYLNIKFNTSEYYNILTGIFTENMDIPLVCVTRVIKMLCHKMFLMNLLILERQTE GIDRRRYYDKIIEIFTHILDFYDATRICFQAQILFHFVASFTYNLIHISGTIEIAKLNDEANLTIFILIC IAWMVKDYLFYKLCYVWKLNNFILRSKTFRRPALFKKMYLCEMLCLDHCLPLKMLNVITYYVLVLLQFSI I	351	5	o51-73i86-108o138-160i243-265o275-297i	0	ATGGCGATTGGCGGTAGAACGAAGATTACGCGCGAAATATTTTGCGATAATTTCGTTGAATATGACGTGAAATCTTTATTTTTACCTTTGGATGTGTTACAGAGATTTTATTTCAGTCCTTTATACTTATTTAGAGATAATTCAATATCACCAATTCGTCGATCGACGATTTTCATAACATTATTTTTTGTAATGGCGTCAATTTTAATGTTTTACGTAAGATTCCGTTATAGAATGTCTGCAATACCTTTCAATATTGGTATAAATTATTTCGATGTAATATTCCAGCCGACGGGAATATTGCTAAACTTTATACCATGTATTTTAAATAAAAACCTACATATGTATATGGTATTAAAATTCTCGAAAATACATCGATTTTTAAGCGACGACAAGACA…	partial
Slitu_GR16	8:2611221-2622447 - strand	MESFKQIKIVFKNGLILFIPALRLLLGSYIRISDSKYISSFLKIYCTIVSVCLTSLQVYNTESFTVGHTS IIEYIVNVIFCLITSQGYLITFYKHLRTSDTIMGFRNLPLIKFNILLSILFTFLIKMVILSTRMSQGLQV IIIALNELTDTNPIIISFVLSSLYTRMVKLRERLESNFVPINIVGKEQVKKNIRVVRKCLGYYNNLLDGM YRIDRTLQFLEVKRNEVVDAKPEHNFDCTVGAVAGQPAAVQRVAAMSVVFEIFTTIVILSVPGIVSEMIK NEVDIIKSVLVMQTIRCSDQSLRFELETALQHIHQRPFSFTLLNAVPIDINLPISLTSLCITYVIIFTQF RHFTN	355	6	i13-32o37-59i71-93o108-130i253-275o325-347i	0	ATGGAATCGTTTAAACAAATCAAAATAGTATTTAAAAACGGTTTAATATTATTCATACCAGCTCTCCGACTTTTACTAGGATCTTACATAAGGATAAGTGATTCAAAATACATTTCATCTTTCCTAAAAATCTATTGCACCATAGTTTCCGTTTGTTTAACATCTCTTCAGGTTTATAATACAGAAAGCTTTACAGTCGGCCATACTTCTATTATAGAATACATAGTCAATGTCATATTCTGTTTGATTACATCCCAAGGTTATTTGATTACATTTTACAAACATTTAAGAACCAGTGACACAATCATGGGTTTCAGGAATCTGCCTTTGATTAAATTCAACATTCTTTTGTCGATTTTATTCACTTTTCTCATAAAAATGGTGATTTTGTCCACTCGT…	complete
Slitu_GR160	14:12759814-12762336 - strand	MNLFHILISGENFMCIYRNFFSLTKNQKIVAITRIIVELSLSIAITVNNVILSNIVDFDYSDKDKLMTDI LQFLTLLKSLVIVIGGVVTAEAFSRFTDNLRKLHNCFKDNEYYDNASKNLRVKCLVGFIIFTVMGIILLL IRLIDWYYLETYILREIIILVVHELWVDIRYTLEHLVVYCAITTTYNYLKCLSIAVNEVLKRYNEQDNAE SSSDGNEEIVDLPKKVNYWTEMYQNIMACCKNISLCYQELLLFSVAVAMVQCIYSMYGIFNAIIKKDVHR RLGTSNIVYSLIYHMSATITLLFAGQKLQNEFNSFNKALALLACEVSSHHAKSETRQLKDLNRLVTTNPI VIKFSTFSLGMYLFPMMLSLSATYIVVMLQFNHVI	385	6	i34-56o71-93i122-144o252-274i287-306o357-379i	7tm_7	ATGAATTTATTCCACATATTGATTTCTGGTGAAAATTTCATGTGTATCTATAGAAATTTTTTTAGTCTGACCAAAAATCAGAAGATCGTTGCCATCACTCGGATCATTGTTGAGTTATCTCTATCCATTGCCATCACTGTGAACAATGTAATTTTGAGTAACATCGTTGATTTCGACTACAGTGATAAGGATAAGCTGATGACAGACATATTGCAGTTTCTCACACTTTTGAAGAGTTTAGTTATAGTCATTGGTGGAGTAGTTACTGCAGAAGCTTTTAGTAGGTTCACTGACAACCTTCGAAAGCTACACAATTGTTTCAAAGACAATGAGTATTACGATAATGCTTCTAAAAATCTGAGAGTCAAATGTCTAGTGGGCTTTATCATATTCACTGTG…	complete
Slitu_GR161	14:12751361-12754326 - strand	MKQTILSILVRAENFLCVYRNYDSEPKHRKIWILRIIFEIVLFAAVILFGTYEILKKEVPGNELVYYSIL VHYANYLCACTTFVCAVQNSRAYEIFARNIVAVHQRRKSLSSQNCSRKLKNIFIVTITLLTTFGICLLGI RILHQMLLRNQAPSIGFVAVLCIEIISEIRFSMEHVIFYVYISMIQCLLSFLNKYIKELQAWYERKEKEF SCGRGLVNDPLTEERIEEWANDYMMLVTCSKNLSKCFSFQVNTSNKFILDRSIFFIRCLSTVPYKFLGIF HTCFVFVYALCSTNVVLYGGQRLLNEAAKTRTSLLKLNNTLSVYPTTKTKSIKNLYLLVNSNPIKIEYTG KVVQGMYLIPMILSLSVSYIIIALQFNHLI	380	6	i31-50o65-87i121-143o177-196i276-298o352-374i	7tm_7 superfamily	ATGAAGCAGACAATACTATCCATACTAGTAAGGGCCGAAAACTTTTTGTGCGTCTACAGAAATTACGATTCCGAACCGAAGCATCGTAAAATTTGGATACTACGCATTATTTTTGAAATAGTATTATTTGCTGCGGTAATATTATTTGGGACTTACGAAATTCTTAAGAAGGAGGTACCAGGTAACGAACTGGTTTACTACTCGATCCTCGTCCACTATGCAAATTATTTATGCGCGTGCACCACTTTTGTATGCGCGGTGCAAAACTCGCGCGCTTACGAAATCTTTGCACGGAACATAGTTGCTGTTCATCAACGTCGCAAGTCATTGTCAAGTCAGAACTGTTCAAGGAAGCTGAAGAATATCTTCATCGTGACGATCACATTGCTGACTACTTTT…	complete
Slitu_GR162	20:6579729-6581802 + strand	MLLEIPKYFSKLTKSTTLNVILITQILLGNYFEISDAAHICNIIKIYCIALIILVFSLHVYLIGFTPIFF VAILEYVFNNVFFLITGQRYISRYYDAIQISDAVMGFKNISLVRLVDCVYLLIILVLRCASTYFRNGFYL IFTPVLLVLMALDCNHFMGSFLFFSLLVRIKMLKRCFKNISVPINIVGQDEVDKNVKIIRNCLNYYKNLM DAALHISSKMQLLLCTMLVCNIPRWTMASYHVVYFHFVEATSNKLDYISNLASIIETVVAACSPTIVTEL IKVEINGMKSILASHMARCTDSSIQHELQRALQYISTRPFSLSVTQIIELDLKLSFTISCLCVTYVIVAF QFTHFTETAT	360	6	o15-34i41-63o68-85i112-131o146-168i334-356o	0	ATGTTATTAGAAATACCAAAATATTTTAGTAAATTAACAAAATCAACAACATTAAACGTCATATTAATTACCCAAATTTTGCTAGGAAATTATTTTGAAATCAGTGACGCTGCTCATATTTGTAATATTATCAAAATTTACTGCATTGCTCTAATCATCCTGGTGTTTTCTTTACATGTGTATTTAATTGGATTCACCCCTATCTTTTTCGTCGCCATTTTGGAATACGTCTTCAATAATGTTTTCTTTTTAATAACTGGTCAGAGATACATCAGTAGGTATTATGATGCAATACAAATTAGTGATGCTGTCATGGGTTTTAAAAATATTTCTTTAGTTCGTTTAGTGGATTGTGTGTATTTGCTTATAATCTTGGTACTTCGATGCGCTTCTACTTAT…	complete
Slitu_GR163	20:5871031-5873345 + strand	MWKQYVNKIKNKLNYSFDLKTIFFYRLIFGLYYKLKAPFFVCVFAKIYCILVVSFCLYKLFDNFAVKIFL PVFLYYMIVSVDIGGNVLLSLYTEEINTMKFFNKLLQEFKLSYNNAAIYLFLTAQLIIILVSLQENNNGF NFIFHIMLYNSRLITFYIVEMFRKTTKYLTKTFIENVKSENLSDEEKTSNLKTFLKGYEKLVKILDMVIV EIKFKIVFSLISDVNKMIAALYFTISMNAWKSIILSWYVQIFLHLCMTCAPMVSMEVAFNDLDELKSILV EELLVNEDHSFRSTLFETVKYIELVTSKYYLWNQYPINLKLVFGVFNLCLSYIIVILQFAY	341	6	i39-58o68-90i111-133o143-162i243-265o315-337i	0	ATGTGGAAGCAATATGTAAATAAAATTAAAAACAAATTAAACTATTCTTTCGATCTCAAGACAATATTTTTCTACAGACTAATTTTTGGACTATACTATAAACTGAAAGCTCCATTCTTCGTCTGTGTTTTTGCAAAAATATACTGCATTCTTGTCGTGTCTTTTTGTTTATACAAATTATTTGATAACTTTGCAGTAAAAATTTTTTTACCTGTGTTTTTGTATTATATGATAGTTTCAGTTGATATTGGAGGAAATGTCTTACTTTCCCTTTACACTGAAGAGATTAATACTATGAAGTTTTTTAACAAACTTTTGCAAGAATTTAAGTTGAGCTACAATAATGCGGCCATCTATTTATTTTTGACAGCGCAACTAATTATCATTTTAGTTTCCTTA…	complete
Slitu_GR165	22:1154687-1158434 + strand	MLPQSKISASRNSKVTPIDIRPKRNNFVPKRPVSSIQAIKYQICAALLFGINRLYLLNPNRFVLILSLAH TIFMPILVWGIMFNADELSATYFVFKYTCCVEYILLITISLFTSRNKLRSLFQDLDKFDEMLNISKDLNI VDSGYASLFWLSGCLFYSLCEYIGCYFYLSFFIDRTVYCFYIMMLSHDCEQILFFVLLRTIYARLSIIKA HVLKVFSTETRTDNYRRKLNKVEALSNNAQLDISSLHRVYDLLHKCAEQLNSIMSLSMIVILLTAGLSTT MLLKMMVKVIQTVTVSNTFGKSTIIYLFGRGMKFTGLVVVPCYYSRVTSSQVAAIRTCLHDAVNSKPLDK IERRKVKAFFQLTRENEFTYALGGVIRLNMSLPLSYMSLCTTYL…	405	7	i62-81o91-113i148-170o180-202i260-282o302-324i378-400o	7tm_7	ATGTTACCGCAATCTAAAATTAGTGCGAGCCGAAATTCTAAAGTGACTCCAATAGACATTCGTCCTAAACGAAATAATTTTGTTCCGAAAAGGCCTGTTTCGTCGATCCAAGCAATAAAGTACCAAATATGTGCTGCATTACTGTTTGGGATCAACAGATTATACCTCCTAAATCCCAACAGATTTGTTCTAATCTTGAGTTTGGCCCATACGATTTTCATGCCGATTTTGGTCTGGGGTATTATGTTTAATGCTGACGAATTATCCGCTACGTACTTCGTCTTCAAGTATACGTGCTGCGTTGAATATATTTTGCTCATAACTATTTCTTTATTCACAAGCAGAAATAAATTGAGGAGTCTTTTTCAGGATCTTGATAAATTTGATGAGATGTTGAAC…	complete
[truncated: 157 more rows]

## Sheet: S.litura_alleles
Scaffold	Name	Allele?	Peptide
30	GR36	allele B	FHEQNASNKMDISMGQAEHEPSKKLNNDENKVLFEHIVEPYLVSILRPLNIIQNVFFCAKYRIRGHVIKP ISRLYSAMSVIFY
[truncated: 5 more rows]

## Sheet: S. frugiperda
Name	location	peptide	length	TMHMM prediction	TmHMM predicted topology	PFAM domains	CDS	Comments
[truncated: 278 more rows]

[truncated: 1 more sheets: S.frugiperda_alleles]
