# Supplementary material for: Spodoptera littoralis genome mining brings insights on the dynamic of expansion of gustatory receptors in polyphagous noctuidae
Source: G3 (Bethesda). 2022 Jun 2;12(8):jkac131. doi: 10.1093/g3journal/jkac131 (PMC9339325; doi:10.1093/g3journal/jkac131)
Supplement: jkac131_Supplementary_Data [file jkac131_supplementary_data.zip › Suppl/Data_S5_G3-2022-403383.xlsx]

## Sheet: Feuil1
	Sequencing information			Genome assembly
Species	Notes	Method	Reference	Total length	Contig N50	No. of contigs	Proteins
Spodoptera littoralis	Male larvae	Illumina + PacBio	This study	465 Mb	64 kb	28,891	35,801
Spodoptera frugiperda "corn"	Two male larvae	PacBio + Illumina + Hi-C	Gouin et al., 2017	438 Mb	52.7 kb	15,850	21,700
Spodoptera litura	Male	Illumina	Cheng et al., 2017	438.32 Mb	915.4 Mb	3597	15,317
