# Supplementary material for: Spodoptera littoralis genome mining brings insights on the dynamic of expansion of gustatory receptors in polyphagous noctuidae
Source: G3 (Bethesda). 2022 Jun 2;12(8):jkac131. doi: 10.1093/g3journal/jkac131 (PMC9339325; doi:10.1093/g3journal/jkac131)
Supplement: jkac131_Supplementary_Data [file jkac131_supplementary_data.zip › Suppl/Data_S6_G3-2022-403383.xlsx]

## Sheet: LOLA_SlitGR
							userSet	dbSet	collection	pValueLog	oddsRatio	support	rnkPV	rnkOR	rnkSup	maxRnk	meanRnk	b	c	d	description	cellType	tissue	antibody	treatment	dataSource	filename	qValue	size
							1	754	collection1	4.34493	2.56592	29	1	127	30	127	52.7	1638	85	12320	collection1	NA	NA	NA	NA	NA	RSX-incomp_20170608114601-B-P93.152-Map20_reversed.bed	0.0379171	3229
							1	425	collection1	3.64459	2.09791	85	2	166	1	166	56.3	8135	29	5823	collection1	NA	NA	NA	NA	NA	RIX-comp_20170608114601-B-R628-Map5.bed	0.0950926	38668
							1	470	collection1	2.69615	1.80166	44	3	206	11	206	73.3	3610	70	10348	collection1	NA	NA	NA	NA	NA	RIX-incomp-chim_20170608114601-B-G1489-Map3.bed	0.375609	9615
							1	54	collection1	2.46708	27.6164	2	4	1	232	232	79	9	112	13949	collection1	NA	NA	NA	NA	NA	DTX-comp_20170608114601-B-R172-Map3_reversed.bed	0.375609	14
							1	109	collection1	2.44538	5.24474	5	5	37	148	148	63.3	121	109	13837	collection1	NA	NA	NA	NA	NA	DTX-incomp_20170608114601-B-G905-Map10.bed	0.375609	206
							1	67	collection1	2.43904	1.98773	24	6	184	44	184	78	1651	90	12307	collection1	NA	NA	NA	NA	NA	DTX-incomp-chim_20170608114601-B-R281-Map20_reversed.bed	0.375609	3196
							1	816	collection1	2.37292	1.96077	24	7	186	44	186	79	1671	90	12287	collection1	NA	NA	NA	NA	NA	noCat_20170608114601-B-P19.97-Map20.bed	0.375609	3121
							1	604	collection1	2.33731	3.63125	7	8	71	135	135	71.3	247	107	13711	collection1	NA	NA	NA	NA	NA	RIX-incomp_20170608114601-B-R314-Map7_reversed.bed	0.375609	401
							1	726	collection1	2.31967	1.66086	56	9	233	4	233	82	5131	58	8827	collection1	NA	NA	NA	NA	NA	RPX-incomp_20170608114601-B-R86-Map13.bed	0.375609	16217
							1	780	collection1	2.29873	2.08244	19	10	172	57	172	79.7	1223	95	12735	collection1	NA	NA	NA	NA	NA	RYX-incomp_20170608114601-B-R768-Map3.bed	0.375609	2318
							1	535	collection1	2.28816	1.66944	49	11	231	8	231	83.3	4342	65	9616	collection1	NA	NA	NA	NA	NA	RIX-incomp_20170608114601-B-R1047-Map5.bed	0.375609	11730
							1	568	collection1	2.20984	1.63629	54	12	238	5	238	85	4953	60	9005	collection1	NA	NA	NA	NA	NA	RIX-incomp_20170608114601-B-R1691-Map7.bed	0.375609	16132
							1	586	collection1	2.18986	1.79614	29	13	208	30	208	83.7	2228	85	11730	collection1	NA	NA	NA	NA	NA	RIX-incomp_20170608114601-B-R2134-Map3.bed	0.375609	4466
							1	547	collection1	2.18841	8.54204	3	14	16	192	192	74	44	111	13914	collection1	NA	NA	NA	NA	NA	RIX-incomp_20170608114601-B-R1313-Map3_reversed.bed	0.375609	70
							1	377	collection1	2.07225	1.63447	78	15	239	2	239	85.3	7956	36	6002	collection1	NA	NA	NA	NA	NA	RIX-comp_20170608114601-B-R2316-Map7_reversed.bed	0.375609	45145
							1	364	collection1	2.05907	1.71359	32	16	221	24	221	87	2589	82	11369	collection1	NA	NA	NA	NA	NA	RIX-comp_20170608114601-B-R175-Map20_reversed.bed	0.375609	5469
							1	799	collection1	2.05421	5.24992	4	17	36	169	169	74	96	110	13862	collection1	NA	NA	NA	NA	NA	noCat_20170608114601-B-G583-Map20.bed	0.375609	150
							1	384	collection1	2.05373	2.03641	17	18	175	63	175	85.3	1106	97	12852	collection1	NA	NA	NA	NA	NA	RIX-comp_20170608114601-B-R271-Map20_reversed.bed	0.375609	1834
							1	343	collection1	2.05017	2.91683	8	19	104	122	122	81.7	352	106	13606	collection1	NA	NA	NA	NA	NA	RIX-comp_20170608114601-B-R133-Map20_reversed.bed	0.375609	580
							1	755	collection1	2.048	3.18368	7	20	87	135	135	80.7	281	107	13677	collection1	NA	NA	NA	NA	NA	RSX-incomp_20170608114601-B-R1083-Map3.bed	0.375609	473
							1	400	collection1	2.01008	5.08946	4	21	39	169	169	76.3	99	110	13859	collection1	NA	NA	NA	NA	NA	RIX-comp_20170608114601-B-R380-Map11.bed	0.390359	144
							1	228	collection1	1.98307	2.38572	11	22	139	91	139	84	598	103	13360	collection1	NA	NA	NA	NA	NA	DXX-MITE_20170608114601-B-P457.82-Map5.bed	0.396528	980
							1	753	collection1	1.95452	1.59761	44	23	243	11	243	92.3	3941	70	10017	collection1	NA	NA	NA	NA	NA	RSX-incomp_20170608114601-B-P240.0-Map3_reversed.bed	0.405051	10930
							1	560	collection1	1.92759	3.88147	5	24	65	148	148	79	163	109	13795	collection1	NA	NA	NA	NA	NA	RIX-incomp_20170608114601-B-R1521-Map5.bed	0.405557	273
							1	805	collection1	1.91777	1.92645	18	25	192	60	192	92.3	1238	96	12720	collection1	NA	NA	NA	NA	NA	noCat_20170608114601-B-G81-Map20.bed	0.405557	2121
							1	437	collection1	1.89835	1.99259	16	26	181	68	181	91.7	1057	98	12901	collection1	NA	NA	NA	NA	NA	RIX-comp_20170608114601-B-R671-Map20.bed	0.406219	1708
							1	411	collection1	1.85667	1.55924	47	27	251	9	251	95.7	4331	67	9627	collection1	NA	NA	NA	NA	NA	RIX-comp_20170608114601-B-R483-Map13_reversed.bed	0.406219	11331
							1	810	collection1	1.84096	2.37075	10	28	141	101	141	90	544	104	13414	collection1	NA	NA	NA	NA	NA	noCat_20170608114601-B-P123.119-Map20.bed	0.406219	946
							1	764	collection1	1.8391	2.26671	11	29	155	91	155	91.7	628	103	13330	collection1	NA	NA	NA	NA	NA	RXX-TRIM-chim_20170608114601-B-G1563-Map3.bed	0.406219	1060
							1	194	collection1	1.83788	1.76077	23	30	212	48	212	96.7	1752	91	12206	collection1	NA	NA	NA	NA	NA	DXX-MITE_20170608114601-B-G1635-Map6.bed	0.406219	3263
							1	394	collection1	1.82108	2.35274	10	31	144	101	144	92	548	104	13410	collection1	NA	NA	NA	NA	NA	RIX-comp_20170608114601-B-R345-Map3.bed	0.408617	846
							1	338	collection1	1.78624	4.33824	4	32	50	169	169	83.7	116	110	13842	collection1	NA	NA	NA	NA	NA	RIX-comp_20170608114601-B-R1261-Map5.bed	0.428913	184
							1	32	collection1	1.76851	5.8654	3	33	28	192	192	84.3	64	111	13894	collection1	NA	NA	NA	NA	NA	DHX-incomp_20170608114601-B-R363-Map15_reversed.bed	0.433249	100
							1	529	collection1	1.71634	4.12308	4	34	56	169	169	86.3	122	110	13836	collection1	NA	NA	NA	NA	NA	RIX-incomp_20170608114601-B-P377.6-Map3.bed	0.474183	168
							1	800	collection1	1.68279	3.34128	5	35	82	148	148	88.3	189	109	13769	collection1	NA	NA	NA	NA	NA	noCat_20170608114601-B-G6-Map20.bed	0.492912	322
							1	524	collection1	1.67414	1.5488	37	36	256	18	256	103	3305	77	10653	collection1	NA	NA	NA	NA	NA	RIX-incomp_20170608114601-B-P14.6-Map20.bed	0.492912	7453
							1	797	collection1	1.65482	1.5691	33	37	250	22	250	103	2877	81	11081	collection1	NA	NA	NA	NA	NA	noCat_20170608114601-B-G50-Map18.bed	0.492912	7151
							1	728	collection1	1.62682	1.48571	51	38	268	6	268	104	4923	63	9035	collection1	NA	NA	NA	NA	NA	RSX-comp_20170608114601-B-R211-Map3.bed	0.492912	16695
							1	426	collection1	1.62635	2.09487	11	39	167	91	167	99	677	103	13281	collection1	NA	NA	NA	NA	NA	RIX-comp_20170608114601-B-R63-Map20_reversed.bed	0.492912	1112
							1	292	collection1	1.6205	1.5575	33	40	252	22	252	105	2894	81	11064	collection1	NA	NA	NA	NA	NA	RIX-comp_20170608114601-B-G1450-Map14_reversed.bed	0.492912	5652
							1	373	collection1	1.61821	2.08833	11	41	169	91	169	100	679	103	13279	collection1	NA	NA	NA	NA	NA	RIX-comp_20170608114601-B-R2257-Map4_reversed.bed	0.492912	1232
							1	370	collection1	1.6019	2.56583	7	42	128	135	135	102	347	107	13611	collection1	NA	NA	NA	NA	NA	RIX-comp_20170608114601-B-R209-Map15_reversed.bed	0.497592	552
							1	468	collection1	1.58922	1.99836	12	43	180	88	180	104	776	102	13182	collection1	NA	NA	NA	NA	NA	RIX-comp_20170608114601-B-R994-Map11.bed	0.497592	1291
							1	124	collection1	1.55991	8.28768	2	44	17	232	232	97.7	30	112	13928	collection1	NA	NA	NA	NA	NA	DTX-incomp_20170608114601-B-P348.157-Map20.bed	0.497592	62
							1	76	collection1	1.55507	2.21489	9	45	159	112	159	105	520	105	13438	collection1	NA	NA	NA	NA	NA	DTX-incomp_20170608114601-B-G1211-Map3.bed	0.497592	854
							1	64	collection1	1.553	4.80805	3	46	43	192	192	93.7	78	111	13880	collection1	NA	NA	NA	NA	NA	DTX-incomp-chim_20170608114601-B-G1527-Map4_reversed.bed	0.497592	100
							1	814	collection1	1.54596	2.20607	9	47	160	112	160	106	522	105	13436	collection1	NA	NA	NA	NA	NA	noCat_20170608114601-B-P174.76-Map20.bed	0.497592	908
							1	527	collection1	1.54565	2.32941	8	48	147	122	147	106	438	106	13520	collection1	NA	NA	NA	NA	NA	RIX-incomp_20170608114601-B-P339.166-Map4.bed	0.497592	736
							1	185	collection1	1.53073	2.31302	8	49	150	122	150	107	441	106	13517	collection1	NA	NA	NA	NA	NA	DTX-incomp_20170608114601-B-R87-Map20.bed	0.500605	763
							1	676	collection1	1.51979	3.56241	4	50	74	169	169	97.7	141	110	13817	collection1	NA	NA	NA	NA	NA	RLX-comp_20170608114601-B-R577-Map15_reversed.bed	0.500605	280
							1	606	collection1	1.51462	3.0026	5	51	101	148	148	100	210	109	13748	collection1	NA	NA	NA	NA	NA	RIX-incomp_20170608114601-B-R329-Map13_reversed.bed	0.500605	341
							1	249	collection1	1.50826	1.59321	25	52	246	39	246	112	2092	89	11866	collection1	NA	NA	NA	NA	NA	DXX_20170608114601-B-G1121-Map3.bed	0.500605	4264
							1	310	collection1	1.49175	3.48768	4	53	77	169	169	99.7	144	110	13814	collection1	NA	NA	NA	NA	NA	RIX-comp_20170608114601-B-R1006-Map6_reversed.bed	0.506819	226
							1	783	collection1	1.48652	4.51742	3	54	49	192	192	98.3	83	111	13875	collection1	NA	NA	NA	NA	NA	noCat_20170608114601-B-G1283-Map20.bed	0.506819	147
							1	42	collection1	1.46571	2.59963	6	55	124	142	142	107	292	108	13666	collection1	NA	NA	NA	NA	NA	DTX-comp_20170608114601-B-G1338-Map6.bed	0.513402	480
							1	541	collection1	1.46512	7.31074	2	56	21	232	232	103	34	112	13924	collection1	NA	NA	NA	NA	NA	RIX-incomp_20170608114601-B-R1188-Map3.bed	0.513402	44
							1	748	collection1	1.45375	2.22949	8	57	158	122	158	112	457	106	13501	collection1	NA	NA	NA	NA	NA	RSX-incomp_20170608114601-B-G210-Map20.bed	0.517292	724
							1	710	collection1	1.4466	3.36954	4	58	81	169	169	103	149	110	13809	collection1	NA	NA	NA	NA	NA	RLX-incomp_20170608114601-B-R437-Map3_reversed.bed	0.517292	239
							1	290	collection1	1.43659	4.30816	3	59	51	192	192	101	87	111	13871	collection1	NA	NA	NA	NA	NA	RIX-comp_20170608114601-B-G1409-Map5.bed	0.517499	149
							1	28	collection1	1.43026	1.61728	21	60	240	53	240	118	1710	93	12248	collection1	NA	NA	NA	NA	NA	DHX-incomp_20170608114601-B-R2145-Map3.bed	0.517499	3297
							1	450	collection1	1.42452	4.25889	3	61	52	192	192	102	88	111	13870	collection1	NA	NA	NA	NA	NA	RIX-comp_20170608114601-B-R798-Map9.bed	0.517499	141
							1	278	collection1	1.41441	2.81212	5	62	111	148	148	107	224	109	13734	collection1	NA	NA	NA	NA	NA	RIX-comp-chim_20170608114601-B-R455-Map20.bed	0.519897	350
							1	627	collection1	1.4085	1.99099	10	63	183	101	183	116	643	104	13315	collection1	NA	NA	NA	NA	NA	RIX-incomp_20170608114601-B-R570-Map17.bed	0.519897	1030
							1	466	collection1	1.3814	6.53885	2	64	24	232	232	107	38	112	13920	collection1	NA	NA	NA	NA	NA	RIX-comp_20170608114601-B-R966-Map5_reversed.bed	0.544732	61
							1	637	collection1	1.36742	2.72543	5	65	115	148	148	109	231	109	13727	collection1	NA	NA	NA	NA	NA	RIX-incomp_20170608114601-B-R686-Map7.bed	0.553893	384
							1	396	collection1	1.35456	2.12359	8	66	165	122	165	118	479	106	13479	collection1	NA	NA	NA	NA	NA	RIX-comp_20170608114601-B-R365-Map20.bed	0.561901	785
							1	35	collection1	1.34436	3.94317	3	67	63	192	192	107	95	111	13863	collection1	NA	NA	NA	NA	NA	DHX-incomp_20170608114601-B-R849-Map3_reversed.bed	0.562976	131
							1	496	collection1	1.33454	1.54528	23	68	257	48	257	124	1962	91	11996	collection1	NA	NA	NA	NA	NA	RIX-incomp_20170608114601-B-G1508-Map6.bed	0.562976	3655
							1	173	collection1	1.33262	1.70028	15	69	224	74	224	122	1142	99	12816	collection1	NA	NA	NA	NA	NA	DTX-incomp_20170608114601-B-R531-Map12.bed	0.562976	2038
							1	553	collection1	1.32451	2.09183	8	70	168	122	168	120	486	106	13472	collection1	NA	NA	NA	NA	NA	RIX-incomp_20170608114601-B-R1432-Map8.bed	0.562976	765
							1	660	collection1	1.32201	24.6525	1	71	2	306	306	126	5	113	13953	collection1	NA	NA	NA	NA	NA	RIX-incomp_20170608114601-B-R931-Map3.bed	0.562976	9
							1	498	collection1	1.28912	5.77671	2	72	29	232	232	111	43	112	13915	collection1	NA	NA	NA	NA	NA	RIX-incomp_20170608114601-B-G1686-Map4.bed	0.594916	60
							1	322	collection1	1.28107	3.70751	3	73	69	192	192	111	101	111	13857	collection1	NA	NA	NA	NA	NA	RIX-comp_20170608114601-B-R1101-Map7.bed	0.594916	146
							1	427	collection1	1.28007	1.38219	64	74	298	3	298	125	6711	50	7247	collection1	NA	NA	NA	NA	NA	RIX-comp_20170608114601-B-R631-Map6_reversed.bed	0.594916	28401
							1	523	collection1	1.25576	1.43635	32	75	282	24	282	127	2982	82	10976	collection1	NA	NA	NA	NA	NA	RIX-incomp_20170608114601-B-P120.6-Map3.bed	0.60487	6665
							1	10	collection1	1.23919	5.39971	2	76	33	232	232	114	46	112	13912	collection1	NA	NA	NA	NA	NA	DHX-incomp_20170608114601-B-G1900-Map3.bed	0.60487	67
							1	15	collection1	1.2324	2.84712	4	77	110	169	169	119	176	110	13782	collection1	NA	NA	NA	NA	NA	DHX-incomp_20170608114601-B-P336.100-Map3.bed	0.60487	258
							1	399	collection1	1.23026	1.9082	9	78	194	112	194	128	600	105	13358	collection1	NA	NA	NA	NA	NA	RIX-comp_20170608114601-B-R379-Map18.bed	0.60487	908
							1	745	collection1	1.227	1.47725	25	79	270	39	270	129	2230	89	11728	collection1	NA	NA	NA	NA	NA	RSX-incomp_20170608114601-B-G1854-Map8.bed	0.60487	4558
							1	205	collection1	1.22333	5.28451	2	80	34	232	232	115	47	112	13911	collection1	NA	NA	NA	NA	NA	DXX-MITE_20170608114601-B-G232-Map16.bed	0.60487	70
							1	484	collection1	1.22333	5.28451	2	80	34	232	232	115	47	112	13911	collection1	NA	NA	NA	NA	NA	RIX-incomp_20170608114601-B-G1279-Map19_reversed.bed	0.60487	74
							1	727	collection1	1.21743	1.42237	32	82	289	24	289	132	3005	82	10953	collection1	NA	NA	NA	NA	NA	RSX-comp_20170608114601-B-G1673-Map3_reversed.bed	0.60487	6679
							1	17	collection1	1.21554	1.50469	22	83	263	51	263	132	1914	92	12044	collection1	NA	NA	NA	NA	NA	DHX-incomp_20170608114601-B-P356.87-Map3.bed	0.60487	3574
							1	171	collection1	1.20054	17.6276	1	84	3	306	306	131	7	113	13951	collection1	NA	NA	NA	NA	NA	DTX-incomp_20170608114601-B-R462-Map3.bed	0.60487	11
							1	624	collection1	1.20054	17.6276	1	84	3	306	306	131	7	113	13951	collection1	NA	NA	NA	NA	NA	RIX-incomp_20170608114601-B-R55-Map3.bed	0.60487	10
							1	630	collection1	1.20054	17.6276	1	84	3	306	306	131	7	113	13951	collection1	NA	NA	NA	NA	NA	RIX-incomp_20170608114601-B-R610-Map4.bed	0.60487	8
							1	20	collection1	1.19406	1.81013	10	87	205	101	205	131	704	104	13254	collection1	NA	NA	NA	NA	NA	DHX-incomp_20170608114601-B-P409.115-Map3_reversed.bed	0.60487	1161
							1	44	collection1	1.19271	5.06784	2	88	40	232	232	120	49	112	13909	collection1	NA	NA	NA	NA	NA	DTX-comp_20170608114601-B-P148.275-Map15.bed	0.60487	66
							1	675	collection1	1.19271	5.06784	2	88	40	232	232	120	49	112	13909	collection1	NA	NA	NA	NA	NA	RLX-comp_20170608114601-B-R285-Map4_reversed.bed	0.60487	64
							1	412	collection1	1.17708	2.72169	4	90	116	169	169	125	184	110	13774	collection1	NA	NA	NA	NA	NA	RIX-comp_20170608114601-B-R510-Map7.bed	0.613255	297
							1	804	collection1	1.17708	2.72169	4	90	116	169	169	125	184	110	13774	collection1	NA	NA	NA	NA	NA	noCat_20170608114601-B-G738-Map11.bed	0.613255	283
							1	37	collection1	1.15112	15.4189	1	92	6	306	306	135	8	113	13950	collection1	NA	NA	NA	NA	NA	DMX-incomp_20170608114601-B-R517-Map3.bed	0.630246	15
							1	70	collection1	1.15112	15.4189	1	92	6	306	306	135	8	113	13950	collection1	NA	NA	NA	NA	NA	DTX-incomp_20170608114601-B-G1070-Map3.bed	0.630246	13
							1	212	collection1	1.15112	15.4189	1	92	6	306	306	135	8	113	13950	collection1	NA	NA	NA	NA	NA	DXX-MITE_20170608114601-B-P119.231-Map3.bed	0.630246	11
							1	714	collection1	1.14102	3.22454	3	95	86	192	192	124	116	111	13842	collection1	NA	NA	NA	NA	NA	RLX-incomp_20170608114601-B-R557-Map16.bed	0.633368	179
							1	530	collection1	1.13983	1.36901	38	96	303	16	303	138	3734	76	10224	collection1	NA	NA	NA	NA	NA	RIX-incomp_20170608114601-B-P60.33-Map16.bed	0.633368	10520
							1	441	collection1	1.1324	1.44619	24	97	279	44	279	140	2173	90	11785	collection1	NA	NA	NA	NA	NA	RIX-comp_20170608114601-B-R7-Map20_reversed.bed	0.637655	4153
							1	220	collection1	1.12188	4.59641	2	98	47	232	232	126	54	112	13904	collection1	NA	NA	NA	NA	NA	DXX-MITE_20170608114601-B-P31.328-Map20.bed	0.642786	86
							1	718	collection1	1.11569	3.14257	3	99	91	192	192	127	119	111	13839	collection1	NA	NA	NA	NA	NA	RLX-incomp_20170608114601-B-R606-Map5_reversed.bed	0.642786	192
							1	756	collection1	1.11448	1.41405	27	100	291	33	291	141	2512	87	11446	collection1	NA	NA	NA	NA	NA	RSX-incomp_20170608114601-B-R1140-Map4.bed	0.642786	6209
							1	824	collection1	1.10791	1.49285	19	101	267	57	267	142	1649	95	12309	collection1	NA	NA	NA	NA	NA	noCat_20170608114601-B-P47.87-Map20.bed	0.642786	2988
							1	503	collection1	1.1071	13.6991	1	102	9	306	306	139	9	113	13949	collection1	NA	NA	NA	NA	NA	RIX-incomp_20170608114601-B-G2304-Map3.bed	0.642786	13
							1	120	collection1	1.08348	1.51175	17	103	262	63	262	143	1450	97	12508	collection1	NA	NA	NA	NA	NA	DTX-incomp_20170608114601-B-P24.6-Map20.bed	0.67211	2838
							1	293	collection1	1.07692	1.57106	14	104	249	80	249	144	1142	100	12816	collection1	NA	NA	NA	NA	NA	RIX-comp_20170608114601-B-G1458-Map4_reversed.bed	0.675784	1992
							1	91	collection1	1.06743	12.3342	1	105	10	306	306	140	10	113	13948	collection1	NA	NA	NA	NA	NA	DTX-incomp_20170608114601-B-G1422-Map3_reversed.bed	0.684137	15
							1	367	collection1	1.05809	4.2058	2	106	55	232	232	131	59	112	13899	collection1	NA	NA	NA	NA	NA	RIX-comp_20170608114601-B-R1936-Map5.bed	0.692415	83
							1	832	collection1	1.04283	1.3619	31	107	306	28	306	147	3004	83	10954	collection1	NA	NA	NA	NA	NA	noCat_20170608114601-B-R205-Map20.bed	0.70648	6716
							1	607	collection1	1.03629	1.67905	10	108	229	101	229	146	756	104	13202	collection1	NA	NA	NA	NA	NA	RIX-incomp_20170608114601-B-R343-Map6.bed	0.70648	1204
							1	289	collection1	1.03428	4.06715	2	109	60	232	232	134	61	112	13897	collection1	NA	NA	NA	NA	NA	RIX-comp_20170608114601-B-G1399-Map4.bed	0.70648	100
							1	502	collection1	1.03137	11.2142	1	110	11	306	306	142	11	113	13947	collection1	NA	NA	NA	NA	NA	RIX-incomp_20170608114601-B-G2204-Map4.bed	0.70648	15
							1	611	collection1	1.02934	2.87442	3	111	105	192	192	136	130	111	13828	collection1	NA	NA	NA	NA	NA	RIX-incomp_20170608114601-B-R408-Map8_reversed.bed	0.70648	187
							1	374	collection1	1.01775	2.38031	4	112	140	169	169	140	210	110	13748	collection1	NA	NA	NA	NA	NA	RIX-comp_20170608114601-B-R229-Map17.bed	0.707765	321
							1	474	collection1	1.01515	1.31787	41	113	315	13	315	147	4171	73	9787	collection1	NA	NA	NA	NA	NA	RIX-incomp-chim_20170608114601-B-R1023-Map3.bed	0.707765	10399
							1	392	collection1	1.01136	3.9377	2	114	64	232	232	137	63	112	13895	collection1	NA	NA	NA	NA	NA	RIX-comp_20170608114601-B-R332-Map5_reversed.bed	0.707765	104
							1	152	collection1	1.00565	1.46867	17	115	272	63	272	150	1488	97	12470	collection1	NA	NA	NA	NA	NA	DTX-incomp_20170608114601-B-R1500-Map8.bed	0.707765	2755
							1	341	collection1	1.00022	3.87593	2	116	66	232	232	138	64	112	13894	collection1	NA	NA	NA	NA	NA	RIX-comp_20170608114601-B-R1309-Map7_reversed.bed	0.707765	94
							1	104	collection1	0.998326	10.2778	1	117	12	306	306	145	12	113	13946	collection1	NA	NA	NA	NA	NA	DTX-incomp_20170608114601-B-G818-Map7.bed	0.707765	20
							1	518	collection1	0.998326	10.2778	1	117	12	306	306	145	12	113	13946	collection1	NA	NA	NA	NA	NA	RIX-incomp_20170608114601-B-G775-Map3.bed	0.707765	32
							1	703	collection1	0.998326	10.2778	1	117	12	306	306	145	12	113	13946	collection1	NA	NA	NA	NA	NA	RLX-incomp_20170608114601-B-R21-Map3.bed	0.707765	14
							1	420	collection1	0.98927	3.81607	2	120	67	232	232	140	65	112	13893	collection1	NA	NA	NA	NA	NA	RIX-comp_20170608114601-B-R583-Map9_reversed.bed	0.716655	85
							1	757	collection1	0.972238	2.7062	3	121	118	192	192	144	138	111	13820	collection1	NA	NA	NA	NA	NA	RSX-incomp_20170608114601-B-R1228-Map3.bed	0.73916	216
							1	31	collection1	0.967958	3.70176	2	122	70	232	232	141	67	112	13891	collection1	NA	NA	NA	NA	NA	DHX-incomp_20170608114601-B-R362-Map12_reversed.bed	0.739971	95
							1	407	collection1	0.961746	1.29059	46	123	323	10	323	152	4800	68	9158	collection1	NA	NA	NA	NA	NA	RIX-comp_20170608114601-B-R445-Map11.bed	0.739971	13470
							1	148	collection1	0.958636	2.66718	3	124	119	192	192	145	140	111	13818	collection1	NA	NA	NA	NA	NA	DTX-incomp_20170608114601-B-R137-Map10.bed	0.739971	215
							1	491	collection1	0.957637	1.29782	41	125	319	13	319	152	4216	73	9742	collection1	NA	NA	NA	NA	NA	RIX-incomp_20170608114601-B-G1424-Map3.bed	0.739971	11358
							1	811	collection1	0.944524	1.64811	9	126	235	112	235	158	690	105	13268	collection1	NA	NA	NA	NA	NA	noCat_20170608114601-B-P126.25-Map20.bed	0.743208	1038
							1	617	collection1	0.943365	1.40802	19	127	294	57	294	159	1736	95	12222	collection1	NA	NA	NA	NA	NA	RIX-incomp_20170608114601-B-R458-Map9.bed	0.743208	3129
							1	161	collection1	0.939616	8.80928	1	128	15	306	306	150	14	113	13944	collection1	NA	NA	NA	NA	NA	DTX-incomp_20170608114601-B-R269-Map4.bed	0.743208	23
							1	288	collection1	0.938708	2.6107	3	129	122	192	192	148	143	111	13815	collection1	NA	NA	NA	NA	NA	RIX-comp_20170608114601-B-G1387-Map6_reversed.bed	0.743208	238
							1	302	collection1	0.938708	2.6107	3	129	122	192	192	148	143	111	13815	collection1	NA	NA	NA	NA	NA	RIX-comp_20170608114601-B-P195.249-Map7_reversed.bed	0.743208	205
							1	3	collection1	0.925729	2.57433	3	131	125	192	192	149	145	111	13813	collection1	NA	NA	NA	NA	NA	DHX-incomp-chim_20170608114601-B-P203.100-Map15.bed	0.74729	219
							1	626	collection1	0.925729	2.57433	3	131	125	192	192	149	145	111	13813	collection1	NA	NA	NA	NA	NA	RIX-incomp_20170608114601-B-R562-Map7.bed	0.74729	221
							1	646	collection1	0.924426	1.49561	13	133	266	82	266	160	1106	101	12852	collection1	NA	NA	NA	NA	NA	RIX-incomp_20170608114601-B-R76-Map3_reversed.bed	0.74729	1930
							1	139	collection1	0.923168	1.6831	8	134	228	122	228	161	599	106	13359	collection1	NA	NA	NA	NA	NA	DTX-incomp_20170608114601-B-R1151-Map4_reversed.bed	0.74729	1006
							1	89	collection1	0.913303	8.222	1	135	18	306	306	153	15	113	13943	collection1	NA	NA	NA	NA	NA	DTX-incomp_20170608114601-B-G1403-Map5.bed	0.753217	18
							1	423	collection1	0.913303	8.222	1	135	18	306	306	153	15	113	13943	collection1	NA	NA	NA	NA	NA	RIX-comp_20170608114601-B-R612-Map8.bed	0.753217	21
							1	102	collection1	0.905868	1.44334	15	137	281	74	281	164	1326	99	12632	collection1	NA	NA	NA	NA	NA	DTX-incomp_20170608114601-B-G7-Map20.bed	0.760629	2419
							1	570	collection1	0.889659	3.30493	2	138	84	232	232	151	75	112	13883	collection1	NA	NA	NA	NA	NA	RIX-incomp_20170608114601-B-R1748-Map5_reversed.bed	0.779938	117
							1	583	collection1	0.888687	7.70802	1	139	20	306	306	155	16	113	13942	collection1	NA	NA	NA	NA	NA	RIX-incomp_20170608114601-B-R2048-Map3_reversed.bed	0.779938	20
							1	305	collection1	0.880577	3.26121	2	140	85	232	232	152	76	112	13882	collection1	NA	NA	NA	NA	NA	RIX-comp_20170608114601-B-P297.194-Map4.bed	0.788964	108
							1	335	collection1	0.870026	2.08718	4	141	170	169	170	160	239	110	13719	collection1	NA	NA	NA	NA	NA	RIX-comp_20170608114601-B-R1224-Map14_reversed.bed	0.794008	402
							1	747	collection1	0.869672	1.35935	20	142	308	54	308	168	1889	94	12069	collection1	NA	NA	NA	NA	NA	RSX-incomp_20170608114601-B-G1968-Map3.bed	0.794008	3568
							1	62	collection1	0.866665	1.27133	38	143	329	16	329	163	3940	76	10018	collection1	NA	NA	NA	NA	NA	DTX-incomp-chim_20170608114601-B-G1416-Map4.bed	0.794008	9342
							1	571	collection1	0.865574	7.25507	1	144	22	306	306	157	17	113	13941	collection1	NA	NA	NA	NA	NA	RIX-incomp_20170608114601-B-R1764-Map3.bed	0.794008	28
							1	24	collection1	0.854174	3.13669	2	145	92	232	232	156	79	112	13879	collection1	NA	NA	NA	NA	NA	DHX-incomp_20170608114601-B-R1165-Map9_reversed.bed	0.796128	124
							1	786	collection1	0.854174	3.13669	2	145	92	232	232	156	79	112	13879	collection1	NA	NA	NA	NA	NA	noCat_20170608114601-B-G1553-Map20.bed	0.796128	114
							1	751	collection1	0.851287	1.28214	32	147	326	24	326	166	3257	82	10701	collection1	NA	NA	NA	NA	NA	RSX-incomp_20170608114601-B-P106.6-Map4.bed	0.796128	7364
							1	839	collection1	0.850074	1.46735	12	148	273	88	273	170	1036	102	12922	collection1	NA	NA	NA	NA	NA	noCat_20170608114601-B-R9-Map20.bed	0.796128	1848
							1	429	collection1	0.845643	3.09726	2	149	94	232	232	158	80	112	13878	collection1	NA	NA	NA	NA	NA	RIX-comp_20170608114601-B-R639-Map9.bed	0.796128	109
							1	550	collection1	0.845643	3.09726	2	149	94	232	232	158	80	112	13878	collection1	NA	NA	NA	NA	NA	RIX-incomp_20170608114601-B-R1364-Map13.bed	0.796128	106
							1	206	collection1	0.843802	6.85016	1	151	23	306	306	160	18	113	13940	collection1	NA	NA	NA	NA	NA	DXX-MITE_20170608114601-B-G235-Map3.bed	0.796128	41
							1	372	collection1	0.839698	1.85401	5	152	199	148	199	166	337	109	13621	collection1	NA	NA	NA	NA	NA	RIX-comp_20170608114601-B-R218-Map9_reversed.bed	0.79817	555
							1	565	collection1	0.835506	2.33049	3	153	146	192	192	164	160	111	13798	collection1	NA	NA	NA	NA	NA	RIX-incomp_20170608114601-B-R160-Map6.bed	0.79817	233
							1	2	collection1	0.829904	2.31586	3	154	149	192	192	165	161	111	13797	collection1	NA	NA	NA	NA	NA	DHX-incomp-chim_20170608114601-B-G326-Map3.bed	0.79817	253
							1	12	collection1	0.828965	3.02129	2	155	98	232	232	162	82	112	13876	collection1	NA	NA	NA	NA	NA	DHX-incomp_20170608114601-B-P211.238-Map3.bed	0.79817	127
							1	508	collection1	0.828542	1.83727	5	156	200	148	200	168	340	109	13618	collection1	NA	NA	NA	NA	NA	RIX-incomp_20170608114601-B-G378-Map20.bed	0.79817	555
							1	640	collection1	0.815916	1.46723	11	157	274	91	274	174	947	103	13011	collection1	NA	NA	NA	NA	NA	RIX-incomp_20170608114601-B-R714-Map7.bed	0.812529	1711
							1	499	collection1	0.812779	2.94895	2	158	102	232	232	164	84	112	13874	collection1	NA	NA	NA	NA	NA	RIX-incomp_20170608114601-B-G1780-Map6.bed	0.812529	145
							1	493	collection1	0.811528	1.25259	37	159	336	18	336	171	3870	77	10088	collection1	NA	NA	NA	NA	NA	RIX-incomp_20170608114601-B-G1453-Map7.bed	0.812529	8988
							1	736	collection1	0.809803	1.41734	13	160	290	82	290	177	1162	101	12796	collection1	NA	NA	NA	NA	NA	RSX-incomp-chim_20170608114601-B-P260.101-Map4.bed	0.812529	2077
							1	588	collection1	0.788724	1.42275	12	161	288	88	288	179	1066	102	12892	collection1	NA	NA	NA	NA	NA	RIX-incomp_20170608114601-B-R222-Map20_reversed.bed	0.837772	1818
							1	55	collection1	0.785245	5.87112	1	162	25	306	306	164	21	113	13937	collection1	NA	NA	NA	NA	NA	DTX-comp_20170608114601-B-R2088-Map3_reversed.bed	0.837772	23
							1	81	collection1	0.785245	5.87112	1	162	25	306	306	164	21	113	13937	collection1	NA	NA	NA	NA	NA	DTX-incomp_20170608114601-B-G1315-Map3.bed	0.837772	32
							1	582	collection1	0.785245	5.87112	1	162	25	306	306	164	21	113	13937	collection1	NA	NA	NA	NA	NA	RIX-incomp_20170608114601-B-R2027-Map4.bed	0.837772	28
							1	639	collection1	0.77432	2.78232	2	165	114	232	232	170	89	112	13869	collection1	NA	NA	NA	NA	NA	RIX-incomp_20170608114601-B-R709-Map7.bed	0.837772	122
							1	348	collection1	0.771315	2.16612	3	166	162	192	192	173	172	111	13786	collection1	NA	NA	NA	NA	NA	RIX-comp_20170608114601-B-R141-Map20.bed	0.837772	251
							1	638	collection1	0.770573	1.9008	4	167	195	169	195	177	262	110	13696	collection1	NA	NA	NA	NA	NA	RIX-incomp_20170608114601-B-R708-Map7_reversed.bed	0.837772	452
							1	743	collection1	0.769472	1.27078	26	168	330	37	330	178	2633	88	11325	collection1	NA	NA	NA	NA	NA	RSX-incomp_20170608114601-B-G1728-Map4.bed	0.837772	5953
							1	137	collection1	0.76764	5.60397	1	169	30	306	306	168	22	113	13936	collection1	NA	NA	NA	NA	NA	DTX-incomp_20170608114601-B-R107-Map20.bed	0.837772	38
							1	543	collection1	0.76764	5.60397	1	169	30	306	306	168	22	113	13936	collection1	NA	NA	NA	NA	NA	RIX-incomp_20170608114601-B-R1233-Map5.bed	0.837772	41
							1	681	collection1	0.76764	5.60397	1	169	30	306	306	168	22	113	13936	collection1	NA	NA	NA	NA	NA	RLX-incomp_20170608114601-B-G1364-Map3.bed	0.837772	44
							1	169	collection1	0.763521	1.3209	18	172	314	60	314	182	1735	96	12223	collection1	NA	NA	NA	NA	NA	DTX-incomp_20170608114601-B-R453-Map14.bed	0.840838	3359
							1	30	collection1	0.754767	1.72765	5	173	220	148	220	180	361	109	13597	collection1	NA	NA	NA	NA	NA	DHX-incomp_20170608114601-B-R330-Map13.bed	0.852999	550
							1	739	collection1	0.746812	1.85747	4	174	198	169	198	180	268	110	13690	collection1	NA	NA	NA	NA	NA	RSX-incomp-chim_20170608114601-B-R740-Map6.bed	0.860141	438
							1	319	collection1	0.74545	2.66188	2	175	120	232	232	176	93	112	13865	collection1	NA	NA	NA	NA	NA	RIX-comp_20170608114601-B-R1071-Map4.bed	0.860141	140
							1	469	collection1	0.740524	1.24565	29	176	338	30	338	181	3001	85	10957	collection1	NA	NA	NA	NA	NA	RIX-incomp-chim_20170608114601-B-G1352-Map3.bed	0.860141	6149
							1	323	collection1	0.738477	2.63339	2	177	121	232	232	177	94	112	13864	collection1	NA	NA	NA	NA	NA	RIX-comp_20170608114601-B-R1107-Map9_reversed.bed	0.860141	118
							1	813	collection1	0.735579	1.45996	9	178	276	112	276	189	774	105	13184	collection1	NA	NA	NA	NA	NA	noCat_20170608114601-B-P15.333-Map20.bed	0.860141	1219
							1	679	collection1	0.73482	5.13644	1	179	38	306	306	174	24	113	13934	collection1	NA	NA	NA	NA	NA	RLX-incomp_20170608114601-B-G1052-Map4.bed	0.860141	41
							1	817	collection1	0.73392	1.40345	11	180	295	91	295	189	987	103	12971	collection1	NA	NA	NA	NA	NA	noCat_20170608114601-B-P2.19-Map20.bed	0.860141	1734
							1	264	collection1	0.71948	4.93027	1	181	42	306	306	176	25	113	13933	collection1	NA	NA	NA	NA	NA	PotentialHostGene_20170608114601-B-G888-Map3.bed	0.872634	39
							1	558	collection1	0.718348	1.48049	8	182	269	122	269	191	677	106	13281	collection1	NA	NA	NA	NA	NA	RIX-incomp_20170608114601-B-R150-Map20.bed	0.872634	1099
							1	213	collection1	0.718112	2.55143	2	183	130	232	232	182	97	112	13861	collection1	NA	NA	NA	NA	NA	DXX-MITE_20170608114601-B-P134.287-Map20.bed	0.872634	141
							1	833	collection1	0.718112	2.55143	2	183	130	232	232	182	97	112	13861	collection1	NA	NA	NA	NA	NA	noCat_20170608114601-B-R231-Map20.bed	0.872634	181
							1	687	collection1	0.711502	2.52513	2	185	132	232	232	183	98	112	13860	collection1	NA	NA	NA	NA	NA	RLX-incomp_20170608114601-B-G916-Map20.bed	0.876033	154
							1	349	collection1	0.708572	2.01189	3	186	179	192	192	186	185	111	13773	collection1	NA	NA	NA	NA	NA	RIX-comp_20170608114601-B-R1427-Map12.bed	0.876033	288
							1	261	collection1	0.70478	4.74071	1	187	44	306	306	179	26	113	13932	collection1	NA	NA	NA	NA	NA	PotentialHostGene_20170608114601-B-G1203-Map3.bed	0.876033	49
							1	778	collection1	0.70478	4.74071	1	187	44	306	306	179	26	113	13932	collection1	NA	NA	NA	NA	NA	RYX-incomp_20170608114601-B-R1983-Map4_reversed.bed	0.876033	43
							1	782	collection1	0.70478	4.74071	1	187	44	306	306	179	26	113	13932	collection1	NA	NA	NA	NA	NA	noCat_20170608114601-B-G128-Map20.bed	0.876033	43
							1	114	collection1	0.690674	4.56438	1	190	48	306	306	181	27	113	13931	collection1	NA	NA	NA	NA	NA	DTX-incomp_20170608114601-B-P159.271-Map11.bed	0.900191	32
							1	210	collection1	0.686393	1.25026	22	191	337	51	337	193	2241	92	11717	collection1	NA	NA	NA	NA	NA	DXX-MITE_20170608114601-B-G911-Map10.bed	0.904348	4578
							1	330	collection1	0.6759	1.61279	5	192	242	148	242	194	386	109	13572	collection1	NA	NA	NA	NA	NA	RIX-comp_20170608114601-B-R1174-Map4.bed	0.918567	646
							1	600	collection1	0.668766	1.91741	3	193	193	192	193	193	194	111	13764	collection1	NA	NA	NA	NA	NA	RIX-incomp_20170608114601-B-R284-Map19.bed	0.918567	281
							1	244	collection1	0.667551	2.35565	2	194	143	232	232	190	105	112	13853	collection1	NA	NA	NA	NA	NA	DXX-MITE_20170608114601-B-R297-Map20.bed	0.918567	234
							1	418	collection1	0.664449	1.19058	39	195	348	15	348	186	4243	75	9715	collection1	NA	NA	NA	NA	NA	RIX-comp_20170608114601-B-R578-Map11_reversed.bed	0.918567	11173
							1	153	collection1	0.66408	4.24959	1	196	53	306	306	185	29	113	13929	collection1	NA	NA	NA	NA	NA	DTX-incomp_20170608114601-B-R1522-Map4.bed	0.918567	40
							1	318	collection1	0.66408	4.24959	1	196	53	306	306	185	29	113	13929	collection1	NA	NA	NA	NA	NA	RIX-comp_20170608114601-B-R1063-Map10.bed	0.918567	46
							1	645	collection1	0.661585	2.33329	2	198	145	232	232	192	106	112	13852	collection1	NA	NA	NA	NA	NA	RIX-incomp_20170608114601-B-R754-Map4_reversed.bed	0.918567	155
							1	391	collection1	0.656254	1.69585	4	199	225	169	225	198	293	110	13665	collection1	NA	NA	NA	NA	NA	RIX-comp_20170608114601-B-R331-Map16.bed	0.918567	477
							1	533	collection1	0.655691	2.31134	2	200	151	232	232	194	107	112	13851	collection1	NA	NA	NA	NA	NA	RIX-incomp_20170608114601-B-R1011-Map8.bed	0.918567	182
							1	432	collection1	0.651521	4.10766	1	201	57	306	306	188	30	113	13928	collection1	NA	NA	NA	NA	NA	RIX-comp_20170608114601-B-R656-Map4_reversed.bed	0.918567	46
							1	546	collection1	0.651521	4.10766	1	201	57	306	306	188	30	113	13928	collection1	NA	NA	NA	NA	NA	RIX-incomp_20170608114601-B-R1302-Map3.bed	0.918567	52
							1	677	collection1	0.651521	4.10766	1	201	57	306	306	188	30	113	13928	collection1	NA	NA	NA	NA	NA	RLX-comp_20170608114601-B-R951-Map3.bed	0.918567	50
							1	337	collection1	0.64987	2.28979	2	204	152	232	232	196	108	112	13850	collection1	NA	NA	NA	NA	NA	RIX-comp_20170608114601-B-R1258-Map9_reversed.bed	0.918567	164
							1	593	collection1	0.646228	1.67829	4	205	230	169	230	201	296	110	13662	collection1	NA	NA	NA	NA	NA	RIX-incomp_20170608114601-B-R236-Map15.bed	0.918567	459
							1	827	collection1	0.64412	2.26863	2	206	154	232	232	197	109	112	13849	collection1	NA	NA	NA	NA	NA	noCat_20170608114601-B-P53.93-Map20.bed	0.918567	155
							1	735	collection1	0.639571	1.20584	27	207	345	33	345	195	2857	87	11101	collection1	NA	NA	NA	NA	NA	RSX-incomp-chim_20170608114601-B-P130.101-Map13.bed	0.918567	6145
							1	458	collection1	0.639412	3.97492	1	208	61	306	306	192	31	113	13927	collection1	NA	NA	NA	NA	NA	RIX-comp_20170608114601-B-R885-Map4_reversed.bed	0.918567	43
							1	488	collection1	0.639412	3.97492	1	208	61	306	306	192	31	113	13927	collection1	NA	NA	NA	NA	NA	RIX-incomp_20170608114601-B-G1316-Map3.bed	0.918567	50
							1	133	collection1	0.637375	1.34694	10	210	309	101	309	207	930	104	13028	collection1	NA	NA	NA	NA	NA	DTX-incomp_20170608114601-B-P69.316-Map20.bed	0.918567	1574
							1	282	collection1	0.636369	1.66109	4	211	232	169	232	204	299	110	13659	collection1	NA	NA	NA	NA	NA	RIX-comp_20170608114601-B-G1160-Map3.bed	0.918567	507
							1	723	collection1	0.631875	1.20214	27	212	346	33	346	197	2864	87	11094	collection1	NA	NA	NA	NA	NA	RLX-incomp_20170608114601-B-R804-Map9.bed	0.919961	6312
							1	385	collection1	0.631613	1.83129	3	213	203	192	213	203	203	111	13755	collection1	NA	NA	NA	NA	NA	RIX-comp_20170608114601-B-R280-Map15_reversed.bed	0.919961	303
							1	321	collection1	0.627638	1.82219	3	214	204	192	214	203	204	111	13754	collection1	NA	NA	NA	NA	NA	RIX-comp_20170608114601-B-R1099-Map12.bed	0.924081	303
							1	701	collection1	0.616434	3.73366	1	215	68	306	306	196	33	113	13925	collection1	NA	NA	NA	NA	NA	RLX-incomp_20170608114601-B-R187-Map3.bed	0.943772	49
							1	8	collection1	0.611667	1.40971	7	216	293	135	293	215	619	107	13339	collection1	NA	NA	NA	NA	NA	DHX-incomp_20170608114601-B-G1718-Map9.bed	0.943772	1023
							1	34	collection1	0.611036	2.1494	2	217	164	232	232	204	115	112	13843	collection1	NA	NA	NA	NA	NA	DHX-incomp_20170608114601-B-R833-Map3.bed	0.943772	163
							1	594	collection1	0.610439	1.27703	13	218	328	82	328	209	1278	101	12680	collection1	NA	NA	NA	NA	NA	RIX-incomp_20170608114601-B-R243-Map20_reversed.bed	0.943772	2325
							1	296	collection1	0.605517	3.62379	1	219	72	306	306	199	34	113	13924	collection1	NA	NA	NA	NA	NA	RIX-comp_20170608114601-B-G566-Map10_reversed.bed	0.945849	48
							1	596	collection1	0.605517	3.62379	1	219	72	306	306	199	34	113	13924	collection1	NA	NA	NA	NA	NA	RIX-incomp_20170608114601-B-R2566-Map3.bed	0.945849	47
							1	363	collection1	0.601648	1.21498	20	221	341	54	341	205	2080	94	11878	collection1	NA	NA	NA	NA	NA	RIX-comp_20170608114601-B-R1725-Map3_reversed.bed	0.947603	4335
							1	446	collection1	0.596876	1.75233	3	222	215	192	222	210	212	111	13746	collection1	NA	NA	NA	NA	NA	RIX-comp_20170608114601-B-R755-Map20.bed	0.947603	352
							1	236	collection1	0.595013	1.49688	5	223	265	148	265	212	415	109	13543	collection1	NA	NA	NA	NA	NA	DXX-MITE_20170608114601-B-R1194-Map3.bed	0.947603	669
							1	75	collection1	0.594953	3.51954	1	224	75	306	306	202	35	113	13923	collection1	NA	NA	NA	NA	NA	DTX-incomp_20170608114601-B-G1138-Map6_reversed.bed	0.947603	49
							1	186	collection1	0.594953	3.51954	1	224	75	306	306	202	35	113	13923	collection1	NA	NA	NA	NA	NA	DTX-incomp_20170608114601-B-R889-Map3.bed	0.947603	43
							1	223	collection1	0.588471	1.18696	25	226	351	39	351	205	2671	89	11287	collection1	NA	NA	NA	NA	NA	DXX-MITE_20170608114601-B-P351.154-Map5.bed	0.952589	5866
							1	525	collection1	0.584721	3.42173	1	227	78	306	306	204	36	113	13922	collection1	NA	NA	NA	NA	NA	RIX-incomp_20170608114601-B-P302.190-Map4_reversed.bed	0.952589	58
							1	690	collection1	0.584721	3.42173	1	227	78	306	306	204	36	113	13922	collection1	NA	NA	NA	NA	NA	RLX-incomp_20170608114601-B-R1073-Map3.bed	0.952589	49
							1	789	collection1	0.584721	3.42173	1	227	78	306	306	204	36	113	13922	collection1	NA	NA	NA	NA	NA	noCat_20170608114601-B-G1680-Map11.bed	0.952589	81
							1	281	collection1	0.583129	1.18421	25	230	353	39	353	207	2676	89	11282	collection1	NA	NA	NA	NA	NA	RIX-comp_20170608114601-B-G1125-Map15.bed	0.952589	5380
							1	222	collection1	0.580201	2.04191	2	231	174	232	232	212	121	112	13837	collection1	NA	NA	NA	NA	NA	DXX-MITE_20170608114601-B-P342.163-Map5.bed	0.954881	183
							1	464	collection1	0.575264	2.02501	2	232	176	232	232	213	122	112	13836	collection1	NA	NA	NA	NA	NA	RIX-comp_20170608114601-B-R93-Map5_reversed.bed	0.95852	224
							1	697	collection1	0.574805	3.32902	1	233	83	306	306	207	37	113	13921	collection1	NA	NA	NA	NA	NA	RLX-incomp_20170608114601-B-R1429-Map3.bed	0.95852	51
							1	632	collection1	0.570749	1.17215	27	234	355	33	355	207	2922	87	11036	collection1	NA	NA	NA	NA	NA	RIX-incomp_20170608114601-B-R627-Map3.bed	0.963379	5974
							1	350	collection1	0.565556	1.99209	2	235	182	232	235	216	124	112	13834	collection1	NA	NA	NA	NA	NA	RIX-comp_20170608114601-B-R1485-Map5_reversed.bed	0.967799	168
							1	532	collection1	0.564497	1.45353	5	236	277	148	277	220	427	109	13531	collection1	NA	NA	NA	NA	NA	RIX-incomp_20170608114601-B-P97.12-Map3.bed	0.967799	648
							1	304	collection1	0.556061	1.96019	2	237	187	232	237	219	126	112	13832	collection1	NA	NA	NA	NA	NA	RIX-comp_20170608114601-B-P277.207-Map3.bed	0.967799	199
							1	300	collection1	0.555853	3.15786	1	238	88	306	306	211	39	113	13919	collection1	NA	NA	NA	NA	NA	RIX-comp_20170608114601-B-G981-Map4.bed	0.967799	61
							1	707	collection1	0.555853	3.15786	1	238	88	306	306	211	39	113	13919	collection1	NA	NA	NA	NA	NA	RLX-incomp_20170608114601-B-R262-Map3.bed	0.967799	51
							1	715	collection1	0.555853	3.15786	1	238	88	306	306	211	39	113	13919	collection1	NA	NA	NA	NA	NA	RLX-incomp_20170608114601-B-R563-Map5.bed	0.967799	51
							1	796	collection1	0.548243	1.14345	37	241	367	18	367	209	4130	77	9828	collection1	NA	NA	NA	NA	NA	noCat_20170608114601-B-G41-Map20.bed	0.967799	13776
							1	147	collection1	0.547624	1.3106	8	242	316	122	316	227	760	106	13198	collection1	NA	NA	NA	NA	NA	DTX-incomp_20170608114601-B-R1359-Map3.bed	0.967799	1172
							1	295	collection1	0.547416	1.25451	11	243	335	91	335	223	1095	103	12863	collection1	NA	NA	NA	NA	NA	RIX-comp_20170608114601-B-G1501-Map3_reversed.bed	0.967799	1773
							1	199	collection1	0.546787	3.07869	1	244	96	306	306	215	40	113	13918	collection1	NA	NA	NA	NA	NA	DXX-MITE_20170608114601-B-G1782-Map20.bed	0.967799	61
							1	467	collection1	0.546787	3.07869	1	244	96	306	306	215	40	113	13918	collection1	NA	NA	NA	NA	NA	RIX-comp_20170608114601-B-R979-Map5.bed	0.967799	48
							1	387	collection1	0.545716	1.28628	9	246	325	112	325	228	872	105	13086	collection1	NA	NA	NA	NA	NA	RIX-comp_20170608114601-B-R312-Map20.bed	0.967799	1431
							1	815	collection1	0.54528	1.26776	10	247	331	101	331	226	984	104	12974	collection1	NA	NA	NA	NA	NA	noCat_20170608114601-B-P188.0-Map15.bed	0.967799	1738
							1	181	collection1	0.543481	1.50163	4	248	264	169	264	227	330	110	13628	collection1	NA	NA	NA	NA	NA	DTX-incomp_20170608114601-B-R729-Map12_reversed.bed	0.967897	460
							1	324	collection1	0.538686	1.16112	25	249	360	39	360	216	2719	89	11239	collection1	NA	NA	NA	NA	NA	RIX-comp_20170608114601-B-R112-Map10.bed	0.968523	6272
							1	360	collection1	0.537978	3.0034	1	250	99	306	306	218	41	113	13917	collection1	NA	NA	NA	NA	NA	RIX-comp_20170608114601-B-R167-Map4.bed	0.968523	47
							1	417	collection1	0.537978	3.0034	1	250	99	306	306	218	41	113	13917	collection1	NA	NA	NA	NA	NA	RIX-comp_20170608114601-B-R576-Map5_reversed.bed	0.968523	60
							1	333	collection1	0.529413	2.9317	1	252	103	306	306	220	42	113	13916	collection1	NA	NA	NA	NA	NA	RIX-comp_20170608114601-B-R1215-Map5.bed	0.980059	57
							1	4	collection1	0.521081	2.86333	1	253	106	306	306	222	43	113	13915	collection1	NA	NA	NA	NA	NA	DHX-incomp-chim_20170608114601-B-R402-Map20.bed	0.980059	68
							1	48	collection1	0.521081	2.86333	1	253	106	306	306	222	43	113	13915	collection1	NA	NA	NA	NA	NA	DTX-comp_20170608114601-B-P35.327-Map20_reversed.bed	0.980059	60
							1	608	collection1	0.521081	2.86333	1	253	106	306	306	222	43	113	13915	collection1	NA	NA	NA	NA	NA	RIX-incomp_20170608114601-B-R366-Map7.bed	0.980059	71
							1	713	collection1	0.521081	2.86333	1	253	106	306	306	222	43	113	13915	collection1	NA	NA	NA	NA	NA	RLX-incomp_20170608114601-B-R54-Map10_reversed.bed	0.980059	53
							1	803	collection1	0.520981	1.30976	7	257	317	135	317	236	664	107	13294	collection1	NA	NA	NA	NA	NA	noCat_20170608114601-B-G702-Map20.bed	0.980059	1148
							1	332	collection1	0.52089	1.58504	3	258	247	192	258	232	234	111	13724	collection1	NA	NA	NA	NA	NA	RIX-comp_20170608114601-B-R12-Map20_reversed.bed	0.980059	317
							1	635	collection1	0.512971	2.79807	1	259	112	306	306	226	44	113	13914	collection1	NA	NA	NA	NA	NA	RIX-incomp_20170608114601-B-R66-Map4.bed	0.990417	73
							1	761	collection1	0.512971	2.79807	1	259	112	306	306	226	44	113	13914	collection1	NA	NA	NA	NA	NA	RSX-incomp_20170608114601-B-R369-Map4.bed	0.990417	61
							1	331	collection1	0.507378	1.80131	2	261	207	232	261	233	137	112	13821	collection1	NA	NA	NA	NA	NA	RIX-comp_20170608114601-B-R119-Map16_reversed.bed	0.996855	219
							1	315	collection1	0.506829	1.32667	6	262	312	142	312	239	561	108	13397	collection1	NA	NA	NA	NA	NA	RIX-comp_20170608114601-B-R105-Map20.bed	0.996855	913
							1	306	collection1	0.503227	1.78816	2	263	209	232	263	235	138	112	13820	collection1	NA	NA	NA	NA	NA	RIX-comp_20170608114601-B-P324.175-Map3.bed	1	194
							1	287	collection1	0.499319	1.21469	11	264	342	91	342	232	1128	103	12830	collection1	NA	NA	NA	NA	NA	RIX-comp_20170608114601-B-G1367-Map3.bed	1	1950
							1	528	collection1	0.495055	1.7624	2	265	211	232	265	236	140	112	13818	collection1	NA	NA	NA	NA	NA	RIX-incomp_20170608114601-B-P344.161-Map6.bed	1	208
							1	483	collection1	0.493025	1.52533	3	266	260	192	266	239	243	111	13715	collection1	NA	NA	NA	NA	NA	RIX-incomp_20170608114601-B-G1223-Map3.bed	1	366
							1	110	collection1	0.482562	2.56424	1	267	129	306	306	234	48	113	13910	collection1	NA	NA	NA	NA	NA	DTX-incomp_20170608114601-B-G943-Map4.bed	1	62
							1	255	collection1	0.480283	1.22467	9	268	340	112	340	240	913	105	13045	collection1	NA	NA	NA	NA	NA	DXX_20170608114601-B-R1367-Map3.bed	1	1646
							1	475	collection1	0.478992	1.15491	17	269	364	63	364	232	1839	97	12119	collection1	NA	NA	NA	NA	NA	RIX-incomp-chim_20170608114601-B-R1191-Map11.bed	1	3590
							1	767	collection1	0.475747	1.32808	5	270	311	148	311	243	466	109	13492	collection1	NA	NA	NA	NA	NA	RXX-TRIM-chim_20170608114601-B-R593-Map10.bed	1	718
							1	158	collection1	0.475426	2.51161	1	271	133	306	306	237	49	113	13909	collection1	NA	NA	NA	NA	NA	DTX-incomp_20170608114601-B-R206-Map20.bed	1	81
							1	682	collection1	0.475426	2.51161	1	271	133	306	306	237	49	113	13909	collection1	NA	NA	NA	NA	NA	RLX-incomp_20170608114601-B-G1437-Map3.bed	1	74
							1	795	collection1	0.475426	2.51161	1	271	133	306	306	237	49	113	13909	collection1	NA	NA	NA	NA	NA	noCat_20170608114601-B-G281-Map20.bed	1	74
							1	696	collection1	0.468462	2.46134	1	274	136	306	306	239	50	113	13908	collection1	NA	NA	NA	NA	NA	RLX-incomp_20170608114601-B-R1417-Map3.bed	1	63
							1	625	collection1	0.461663	2.41302	1	275	137	306	306	239	51	113	13907	collection1	NA	NA	NA	NA	NA	RIX-incomp_20170608114601-B-R561-Map4.bed	1	82
							1	711	collection1	0.461663	2.41302	1	275	137	306	306	239	51	113	13907	collection1	NA	NA	NA	NA	NA	RLX-incomp_20170608114601-B-R464-Map3.bed	1	81
							1	414	collection1	0.455021	2.36624	1	277	142	306	306	242	52	113	13906	collection1	NA	NA	NA	NA	NA	RIX-comp_20170608114601-B-R530-Map8.bed	1	82
							1	602	collection1	0.448533	2.3215	1	278	148	306	306	244	53	113	13905	collection1	NA	NA	NA	NA	NA	RIX-incomp_20170608114601-B-R303-Map12_reversed.bed	1	76
							1	732	collection1	0.44529	1.19111	9	279	347	112	347	246	937	105	13021	collection1	NA	NA	NA	NA	NA	RSX-incomp-chim_20170608114601-B-G1986-Map5.bed	1	1646
							1	415	collection1	0.44426	1.3354	4	280	310	169	310	253	370	110	13588	collection1	NA	NA	NA	NA	NA	RIX-comp_20170608114601-B-R542-Map13_reversed.bed	1	597
							1	738	collection1	0.44219	2.27838	1	281	153	306	306	247	54	113	13904	collection1	NA	NA	NA	NA	NA	RSX-incomp-chim_20170608114601-B-R1520-Map3.bed	1	86
							1	473	collection1	0.439491	1.41277	3	282	292	192	292	255	262	111	13696	collection1	NA	NA	NA	NA	NA	RIX-incomp-chim_20170608114601-B-P527.25-Map3.bed	1	426
							1	390	collection1	0.43599	2.23681	1	283	156	306	306	248	55	113	13903	collection1	NA	NA	NA	NA	NA	RIX-comp_20170608114601-B-R323-Map7_reversed.bed	1	79
							1	614	collection1	0.43599	2.23681	1	283	156	306	306	248	55	113	13903	collection1	NA	NA	NA	NA	NA	RIX-incomp_20170608114601-B-R422-Map6.bed	1	84
							1	184	collection1	0.430214	1.16522	10	285	359	101	359	248	1064	104	12894	collection1	NA	NA	NA	NA	NA	DTX-incomp_20170608114601-B-R866-Map15.bed	1	2534
							1	294	collection1	0.430029	1.26346	5	286	333	148	333	256	489	109	13469	collection1	NA	NA	NA	NA	NA	RIX-comp_20170608114601-B-G1466-Map4.bed	1	757
							1	125	collection1	0.429925	2.19658	1	287	161	306	306	251	56	113	13902	collection1	NA	NA	NA	NA	NA	DTX-incomp_20170608114601-B-P392.61-Map6.bed	1	89
							1	806	collection1	0.429641	1.15539	11	288	362	91	362	247	1181	103	12777	collection1	NA	NA	NA	NA	NA	noCat_20170608114601-B-G99-Map20.bed	1	2083
							1	688	collection1	0.425114	1.54966	2	289	255	232	289	259	159	112	13799	collection1	NA	NA	NA	NA	NA	RLX-incomp_20170608114601-B-R1015-Map3_reversed.bed	1	285
							1	136	collection1	0.423992	2.15808	1	290	163	306	306	253	57	113	13901	collection1	NA	NA	NA	NA	NA	DTX-incomp_20170608114601-B-R1020-Map10.bed	1	71
							1	422	collection1	0.41848	1.53019	2	291	259	232	291	261	161	112	13797	collection1	NA	NA	NA	NA	NA	RIX-comp_20170608114601-B-R60-Map5.bed	1	282
							1	762	collection1	0.413905	1.35986	3	292	307	192	307	264	272	111	13686	collection1	NA	NA	NA	NA	NA	RXX-LARD_20170608114601-B-R161-Map20.bed	1	574
							1	380	collection1	0.412502	2.08459	1	293	171	306	306	257	59	113	13899	collection1	NA	NA	NA	NA	NA	RIX-comp_20170608114601-B-R244-Map10.bed	1	91
							1	622	collection1	0.406936	2.0497	1	294	173	306	306	258	60	113	13898	collection1	NA	NA	NA	NA	NA	RIX-incomp_20170608114601-B-R527-Map4_reversed.bed	1	105
							1	27	collection1	0.406037	1.08882	24	295	381	44	381	240	2746	90	11212	collection1	NA	NA	NA	NA	NA	DHX-incomp_20170608114601-B-R2010-Map6.bed	1	6058
							1	494	collection1	0.403111	1.11029	15	296	375	74	375	248	1676	99	12282	collection1	NA	NA	NA	NA	NA	RIX-incomp_20170608114601-B-G1485-Map3.bed	1	3091
							1	96	collection1	0.401485	2.01596	1	297	177	306	306	260	61	113	13897	collection1	NA	NA	NA	NA	NA	DTX-incomp_20170608114601-B-G195-Map20.bed	1	90
							1	461	collection1	0.401485	2.01596	1	297	177	306	306	260	61	113	13897	collection1	NA	NA	NA	NA	NA	RIX-comp_20170608114601-B-R90-Map10.bed	1	93
							1	760	collection1	0.399313	1.47457	2	299	271	232	299	267	167	112	13791	collection1	NA	NA	NA	NA	NA	RSX-incomp_20170608114601-B-R197-Map11.bed	1	252
							1	610	collection1	0.396302	1.12615	11	300	371	91	371	254	1209	103	12749	collection1	NA	NA	NA	NA	NA	RIX-incomp_20170608114601-B-R406-Map10_reversed.bed	1	2090
							1	193	collection1	0.396221	1.46569	2	301	275	232	301	269	168	112	13790	collection1	NA	NA	NA	NA	NA	DXX-MITE_20170608114601-B-G1634-Map5.bed	1	262
							1	126	collection1	0.396145	1.98331	1	302	185	306	306	264	62	113	13896	collection1	NA	NA	NA	NA	NA	DTX-incomp_20170608114601-B-P399.121-Map10.bed	1	113
							1	802	collection1	0.395589	1.16854	7	303	357	135	357	265	740	107	13218	collection1	NA	NA	NA	NA	NA	noCat_20170608114601-B-G666-Map20.bed	1	1270
							1	60	collection1	0.390912	1.95169	1	304	188	306	306	266	63	113	13895	collection1	NA	NA	NA	NA	NA	DTX-incomp-chim_20170608114601-B-G1298-Map6.bed	1	104
							1	408	collection1	0.390912	1.95169	1	304	188	306	306	266	63	113	13895	collection1	NA	NA	NA	NA	NA	RIX-comp_20170608114601-B-R471-Map10_reversed.bed	1	121
							1	462	collection1	0.390912	1.95169	1	304	188	306	306	266	63	113	13895	collection1	NA	NA	NA	NA	NA	RIX-comp_20170608114601-B-R92-Map7_reversed.bed	1	93
							1	705	collection1	0.390912	1.95169	1	304	188	306	306	266	63	113	13895	collection1	NA	NA	NA	NA	NA	RLX-incomp_20170608114601-B-R256-Map5_reversed.bed	1	84
							1	744	collection1	0.390124	1.44824	2	308	278	232	308	273	170	112	13788	collection1	NA	NA	NA	NA	NA	RSX-incomp_20170608114601-B-G1764-Map20.bed	1	249
							1	381	collection1	0.383026	1.2966	3	309	320	192	320	274	285	111	13673	collection1	NA	NA	NA	NA	NA	RIX-comp_20170608114601-B-R247-Map15_reversed.bed	1	500
							1	490	collection1	0.381187	1.42282	2	310	286	232	310	276	173	112	13785	collection1	NA	NA	NA	NA	NA	RIX-incomp_20170608114601-B-G1412-Map6.bed	1	285
							1	589	collection1	0.381187	1.42282	2	310	286	232	310	276	173	112	13785	collection1	NA	NA	NA	NA	NA	RIX-incomp_20170608114601-B-R2231-Map5_reversed.bed	1	235
							1	23	collection1	0.381176	1.10178	13	312	377	82	377	257	1460	101	12498	collection1	NA	NA	NA	NA	NA	DHX-incomp_20170608114601-B-R1080-Map3.bed	1	2762
							1	311	collection1	0.380754	1.89139	1	313	196	306	313	272	65	113	13893	collection1	NA	NA	NA	NA	NA	RIX-comp_20170608114601-B-R1012-Map7_reversed.bed	1	98
							1	340	collection1	0.380754	1.89139	1	313	196	306	313	272	65	113	13893	collection1	NA	NA	NA	NA	NA	RIX-comp_20170608114601-B-R1290-Map7_reversed.bed	1	100
							1	243	collection1	0.373038	1.09507	13	315	378	82	378	258	1468	101	12490	collection1	NA	NA	NA	NA	NA	DXX-MITE_20170608114601-B-R223-Map3.bed	1	2503
							1	317	collection1	0.370986	1.83473	1	316	201	306	316	274	67	113	13891	collection1	NA	NA	NA	NA	NA	RIX-comp_20170608114601-B-R1060-Map6_reversed.bed	1	114
							1	663	collection1	0.370986	1.83473	1	316	201	306	316	274	67	113	13891	collection1	NA	NA	NA	NA	NA	RIX-incomp_20170608114601-B-R95-Map6.bed	1	102
							1	454	collection1	0.365257	1.26047	3	318	334	192	334	281	293	111	13665	collection1	NA	NA	NA	NA	NA	RIX-comp_20170608114601-B-R852-Map20.bed	1	488
							1	65	collection1	0.364027	1.37454	2	319	302	232	319	284	179	112	13779	collection1	NA	NA	NA	NA	NA	DTX-incomp-chim_20170608114601-B-R1203-Map4.bed	1	279
							1	6	collection1	0.362591	1.0499	50	320	388	7	388	238	5955	64	8003	collection1	NA	NA	NA	NA	NA	DHX-incomp_20170608114601-B-G1371-Map5.bed	1	18330
							1	771	collection1	0.361584	1.7812	1	321	210	306	321	279	69	113	13889	collection1	NA	NA	NA	NA	NA	RXX-TRIM_20170608114601-B-G1897-Map13.bed	1	137
							1	303	collection1	0.359011	1.07664	15	322	384	74	384	260	1722	99	12236	collection1	NA	NA	NA	NA	NA	RIX-comp_20170608114601-B-P197.248-Map3_reversed.bed	1	3311
							1	559	collection1	0.357014	1.75566	1	323	213	306	323	281	70	113	13888	collection1	NA	NA	NA	NA	NA	RIX-incomp_20170608114601-B-R1510-Map5.bed	1	95
							1	653	collection1	0.357014	1.75566	1	323	213	306	323	281	70	113	13888	collection1	NA	NA	NA	NA	NA	RIX-incomp_20170608114601-B-R850-Map4.bed	1	106
							1	766	collection1	0.354162	1.15538	5	325	363	148	363	279	533	109	13425	collection1	NA	NA	NA	NA	NA	RXX-TRIM-chim_20170608114601-B-P30.329-Map8.bed	1	921
							1	356	collection1	0.352528	1.73081	1	326	216	306	326	283	71	113	13887	collection1	NA	NA	NA	NA	NA	RIX-comp_20170608114601-B-R1612-Map4.bed	1	87
							1	542	collection1	0.352528	1.73081	1	326	216	306	326	283	71	113	13887	collection1	NA	NA	NA	NA	NA	RIX-incomp_20170608114601-B-R1195-Map3.bed	1	109
							1	587	collection1	0.352528	1.73081	1	326	216	306	326	283	71	113	13887	collection1	NA	NA	NA	NA	NA	RIX-incomp_20170608114601-B-R220-Map3.bed	1	122
							1	670	collection1	0.352528	1.73081	1	326	216	306	326	283	71	113	13887	collection1	NA	NA	NA	NA	NA	RLX-comp_20170608114601-B-G1524-Map5.bed	1	134
							1	122	collection1	0.348124	1.70664	1	330	222	306	330	286	72	113	13886	collection1	NA	NA	NA	NA	NA	DTX-incomp_20170608114601-B-P270.212-Map20.bed	1	138
							1	209	collection1	0.348124	1.70664	1	330	222	306	330	286	72	113	13886	collection1	NA	NA	NA	NA	NA	DXX-MITE_20170608114601-B-G664-Map20.bed	1	107
							1	361	collection1	0.345138	1.32216	2	332	313	232	332	292	186	112	13772	collection1	NA	NA	NA	NA	NA	RIX-comp_20170608114601-B-R170-Map6_reversed.bed	1	317
							1	49	collection1	0.343799	1.68315	1	333	226	306	333	288	73	113	13885	collection1	NA	NA	NA	NA	NA	DTX-comp_20170608114601-B-R1206-Map3.bed	1	125
							1	536	collection1	0.343799	1.68315	1	333	226	306	333	288	73	113	13885	collection1	NA	NA	NA	NA	NA	RIX-incomp_20170608114601-B-R1054-Map6.bed	1	126
							1	740	collection1	0.339551	1.66028	1	335	234	306	335	292	74	113	13884	collection1	NA	NA	NA	NA	NA	RSX-incomp-chim_20170608114601-B-R953-Map4.bed	1	123
							1	245	collection1	0.335377	1.63802	1	336	236	306	336	293	75	113	13883	collection1	NA	NA	NA	NA	NA	DXX-MITE_20170608114601-B-R50-Map20.bed	1	99
							1	386	collection1	0.335377	1.63802	1	336	236	306	336	293	75	113	13883	collection1	NA	NA	NA	NA	NA	RIX-comp_20170608114601-B-R288-Map9_reversed.bed	1	135
							1	320	collection1	0.334857	1.29396	2	338	321	232	338	297	190	112	13768	collection1	NA	NA	NA	NA	NA	RIX-comp_20170608114601-B-R109-Map3.bed	1	271
							1	487	collection1	0.334669	1.075	10	339	385	101	385	275	1146	104	12812	collection1	NA	NA	NA	NA	NA	RIX-incomp_20170608114601-B-G1306-Map4.bed	1	2000
							1	395	collection1	0.332342	1.28709	2	340	324	232	340	299	191	112	13767	collection1	NA	NA	NA	NA	NA	RIX-comp_20170608114601-B-R35-Map12_reversed.bed	1	301
							1	144	collection1	0.331277	1.61635	1	341	241	306	341	296	76	113	13882	collection1	NA	NA	NA	NA	NA	DTX-incomp_20170608114601-B-R1280-Map3_reversed.bed	1	112
							1	405	collection1	0.327248	1.59525	1	342	244	306	342	297	77	113	13881	collection1	NA	NA	NA	NA	NA	RIX-comp_20170608114601-B-R425-Map4.bed	1	105
							1	477	collection1	0.327248	1.59525	1	342	244	306	342	297	77	113	13881	collection1	NA	NA	NA	NA	NA	RIX-incomp-chim_20170608114601-B-R416-Map20_reversed.bed	1	95
							1	510	collection1	0.324927	1.26691	2	344	332	232	344	303	194	112	13764	collection1	NA	NA	NA	NA	NA	RIX-incomp_20170608114601-B-G444-Map9.bed	1	296
							1	460	collection1	0.323288	1.57468	1	345	248	306	345	300	78	113	13880	collection1	NA	NA	NA	NA	NA	RIX-comp_20170608114601-B-R896-Map13.bed	1	124
							1	549	collection1	0.320744	1.17055	3	346	356	192	356	298	315	111	13643	collection1	NA	NA	NA	NA	NA	RIX-incomp_20170608114601-B-R1361-Map5.bed	1	501
							1	267	collection1	0.320716	1.13044	4	347	370	169	370	295	435	110	13523	collection1	NA	NA	NA	NA	NA	PotentialHostGene_20170608114601-B-R164-Map4.bed	1	739
							1	481	collection1	0.319395	1.55463	1	348	253	306	348	302	79	113	13879	collection1	NA	NA	NA	NA	NA	RIX-incomp_20170608114601-B-G1105-Map6.bed	1	128
							1	641	collection1	0.319395	1.55463	1	348	253	306	348	302	79	113	13879	collection1	NA	NA	NA	NA	NA	RIX-incomp_20170608114601-B-R715-Map4_reversed.bed	1	127
							1	276	collection1	0.317811	1.03186	26	350	390	37	390	259	3107	88	10851	collection1	NA	NA	NA	NA	NA	RIX-comp-chim_20170608114601-B-G1521-Map3_reversed.bed	1	6886
							1	189	collection1	0.315927	1.12245	4	351	373	169	373	298	438	110	13520	collection1	NA	NA	NA	NA	NA	DXX-MITE_20170608114601-B-G1538-Map20.bed	1	708
							1	410	collection1	0.315568	1.53509	1	352	258	306	352	305	80	113	13878	collection1	NA	NA	NA	NA	NA	RIX-comp_20170608114601-B-R481-Map8.bed	1	128
							1	238	collection1	0.314346	1.11981	4	353	374	169	374	299	439	110	13519	collection1	NA	NA	NA	NA	NA	DXX-MITE_20170608114601-B-R1297-Map3.bed	1	695
							1	752	collection1	0.311805	1.51602	1	354	261	306	354	307	81	113	13877	collection1	NA	NA	NA	NA	NA	RSX-incomp_20170608114601-B-P110.23-Map4.bed	1	126
							1	99	collection1	0.305999	1.1409	3	355	368	192	368	305	323	111	13635	collection1	NA	NA	NA	NA	NA	DTX-incomp_20170608114601-B-G598-Map15.bed	1	522
							1	654	collection1	0.29736	1.44427	1	356	280	306	356	314	85	113	13873	collection1	NA	NA	NA	NA	NA	RIX-incomp_20170608114601-B-R851-Map6.bed	1	157
							1	501	collection1	0.294902	1.18623	2	357	352	232	357	314	207	112	13751	collection1	NA	NA	NA	NA	NA	RIX-incomp_20170608114601-B-G2031-Map7.bed	1	336
							1	1	collection1	0.293893	1.42738	1	358	283	306	358	316	86	113	13872	collection1	NA	NA	NA	NA	NA	DHX-incomp-chim_20170608114601-B-G1142-Map7.bed	1	129
							1	29	collection1	0.293893	1.42738	1	358	283	306	358	316	86	113	13872	collection1	NA	NA	NA	NA	NA	DHX-incomp_20170608114601-B-R234-Map3.bed	1	118
							1	522	collection1	0.293893	1.42738	1	358	283	306	358	316	86	113	13872	collection1	NA	NA	NA	NA	NA	RIX-incomp_20170608114601-B-G980-Map4.bed	1	132
							1	500	collection1	0.290086	1.07913	4	361	383	169	383	304	455	110	13503	collection1	NA	NA	NA	NA	NA	RIX-incomp_20170608114601-B-G201-Map3.bed	1	776
							1	197	collection1	0.287518	1.01749	16	362	393	68	393	274	1930	98	12028	collection1	NA	NA	NA	NA	NA	DXX-MITE_20170608114601-B-G1742-Map4.bed	1	3515
							1	463	collection1	0.287124	1.39474	1	363	296	306	363	322	88	113	13870	collection1	NA	NA	NA	NA	NA	RIX-comp_20170608114601-B-R923-Map10_reversed.bed	1	139
							1	647	collection1	0.287124	1.39474	1	363	296	306	363	322	88	113	13870	collection1	NA	NA	NA	NA	NA	RIX-incomp_20170608114601-B-R77-Map8.bed	1	129
							1	819	collection1	0.284199	1.15784	2	365	361	232	365	319	212	112	13746	collection1	NA	NA	NA	NA	NA	noCat_20170608114601-B-P219.100-Map20.bed	1	372
							1	308	collection1	0.28382	1.37898	1	366	299	306	366	324	89	113	13869	collection1	NA	NA	NA	NA	NA	RIX-comp_20170608114601-B-P390.127-Map3.bed	1	133
							1	531	collection1	0.28382	1.37898	1	366	299	306	366	324	89	113	13869	collection1	NA	NA	NA	NA	NA	RIX-incomp_20170608114601-B-P95.290-Map20.bed	1	159
							1	651	collection1	0.28382	1.37898	1	366	299	306	366	324	89	113	13869	collection1	NA	NA	NA	NA	NA	RIX-incomp_20170608114601-B-R835-Map4.bed	1	142
							1	353	collection1	0.280566	1.36358	1	369	304	306	369	326	90	113	13868	collection1	NA	NA	NA	NA	NA	RIX-comp_20170608114601-B-R1515-Map4_reversed.bed	1	126
							1	358	collection1	0.280566	1.36358	1	369	304	306	369	326	90	113	13868	collection1	NA	NA	NA	NA	NA	RIX-comp_20170608114601-B-R165-Map6_reversed.bed	1	138
							1	7	collection1	0.275949	1.13607	2	371	369	232	371	324	216	112	13742	collection1	NA	NA	NA	NA	NA	DHX-incomp_20170608114601-B-G1550-Map20_reversed.bed	1	336
							1	301	collection1	0.268042	1.30518	1	372	318	306	372	332	94	113	13864	collection1	NA	NA	NA	NA	NA	RIX-comp_20170608114601-B-P145.277-Map4_reversed.bed	1	150
							1	616	collection1	0.267387	1.06323	3	373	387	192	387	317	346	111	13612	collection1	NA	NA	NA	NA	NA	RIX-incomp_20170608114601-B-R450-Map5.bed	1	498
							1	672	collection1	0.265029	1.29135	1	374	322	306	374	334	95	113	13863	collection1	NA	NA	NA	NA	NA	RLX-comp_20170608114601-B-P271.72-Map7.bed	1	167
							1	572	collection1	0.26206	1.27781	1	375	327	306	375	336	96	113	13862	collection1	NA	NA	NA	NA	NA	RIX-incomp_20170608114601-B-R177-Map7.bed	1	133
							1	774	collection1	0.260223	1.00634	7	376	395	135	395	302	852	107	13106	collection1	NA	NA	NA	NA	NA	RXX-TRIM_20170608114601-B-R385-Map17.bed	1	1601
							1	826	collection1	0.257086	0.995885	10	377	397	101	397	292	1229	104	12729	collection1	NA	NA	NA	NA	NA	noCat_20170608114601-B-P52.131-Map20.bed	1	2190
							1	829	collection1	0.256806	1.01244	5	378	394	148	394	307	605	109	13353	collection1	NA	NA	NA	NA	NA	noCat_20170608114601-B-P90.19-Map20.bed	1	943
							1	336	collection1	0.253414	1.23883	1	379	339	306	379	341	99	113	13859	collection1	NA	NA	NA	NA	NA	RIX-comp_20170608114601-B-R1225-Map6.bed	1	146
							1	576	collection1	0.249103	1.06581	2	380	386	232	386	333	230	112	13728	collection1	NA	NA	NA	NA	NA	RIX-incomp_20170608114601-B-R188-Map20_reversed.bed	1	324
							1	729	collection1	0.248962	0.988254	9	381	401	112	401	298	1114	105	12844	collection1	NA	NA	NA	NA	NA	RSX-comp_20170608114601-B-R739-Map3.bed	1	1991
							1	121	collection1	0.247857	1.21412	1	382	343	306	382	344	101	113	13857	collection1	NA	NA	NA	NA	NA	DTX-incomp_20170608114601-B-P245.10-Map8.bed	1	157
							1	595	collection1	0.247857	1.21412	1	382	343	306	382	344	101	113	13857	collection1	NA	NA	NA	NA	NA	RIX-incomp_20170608114601-B-R250-Map9_reversed.bed	1	144
							1	376	collection1	0.247702	0.998623	5	384	396	148	396	309	613	109	13345	collection1	NA	NA	NA	NA	NA	RIX-comp_20170608114601-B-R230-Map12_reversed.bed	1	994
							1	476	collection1	0.242758	0.986709	6	385	402	142	402	310	744	108	13214	collection1	NA	NA	NA	NA	NA	RIX-incomp-chim_20170608114601-B-R1409-Map4.bed	1	1253
							1	369	collection1	0.242459	1.19038	1	386	349	306	386	347	103	113	13855	collection1	NA	NA	NA	NA	NA	RIX-comp_20170608114601-B-R2076-Map4.bed	1	164
							1	445	collection1	0.242459	1.19038	1	386	349	306	386	347	103	113	13855	collection1	NA	NA	NA	NA	NA	RIX-comp_20170608114601-B-R738-Map6_reversed.bed	1	139
							1	291	collection1	0.241073	0.9885	5	388	400	148	400	312	619	109	13339	collection1	NA	NA	NA	NA	NA	RIX-comp_20170608114601-B-G1417-Map3.bed	1	970
							1	16	collection1	0.239817	1.17885	1	389	354	306	389	350	104	113	13854	collection1	NA	NA	NA	NA	NA	DHX-incomp_20170608114601-B-P353.100-Map5.bed	1	179
							1	629	collection1	0.237212	1.16754	1	390	358	306	390	351	105	113	13853	collection1	NA	NA	NA	NA	NA	RIX-incomp_20170608114601-B-R61-Map7.bed	1	164
							1	674	collection1	0.236525	0.976449	30	391	405	29	405	275	3738	84	10220	collection1	NA	NA	NA	NA	NA	RLX-comp_20170608114601-B-R1237-Map4.bed	1	9236
							1	299	collection1	0.233737	0.995313	3	392	399	192	399	328	369	111	13589	collection1	NA	NA	NA	NA	NA	RIX-comp_20170608114601-B-G917-Map14.bed	1	599
							1	513	collection1	0.233367	1.02504	2	393	391	232	393	339	239	112	13719	collection1	NA	NA	NA	NA	NA	RIX-incomp_20170608114601-B-G635-Map14.bed	1	358
							1	175	collection1	0.233253	0.971061	17	394	406	63	406	288	2134	97	11824	collection1	NA	NA	NA	NA	NA	DTX-incomp_20170608114601-B-R6-Map20.bed	1	4773
							1	561	collection1	0.232324	0.969603	8	395	407	122	407	308	1008	106	12950	collection1	NA	NA	NA	NA	NA	RIX-incomp_20170608114601-B-R156-Map6.bed	1	1847
							1	85	collection1	0.23211	1.14555	1	396	365	306	396	356	107	113	13851	collection1	NA	NA	NA	NA	NA	DTX-incomp_20170608114601-B-G1374-Map20.bed	1	168
							1	368	collection1	0.23211	1.14555	1	396	365	306	396	356	107	113	13851	collection1	NA	NA	NA	NA	NA	RIX-comp_20170608114601-B-R2-Map20_reversed.bed	1	153
							1	834	collection1	0.22862	0.966269	15	398	408	74	408	293	1892	99	12066	collection1	NA	NA	NA	NA	NA	noCat_20170608114601-B-R2585-Map11.bed	1	3807
							1	309	collection1	0.227149	1.12437	1	399	372	306	399	359	109	113	13849	collection1	NA	NA	NA	NA	NA	RIX-comp_20170608114601-B-P453.16-Map3.bed	1	155
							1	609	collection1	0.225686	0.978956	3	400	404	192	404	332	375	111	13583	collection1	NA	NA	NA	NA	NA	RIX-incomp_20170608114601-B-R373-Map14_reversed.bed	1	584
							1	619	collection1	0.224816	0.960631	10	401	409	101	409	304	1270	104	12688	collection1	NA	NA	NA	NA	NA	RIX-incomp_20170608114601-B-R469-Map7.bed	1	2200
							1	457	collection1	0.222323	1.10395	1	402	376	306	402	361	111	113	13847	collection1	NA	NA	NA	NA	NA	RIX-comp_20170608114601-B-R883-Map6.bed	1	169
							1	354	collection1	0.221743	0.959807	15	403	410	74	410	296	1903	99	12055	collection1	NA	NA	NA	NA	NA	RIX-comp_20170608114601-B-R153-Map20.bed	1	3701
							1	38	collection1	0.219958	1.09402	1	404	379	306	404	363	112	113	13846	collection1	NA	NA	NA	NA	NA	DTX-comp_20170608114601-B-G1151-Map20_reversed.bed	1	138
							1	389	collection1	0.219958	1.09402	1	404	379	306	404	363	112	113	13846	collection1	NA	NA	NA	NA	NA	RIX-comp_20170608114601-B-R321-Map11.bed	1	181
							1	9	collection1	0.217626	1.08425	1	406	382	306	406	365	113	113	13845	collection1	NA	NA	NA	NA	NA	DHX-incomp_20170608114601-B-G1735-Map20_reversed.bed	1	169
							1	603	collection1	0.20642	1.03796	1	407	389	306	407	367	118	113	13840	collection1	NA	NA	NA	NA	NA	RIX-incomp_20170608114601-B-R311-Map18_reversed.bed	1	162
							1	97	collection1	0.20214	1.02051	1	408	392	306	408	369	120	113	13838	collection1	NA	NA	NA	NA	NA	DTX-incomp_20170608114601-B-G26-Map20.bed	1	164
							1	486	collection1	0.201894	0.947179	23	409	412	48	412	290	2940	91	11018	collection1	NA	NA	NA	NA	NA	RIX-incomp_20170608114601-B-G1294-Map3.bed	1	7008
							1	94	collection1	0.197784	0.92231	6	410	415	142	415	322	793	108	13165	collection1	NA	NA	NA	NA	NA	DTX-incomp_20170608114601-B-G1499-Map15.bed	1	1348
							1	818	collection1	0.195925	0.995396	1	411	398	306	411	372	123	113	13835	collection1	NA	NA	NA	NA	NA	noCat_20170608114601-B-P20.24-Map20.bed	1	184
							1	18	collection1	0.192789	0.912629	5	412	416	148	416	325	668	109	13290	collection1	NA	NA	NA	NA	NA	DHX-incomp_20170608114601-B-P36.115-Map20.bed	1	1101
							1	792	collection1	0.191913	0.979329	1	413	403	306	413	374	125	113	13833	collection1	NA	NA	NA	NA	NA	noCat_20170608114601-B-G2-Map20.bed	1	225
							1	277	collection1	0.188203	0.908729	2	414	417	232	417	354	269	112	13689	collection1	NA	NA	NA	NA	NA	RIX-comp-chim_20170608114601-B-R34-Map20_reversed.bed	1	394
							1	452	collection1	0.186082	0.95617	1	415	411	306	415	377	128	113	13830	collection1	NA	NA	NA	NA	NA	RIX-comp_20170608114601-B-R82-Map14_reversed.bed	1	204
							1	86	collection1	0.178641	0.926929	1	416	413	306	416	378	132	113	13826	collection1	NA	NA	NA	NA	NA	DTX-incomp_20170608114601-B-G1386-Map3.bed	1	200
							1	788	collection1	0.178641	0.926929	1	416	413	306	416	378	132	113	13826	collection1	NA	NA	NA	NA	NA	noCat_20170608114601-B-G1665-Map11.bed	1	207
							1	19	collection1	0.171557	0.899408	1	418	420	306	420	381	136	113	13822	collection1	NA	NA	NA	NA	NA	DHX-incomp_20170608114601-B-P398.100-Map6.bed	1	209
							1	177	collection1	0.170399	0.862893	2	419	426	232	426	359	283	112	13675	collection1	NA	NA	NA	NA	NA	DTX-incomp_20170608114601-B-R681-Map10.bed	1	427
							1	157	collection1	0.166465	0.879806	1	420	422	306	422	383	139	113	13819	collection1	NA	NA	NA	NA	NA	DTX-incomp_20170608114601-B-R198-Map20.bed	1	227
							1	451	collection1	0.166465	0.879806	1	420	422	306	422	383	139	113	13819	collection1	NA	NA	NA	NA	NA	RIX-comp_20170608114601-B-R80-Map10_reversed.bed	1	221
							1	599	collection1	0.164632	0.904152	16	422	419	68	422	303	2135	98	11823	collection1	NA	NA	NA	NA	NA	RIX-incomp_20170608114601-B-R273-Map3.bed	1	4640
							1	379	collection1	0.158591	0.897688	16	423	421	68	423	304	2148	98	11810	collection1	NA	NA	NA	NA	NA	RIX-comp_20170608114601-B-R24-Map20_reversed.bed	1	4203
							1	274	collection1	0.156545	0.827068	2	424	429	232	429	362	295	112	13663	collection1	NA	NA	NA	NA	NA	PotentialHostGene_20170608114601-B-R2375-Map8.bed	1	455
							1	825	collection1	0.156545	0.827068	2	424	429	232	429	362	295	112	13663	collection1	NA	NA	NA	NA	NA	noCat_20170608114601-B-P5.337-Map20.bed	1	413
							1	807	collection1	0.154353	0.821378	2	426	433	232	433	364	297	112	13661	collection1	NA	NA	NA	NA	NA	noCat_20170608114601-B-P102.301-Map20.bed	1	437
							1	325	collection1	0.153517	0.865935	8	427	425	122	427	325	1119	106	12839	collection1	NA	NA	NA	NA	NA	RIX-comp_20170608114601-B-R1120-Map5_reversed.bed	1	1919
							1	579	collection1	0.152237	0.82577	1	428	431	306	431	388	148	113	13810	collection1	NA	NA	NA	NA	NA	RIX-incomp_20170608114601-B-R192-Map8_reversed.bed	1	202
							1	741	collection1	0.152237	0.82577	1	428	431	306	431	388	148	113	13810	collection1	NA	NA	NA	NA	NA	RSX-incomp_20170608114601-B-G114-Map20.bed	1	237
							1	402	collection1	0.146377	0.803807	1	430	436	306	436	391	152	113	13806	collection1	NA	NA	NA	NA	NA	RIX-comp_20170608114601-B-R41-Map20_reversed.bed	1	237
							1	554	collection1	0.144225	0.907547	37	431	418	18	431	289	4832	77	9126	collection1	NA	NA	NA	NA	NA	RIX-incomp_20170608114601-B-R148-Map20_reversed.bed	1	12680
							1	117	collection1	0.143547	0.793254	1	432	437	306	437	392	154	113	13804	collection1	NA	NA	NA	NA	NA	DTX-incomp_20170608114601-B-P175.52-Map4.bed	1	218
							1	540	collection1	0.14185	0.788788	2	433	438	232	438	368	309	112	13649	collection1	NA	NA	NA	NA	NA	RIX-incomp_20170608114601-B-R1150-Map13.bed	1	505
							1	240	collection1	0.140816	0.872529	14	434	424	80	434	313	1930	100	12028	collection1	NA	NA	NA	NA	NA	DXX-MITE_20170608114601-B-R146-Map20.bed	1	3841
							1	106	collection1	0.140053	0.851898	9	435	427	112	435	325	1276	105	12682	collection1	NA	NA	NA	NA	NA	DTX-incomp_20170608114601-B-G840-Map20.bed	1	2545
							1	25	collection1	0.132713	0.810117	5	436	435	148	436	340	748	109	13210	collection1	NA	NA	NA	NA	NA	DHX-incomp_20170608114601-B-R1411-Map3.bed	1	1225
							1	449	collection1	0.123051	0.717765	1	437	442	306	442	395	170	113	13788	collection1	NA	NA	NA	NA	NA	RIX-comp_20170608114601-B-R793-Map7_reversed.bed	1	246
							1	406	collection1	0.119593	0.705166	1	438	444	306	444	396	173	113	13785	collection1	NA	NA	NA	NA	NA	RIX-comp_20170608114601-B-R426-Map13.bed	1	218
							1	26	collection1	0.119003	0.851825	16	439	428	68	439	312	2245	98	11713	collection1	NA	NA	NA	NA	NA	DHX-incomp_20170608114601-B-R1556-Map3.bed	1	4542
							1	511	collection1	0.118465	0.701062	1	440	445	306	445	397	174	113	13784	collection1	NA	NA	NA	NA	NA	RIX-incomp_20170608114601-B-G527-Map7.bed	1	267
							1	273	collection1	0.117383	0.723972	2	441	441	232	441	371	336	112	13622	collection1	NA	NA	NA	NA	NA	PotentialHostGene_20170608114601-B-R2354-Map5.bed	1	661
							1	836	collection1	0.116245	0.692996	1	442	446	306	446	398	176	113	13782	collection1	NA	NA	NA	NA	NA	noCat_20170608114601-B-R668-Map13.bed	1	288
							1	479	collection1	0.115153	0.689031	1	443	447	306	447	399	177	113	13781	collection1	NA	NA	NA	NA	NA	RIX-incomp_20170608114601-B-G1008-Map8_reversed.bed	1	306
							1	615	collection1	0.111946	0.6774	1	444	448	306	448	399	180	113	13778	collection1	NA	NA	NA	NA	NA	RIX-incomp_20170608114601-B-R449-Map6.bed	1	268
							1	712	collection1	0.111946	0.6774	1	444	448	306	448	399	180	113	13778	collection1	NA	NA	NA	NA	NA	RLX-incomp_20170608114601-B-R480-Map4.bed	1	302
							1	763	collection1	0.103872	0.648199	1	446	453	306	453	402	188	113	13770	collection1	NA	NA	NA	NA	NA	RXX-LARD_20170608114601-B-R324-Map10.bed	1	374
							1	781	collection1	0.103449	0.754477	5	447	440	148	447	345	800	109	13158	collection1	NA	NA	NA	NA	NA	noCat_20170608114601-B-G119-Map20.bed	1	1263
							1	809	collection1	0.101486	0.816864	13	448	434	82	448	321	1900	101	12058	collection1	NA	NA	NA	NA	NA	noCat_20170608114601-B-P121.202-Map20.bed	1	3660
							1	794	collection1	0.101014	0.637879	1	449	455	306	455	403	191	113	13767	collection1	NA	NA	NA	NA	NA	noCat_20170608114601-B-G21-Map20.bed	1	269
							1	649	collection1	0.097339	0.624614	1	450	458	306	458	405	195	113	13763	collection1	NA	NA	NA	NA	NA	RIX-incomp_20170608114601-B-R790-Map5.bed	1	310
							1	517	collection1	0.0965196	0.66691	2	451	451	232	451	378	364	112	13594	collection1	NA	NA	NA	NA	NA	RIX-incomp_20170608114601-B-G746-Map8.bed	1	578
							1	344	collection1	0.0955572	0.618183	1	452	459	306	459	406	197	113	13761	collection1	NA	NA	NA	NA	NA	RIX-comp_20170608114601-B-R1357-Map7.bed	1	309
							1	769	collection1	0.0938113	0.611881	1	453	460	306	460	406	199	113	13759	collection1	NA	NA	NA	NA	NA	RXX-TRIM_20170608114601-B-G1401-Map3.bed	1	382
							1	478	collection1	0.0887814	0.593714	1	454	463	306	463	408	205	113	13753	collection1	NA	NA	NA	NA	NA	RIX-incomp-chim_20170608114601-B-R74-Map20.bed	1	316
							1	178	collection1	0.0859279	0.672879	3	455	450	192	455	366	539	111	13419	collection1	NA	NA	NA	NA	NA	DTX-incomp_20170608114601-B-R688-Map4.bed	1	875
							1	73	collection1	0.0845294	0.632941	2	456	456	232	456	381	383	112	13575	collection1	NA	NA	NA	NA	NA	DTX-incomp_20170608114601-B-G113-Map8.bed	1	585
							1	424	collection1	0.0825294	0.571084	1	457	466	306	466	410	213	113	13745	collection1	NA	NA	NA	NA	NA	RIX-comp_20170608114601-B-R626-Map9.bed	1	361
							1	621	collection1	0.0817823	0.568374	1	458	467	306	467	410	214	113	13744	collection1	NA	NA	NA	NA	NA	RIX-incomp_20170608114601-B-R494-Map15.bed	1	375
							1	776	collection1	0.075595	0.606844	2	459	461	232	461	384	399	112	13559	collection1	NA	NA	NA	NA	NA	RXX-TRIM_20170608114601-B-R621-Map9.bed	1	1152
							1	61	collection1	0.0726362	0.638316	3	460	454	192	460	369	567	111	13391	collection1	NA	NA	NA	NA	NA	DTX-incomp-chim_20170608114601-B-G1350-Map3.bed	1	950
							1	822	collection1	0.0676723	0.516794	1	461	471	306	471	413	235	113	13723	collection1	NA	NA	NA	NA	NA	noCat_20170608114601-B-P337.100-Map20.bed	1	399
							1	71	collection1	0.0676003	0.58276	2	462	465	232	465	386	415	112	13543	collection1	NA	NA	NA	NA	NA	DTX-incomp_20170608114601-B-G1104-Map20.bed	1	644
							1	519	collection1	0.0630063	0.499489	1	463	472	306	472	414	243	113	13715	collection1	NA	NA	NA	NA	NA	RIX-incomp_20170608114601-B-G825-Map4.bed	1	383
							1	507	collection1	0.0613461	0.493291	1	464	474	306	474	415	246	113	13712	collection1	NA	NA	NA	NA	NA	RIX-incomp_20170608114601-B-G36-Map20.bed	1	363
							1	734	collection1	0.0587751	0.555146	2	465	468	232	468	388	435	112	13523	collection1	NA	NA	NA	NA	NA	RSX-incomp-chim_20170608114601-B-G348-Map20.bed	1	695
							1	33	collection1	0.0511179	0.763513	20	466	439	54	466	320	3042	94	10916	collection1	NA	NA	NA	NA	NA	DHX-incomp_20170608114601-B-R409-Map12.bed	1	8262
							1	598	collection1	0.0409065	0.543697	3	467	470	192	470	376	661	111	13297	collection1	NA	NA	NA	NA	NA	RIX-incomp_20170608114601-B-R267-Map20_reversed.bed	1	1044
							1	787	collection1	0.0407954	0.493964	2	468	473	232	473	391	487	112	13471	collection1	NA	NA	NA	NA	NA	noCat_20170608114601-B-G1591-Map20.bed	1	786
							1	514	collection1	0.035932	0.39352	1	469	476	306	476	417	307	113	13651	collection1	NA	NA	NA	NA	NA	RIX-incomp_20170608114601-B-G638-Map7.bed	1	474
							1	151	collection1	0.0349174	0.709544	16	470	443	68	470	327	2611	98	11347	collection1	NA	NA	NA	NA	NA	DTX-incomp_20170608114601-B-R1431-Map9.bed	1	5464
							1	230	collection1	0.034112	0.385807	1	471	477	306	477	418	313	113	13645	collection1	NA	NA	NA	NA	NA	DXX-MITE_20170608114601-B-P495.52-Map5.bed	1	471
							1	145	collection1	0.033217	0.601634	6	472	462	142	472	359	1180	108	12778	collection1	NA	NA	NA	NA	NA	DTX-incomp_20170608114601-B-R129-Map9.bed	1	2100
							1	770	collection1	0.031918	0.630601	8	473	457	122	473	351	1492	106	12466	collection1	NA	NA	NA	NA	NA	RXX-TRIM_20170608114601-B-G1621-Map3.bed	1	3160
							1	823	collection1	0.0307924	0.593382	6	474	464	142	474	360	1195	108	12763	collection1	NA	NA	NA	NA	NA	noCat_20170608114601-B-P343.162-Map12.bed	1	2314
							1	758	collection1	0.0272572	0.355539	1	475	478	306	478	420	339	113	13619	collection1	NA	NA	NA	NA	NA	RSX-incomp_20170608114601-B-R1310-Map3.bed	1	489
							1	605	collection1	0.0212412	0.46612	3	476	475	192	476	381	765	111	13193	collection1	NA	NA	NA	NA	NA	RIX-incomp_20170608114601-B-R315-Map4.bed	1	1272
							1	138	collection1	0.015073	0.654589	18	477	452	60	477	330	3108	96	10850	collection1	NA	NA	NA	NA	NA	DTX-incomp_20170608114601-B-R1124-Map10.bed	1	6763
							1	111	collection1	0.0129552	0.551965	8	478	469	122	478	356	1679	106	12279	collection1	NA	NA	NA	NA	NA	DTX-incomp_20170608114601-B-P124.291-Map6.bed	1	3244
							1	785	collection1	0.00337745	0.202673	1	479	479	306	479	421	584	113	13374	collection1	NA	NA	NA	NA	NA	noCat_20170608114601-B-G1334-Map20.bed	1	936
							1	5	collection1	0	0	0	480	480	480	480	480	63	114	13895	collection1	NA	NA	NA	NA	NA	DHX-incomp_20170608114601-B-G1028-Map3_reversed.bed	1	104
							1	11	collection1	0	0	0	480	480	480	480	480	146	114	13812	collection1	NA	NA	NA	NA	NA	DHX-incomp_20170608114601-B-G2110-Map12.bed	1	209
							1	13	collection1	0	0	0	480	480	480	480	480	67	114	13891	collection1	NA	NA	NA	NA	NA	DHX-incomp_20170608114601-B-P223.233-Map6.bed	1	98
							1	14	collection1	0	0	0	480	480	480	480	480	37	114	13921	collection1	NA	NA	NA	NA	NA	DHX-incomp_20170608114601-B-P282.203-Map4_reversed.bed	1	52
							1	21	collection1	0	0	0	480	480	480	480	480	68	114	13890	collection1	NA	NA	NA	NA	NA	DHX-incomp_20170608114601-B-P48.100-Map8_reversed.bed	1	112
							1	22	collection1	0	0	0	480	480	480	480	480	124	114	13834	collection1	NA	NA	NA	NA	NA	DHX-incomp_20170608114601-B-P71.314-Map20_reversed.bed	1	171
							1	36	collection1	0	0	0	480	480	480	480	480	31	114	13927	collection1	NA	NA	NA	NA	NA	DHX-incomp_20170608114601-B-R867-Map20_reversed.bed	1	45
							1	39	collection1	0	0	0	480	480	480	480	480	48	114	13910	collection1	NA	NA	NA	NA	NA	DTX-comp_20170608114601-B-G1224-Map11_reversed.bed	1	58
							1	40	collection1	0	0	0	480	480	480	480	480	15	114	13943	collection1	NA	NA	NA	NA	NA	DTX-comp_20170608114601-B-G1236-Map4.bed	1	26
							1	41	collection1	0	0	0	480	480	480	480	480	15	114	13943	collection1	NA	NA	NA	NA	NA	DTX-comp_20170608114601-B-G1265-Map3.bed	1	22
							1	43	collection1	0	0	0	480	480	480	480	480	30	114	13928	collection1	NA	NA	NA	NA	NA	DTX-comp_20170608114601-B-P146.276-Map6_reversed.bed	1	33
							1	45	collection1	0	0	0	480	480	480	480	480	49	114	13909	collection1	NA	NA	NA	NA	NA	DTX-comp_20170608114601-B-P158.272-Map4.bed	1	67
							1	46	collection1	0	0	0	480	480	480	480	480	15	114	13943	collection1	NA	NA	NA	NA	NA	DTX-comp_20170608114601-B-P279.206-Map7.bed	1	20
							1	47	collection1	0	0	0	480	480	480	480	480	25	114	13933	collection1	NA	NA	NA	NA	NA	DTX-comp_20170608114601-B-P309.187-Map8_reversed.bed	1	31
							1	50	collection1	0	0	0	480	480	480	480	480	32	114	13926	collection1	NA	NA	NA	NA	NA	DTX-comp_20170608114601-B-R1353-Map5.bed	1	34
							1	51	collection1	0	0	0	480	480	480	480	480	22	114	13936	collection1	NA	NA	NA	NA	NA	DTX-comp_20170608114601-B-R1398-Map10.bed	1	23
							1	52	collection1	0	0	0	480	480	480	480	480	16	114	13942	collection1	NA	NA	NA	NA	NA	DTX-comp_20170608114601-B-R1591-Map5.bed	1	19
							1	53	collection1	0	0	0	480	480	480	480	480	31	114	13927	collection1	NA	NA	NA	NA	NA	DTX-comp_20170608114601-B-R1680-Map4_reversed.bed	1	38
							1	56	collection1	0	0	0	480	480	480	480	480	25	114	13933	collection1	NA	NA	NA	NA	NA	DTX-comp_20170608114601-B-R2160-Map4_reversed.bed	1	29
							1	57	collection1	0	0	0	480	480	480	480	480	18	114	13940	collection1	NA	NA	NA	NA	NA	DTX-comp_20170608114601-B-R468-Map4.bed	1	21
							1	58	collection1	0	0	0	480	480	480	480	480	19	114	13939	collection1	NA	NA	NA	NA	NA	DTX-comp_20170608114601-B-R515-Map3.bed	1	22
							1	59	collection1	0	0	0	480	480	480	480	480	24	114	13934	collection1	NA	NA	NA	NA	NA	DTX-comp_20170608114601-B-R779-Map11_reversed.bed	1	29
							1	63	collection1	0	0	0	480	480	480	480	480	64	114	13894	collection1	NA	NA	NA	NA	NA	DTX-incomp-chim_20170608114601-B-G1506-Map3.bed	1	87
							1	66	collection1	0	0	0	480	480	480	480	480	42	114	13916	collection1	NA	NA	NA	NA	NA	DTX-incomp-chim_20170608114601-B-R1342-Map7_reversed.bed	1	59
							1	68	collection1	0	0	0	480	480	480	480	480	14	114	13944	collection1	NA	NA	NA	NA	NA	DTX-incomp_20170608114601-B-G1037-Map7.bed	1	19
							1	69	collection1	0	0	0	480	480	480	480	480	96	114	13862	collection1	NA	NA	NA	NA	NA	DTX-incomp_20170608114601-B-G1053-Map8.bed	1	149
							1	72	collection1	0	0	0	480	480	480	480	480	76	114	13882	collection1	NA	NA	NA	NA	NA	DTX-incomp_20170608114601-B-G1119-Map6.bed	1	102
							1	74	collection1	0	0	0	480	480	480	480	480	23	114	13935	collection1	NA	NA	NA	NA	NA	DTX-incomp_20170608114601-B-G1135-Map5.bed	1	38
							1	77	collection1	0	0	0	480	480	480	480	480	90	114	13868	collection1	NA	NA	NA	NA	NA	DTX-incomp_20170608114601-B-G1238-Map20.bed	1	122
							1	78	collection1	0	0	0	480	480	480	480	480	15	114	13943	collection1	NA	NA	NA	NA	NA	DTX-incomp_20170608114601-B-G1264-Map8.bed	1	25
							1	79	collection1	0	0	0	480	480	480	480	480	39	114	13919	collection1	NA	NA	NA	NA	NA	DTX-incomp_20170608114601-B-G1268-Map7.bed	1	68
							1	80	collection1	0	0	0	480	480	480	480	480	9	114	13949	collection1	NA	NA	NA	NA	NA	DTX-incomp_20170608114601-B-G1299-Map5.bed	1	9
							1	82	collection1	0	0	0	480	480	480	480	480	85	114	13873	collection1	NA	NA	NA	NA	NA	DTX-incomp_20170608114601-B-G1324-Map20.bed	1	145
							1	83	collection1	0	0	0	480	480	480	480	480	38	114	13920	collection1	NA	NA	NA	NA	NA	DTX-incomp_20170608114601-B-G1330-Map10.bed	1	61
							1	84	collection1	0	0	0	480	480	480	480	480	74	114	13884	collection1	NA	NA	NA	NA	NA	DTX-incomp_20170608114601-B-G1355-Map17.bed	1	126
							1	87	collection1	0	0	0	480	480	480	480	480	49	114	13909	collection1	NA	NA	NA	NA	NA	DTX-incomp_20170608114601-B-G1389-Map18.bed	1	89
							1	88	collection1	0	0	0	480	480	480	480	480	1	114	13957	collection1	NA	NA	NA	NA	NA	DTX-incomp_20170608114601-B-G14-Map7.bed	1	1
							1	90	collection1	0	0	0	480	480	480	480	480	34	114	13924	collection1	NA	NA	NA	NA	NA	DTX-incomp_20170608114601-B-G1411-Map13.bed	1	47
							1	92	collection1	0	0	0	480	480	480	480	480	18	114	13940	collection1	NA	NA	NA	NA	NA	DTX-incomp_20170608114601-B-G1434-Map8.bed	1	22
							1	93	collection1	0	0	0	480	480	480	480	480	20	114	13938	collection1	NA	NA	NA	NA	NA	DTX-incomp_20170608114601-B-G1441-Map3_reversed.bed	1	31
							1	95	collection1	0	0	0	480	480	480	480	480	22	114	13936	collection1	NA	NA	NA	NA	NA	DTX-incomp_20170608114601-B-G167-Map11.bed	1	29
							1	98	collection1	0	0	0	480	480	480	480	480	23	114	13935	collection1	NA	NA	NA	NA	NA	DTX-incomp_20170608114601-B-G479-Map7.bed	1	31
							1	100	collection1	0	0	0	480	480	480	480	480	18	114	13940	collection1	NA	NA	NA	NA	NA	DTX-incomp_20170608114601-B-G656-Map3.bed	1	30
							1	101	collection1	0	0	0	480	480	480	480	480	8	114	13950	collection1	NA	NA	NA	NA	NA	DTX-incomp_20170608114601-B-G678-Map3.bed	1	14
							1	103	collection1	0	0	0	480	480	480	480	480	8	114	13950	collection1	NA	NA	NA	NA	NA	DTX-incomp_20170608114601-B-G766-Map3_reversed.bed	1	9
							1	105	collection1	0	0	0	480	480	480	480	480	15	114	13943	collection1	NA	NA	NA	NA	NA	DTX-incomp_20170608114601-B-G835-Map7.bed	1	24
							1	107	collection1	0	0	0	480	480	480	480	480	13	114	13945	collection1	NA	NA	NA	NA	NA	DTX-incomp_20170608114601-B-G894-Map4.bed	1	17
							1	108	collection1	0	0	0	480	480	480	480	480	35	114	13923	collection1	NA	NA	NA	NA	NA	DTX-incomp_20170608114601-B-G902-Map13.bed	1	42
							1	112	collection1	0	0	0	480	480	480	480	480	22	114	13936	collection1	NA	NA	NA	NA	NA	DTX-incomp_20170608114601-B-P136.285-Map5.bed	1	35
							1	113	collection1	0	0	0	480	480	480	480	480	69	114	13889	collection1	NA	NA	NA	NA	NA	DTX-incomp_20170608114601-B-P143.279-Map12.bed	1	84
							1	115	collection1	0	0	0	480	480	480	480	480	23	114	13935	collection1	NA	NA	NA	NA	NA	DTX-incomp_20170608114601-B-P167.265-Map5.bed	1	39
							1	116	collection1	0	0	0	480	480	480	480	480	14	114	13944	collection1	NA	NA	NA	NA	NA	DTX-incomp_20170608114601-B-P169.264-Map3.bed	1	19
							1	118	collection1	0	0	0	480	480	480	480	480	182	114	13776	collection1	NA	NA	NA	NA	NA	DTX-incomp_20170608114601-B-P22.10-Map20.bed	1	314
							1	119	collection1	0	0	0	480	480	480	480	480	19	114	13939	collection1	NA	NA	NA	NA	NA	DTX-incomp_20170608114601-B-P238.223-Map8.bed	1	40
							1	123	collection1	0	0	0	480	480	480	480	480	24	114	13934	collection1	NA	NA	NA	NA	NA	DTX-incomp_20170608114601-B-P290.200-Map10.bed	1	38
							1	127	collection1	0	0	0	480	480	480	480	480	14	114	13944	collection1	NA	NA	NA	NA	NA	DTX-incomp_20170608114601-B-P419.109-Map5.bed	1	26
							1	128	collection1	0	0	0	480	480	480	480	480	43	114	13915	collection1	NA	NA	NA	NA	NA	DTX-incomp_20170608114601-B-P435.96-Map5.bed	1	63
							1	129	collection1	0	0	0	480	480	480	480	480	9	114	13949	collection1	NA	NA	NA	NA	NA	DTX-incomp_20170608114601-B-P468.74-Map5.bed	1	17
							1	130	collection1	0	0	0	480	480	480	480	480	10	114	13948	collection1	NA	NA	NA	NA	NA	DTX-incomp_20170608114601-B-P474.69-Map7.bed	1	16
							1	131	collection1	0	0	0	480	480	480	480	480	16	114	13942	collection1	NA	NA	NA	NA	NA	DTX-incomp_20170608114601-B-P539.14-Map3.bed	1	25
							1	132	collection1	0	0	0	480	480	480	480	480	34	114	13924	collection1	NA	NA	NA	NA	NA	DTX-incomp_20170608114601-B-P548.5-Map3.bed	1	45
							1	134	collection1	0	0	0	480	480	480	480	480	153	114	13805	collection1	NA	NA	NA	NA	NA	DTX-incomp_20170608114601-B-P99.304-Map12.bed	1	202
							1	135	collection1	0	0	0	480	480	480	480	480	145	114	13813	collection1	NA	NA	NA	NA	NA	DTX-incomp_20170608114601-B-R1004-Map18_reversed.bed	1	215
							1	140	collection1	0	0	0	480	480	480	480	480	16	114	13942	collection1	NA	NA	NA	NA	NA	DTX-incomp_20170608114601-B-R1190-Map4.bed	1	30
							1	141	collection1	0	0	0	480	480	480	480	480	5	114	13953	collection1	NA	NA	NA	NA	NA	DTX-incomp_20170608114601-B-R1239-Map4.bed	1	8
							1	142	collection1	0	0	0	480	480	480	480	480	17	114	13941	collection1	NA	NA	NA	NA	NA	DTX-incomp_20170608114601-B-R1246-Map5_reversed.bed	1	22
							1	143	collection1	0	0	0	480	480	480	480	480	42	114	13916	collection1	NA	NA	NA	NA	NA	DTX-incomp_20170608114601-B-R1265-Map3.bed	1	43
							1	146	collection1	0	0	0	480	480	480	480	480	17	114	13941	collection1	NA	NA	NA	NA	NA	DTX-incomp_20170608114601-B-R1321-Map3_reversed.bed	1	19
							1	149	collection1	0	0	0	480	480	480	480	480	13	114	13945	collection1	NA	NA	NA	NA	NA	DTX-incomp_20170608114601-B-R1374-Map7.bed	1	17
							1	150	collection1	0	0	0	480	480	480	480	480	20	114	13938	collection1	NA	NA	NA	NA	NA	DTX-incomp_20170608114601-B-R14-Map3_reversed.bed	1	24
							1	154	collection1	0	0	0	480	480	480	480	480	57	114	13901	collection1	NA	NA	NA	NA	NA	DTX-incomp_20170608114601-B-R1669-Map8.bed	1	76
							1	155	collection1	0	0	0	480	480	480	480	480	12	114	13946	collection1	NA	NA	NA	NA	NA	DTX-incomp_20170608114601-B-R1731-Map3.bed	1	20
							1	156	collection1	0	0	0	480	480	480	480	480	44	114	13914	collection1	NA	NA	NA	NA	NA	DTX-incomp_20170608114601-B-R182-Map20.bed	1	67
							1	159	collection1	0	0	0	480	480	480	480	480	13	114	13945	collection1	NA	NA	NA	NA	NA	DTX-incomp_20170608114601-B-R225-Map5.bed	1	17
							1	160	collection1	0	0	0	480	480	480	480	480	12	114	13946	collection1	NA	NA	NA	NA	NA	DTX-incomp_20170608114601-B-R2549-Map3.bed	1	14
							1	162	collection1	0	0	0	480	480	480	480	480	34	114	13924	collection1	NA	NA	NA	NA	NA	DTX-incomp_20170608114601-B-R27-Map20.bed	1	56
							1	163	collection1	0	0	0	480	480	480	480	480	48	114	13910	collection1	NA	NA	NA	NA	NA	DTX-incomp_20170608114601-B-R272-Map20.bed	1	72
							1	164	collection1	0	0	0	480	480	480	480	480	27	114	13931	collection1	NA	NA	NA	NA	NA	DTX-incomp_20170608114601-B-R337-Map3.bed	1	31
							1	165	collection1	0	0	0	480	480	480	480	480	12	114	13946	collection1	NA	NA	NA	NA	NA	DTX-incomp_20170608114601-B-R339-Map3_reversed.bed	1	16
							1	166	collection1	0	0	0	480	480	480	480	480	28	114	13930	collection1	NA	NA	NA	NA	NA	DTX-incomp_20170608114601-B-R340-Map8.bed	1	36
							1	167	collection1	0	0	0	480	480	480	480	480	38	114	13920	collection1	NA	NA	NA	NA	NA	DTX-incomp_20170608114601-B-R341-Map12_reversed.bed	1	84
							1	168	collection1	0	0	0	480	480	480	480	480	11	114	13947	collection1	NA	NA	NA	NA	NA	DTX-incomp_20170608114601-B-R359-Map3_reversed.bed	1	13
							1	170	collection1	0	0	0	480	480	480	480	480	20	114	13938	collection1	NA	NA	NA	NA	NA	DTX-incomp_20170608114601-B-R460-Map13.bed	1	22
							1	172	collection1	0	0	0	480	480	480	480	480	20	114	13938	collection1	NA	NA	NA	NA	NA	DTX-incomp_20170608114601-B-R5-Map20.bed	1	35
							1	174	collection1	0	0	0	480	480	480	480	480	36	114	13922	collection1	NA	NA	NA	NA	NA	DTX-incomp_20170608114601-B-R536-Map11.bed	1	56
							1	176	collection1	0	0	0	480	480	480	480	480	12	114	13946	collection1	NA	NA	NA	NA	NA	DTX-incomp_20170608114601-B-R670-Map5.bed	1	18
							1	179	collection1	0	0	0	480	480	480	480	480	16	114	13942	collection1	NA	NA	NA	NA	NA	DTX-incomp_20170608114601-B-R700-Map3.bed	1	19
							1	180	collection1	0	0	0	480	480	480	480	480	44	114	13914	collection1	NA	NA	NA	NA	NA	DTX-incomp_20170608114601-B-R721-Map3.bed	1	60
							1	182	collection1	0	0	0	480	480	480	480	480	13	114	13945	collection1	NA	NA	NA	NA	NA	DTX-incomp_20170608114601-B-R815-Map6.bed	1	16
							1	183	collection1	0	0	0	480	480	480	480	480	11	114	13947	collection1	NA	NA	NA	NA	NA	DTX-incomp_20170608114601-B-R836-Map5.bed	1	16
							1	187	collection1	0	0	0	480	480	480	480	480	11	114	13947	collection1	NA	NA	NA	NA	NA	DTX-incomp_20170608114601-B-R892-Map5.bed	1	17
							1	188	collection1	0	0	0	480	480	480	480	480	13	114	13945	collection1	NA	NA	NA	NA	NA	DTX-incomp_20170608114601-B-R928-Map3.bed	1	19
							1	190	collection1	0	0	0	480	480	480	480	480	14	114	13944	collection1	NA	NA	NA	NA	NA	DXX-MITE_20170608114601-B-G1579-Map3.bed	1	23
							1	191	collection1	0	0	0	480	480	480	480	480	97	114	13861	collection1	NA	NA	NA	NA	NA	DXX-MITE_20170608114601-B-G1586-Map10.bed	1	136
							1	192	collection1	0	0	0	480	480	480	480	480	27	114	13931	collection1	NA	NA	NA	NA	NA	DXX-MITE_20170608114601-B-G162-Map20.bed	1	52
							1	195	collection1	0	0	0	480	480	480	480	480	7	114	13951	collection1	NA	NA	NA	NA	NA	DXX-MITE_20170608114601-B-G1666-Map4.bed	1	13
							1	196	collection1	0	0	0	480	480	480	480	480	40	114	13918	collection1	NA	NA	NA	NA	NA	DXX-MITE_20170608114601-B-G1712-Map5.bed	1	53
							1	198	collection1	0	0	0	480	480	480	480	480	40	114	13918	collection1	NA	NA	NA	NA	NA	DXX-MITE_20170608114601-B-G1760-Map20.bed	1	52
							1	200	collection1	0	0	0	480	480	480	480	480	181	114	13777	collection1	NA	NA	NA	NA	NA	DXX-MITE_20170608114601-B-G1872-Map11.bed	1	260
							1	201	collection1	0	0	0	480	480	480	480	480	6	114	13952	collection1	NA	NA	NA	NA	NA	DXX-MITE_20170608114601-B-G1905-Map3.bed	1	12
							1	202	collection1	0	0	0	480	480	480	480	480	40	114	13918	collection1	NA	NA	NA	NA	NA	DXX-MITE_20170608114601-B-G1923-Map5.bed	1	59
							1	203	collection1	0	0	0	480	480	480	480	480	44	114	13914	collection1	NA	NA	NA	NA	NA	DXX-MITE_20170608114601-B-G1928-Map6.bed	1	69
							1	204	collection1	0	0	0	480	480	480	480	480	34	114	13924	collection1	NA	NA	NA	NA	NA	DXX-MITE_20170608114601-B-G2130-Map6.bed	1	46
							1	207	collection1	0	0	0	480	480	480	480	480	8	114	13950	collection1	NA	NA	NA	NA	NA	DXX-MITE_20170608114601-B-G347-Map17.bed	1	12
							1	208	collection1	0	0	0	480	480	480	480	480	9	114	13949	collection1	NA	NA	NA	NA	NA	DXX-MITE_20170608114601-B-G392-Map17.bed	1	21
							1	211	collection1	0	0	0	480	480	480	480	480	77	114	13881	collection1	NA	NA	NA	NA	NA	DXX-MITE_20170608114601-B-G966-Map7.bed	1	100
							1	214	collection1	0	0	0	480	480	480	480	480	57	114	13901	collection1	NA	NA	NA	NA	NA	DXX-MITE_20170608114601-B-P142.280-Map14.bed	1	109
							1	215	collection1	0	0	0	480	480	480	480	480	49	114	13909	collection1	NA	NA	NA	NA	NA	DXX-MITE_20170608114601-B-P151.153-Map14.bed	1	86
							1	216	collection1	0	0	0	480	480	480	480	480	50	114	13908	collection1	NA	NA	NA	NA	NA	DXX-MITE_20170608114601-B-P224.232-Map7.bed	1	60
							1	217	collection1	0	0	0	480	480	480	480	480	26	114	13932	collection1	NA	NA	NA	NA	NA	DXX-MITE_20170608114601-B-P237.153-Map3.bed	1	47
							1	218	collection1	0	0	0	480	480	480	480	480	12	114	13946	collection1	NA	NA	NA	NA	NA	DXX-MITE_20170608114601-B-P293.197-Map7.bed	1	23
							1	219	collection1	0	0	0	480	480	480	480	480	10	114	13948	collection1	NA	NA	NA	NA	NA	DXX-MITE_20170608114601-B-P304.189-Map5.bed	1	12
							1	221	collection1	0	0	0	480	480	480	480	480	35	114	13923	collection1	NA	NA	NA	NA	NA	DXX-MITE_20170608114601-B-P325.5-Map3.bed	1	51
							1	224	collection1	0	0	0	480	480	480	480	480	41	114	13917	collection1	NA	NA	NA	NA	NA	DXX-MITE_20170608114601-B-P354.153-Map5.bed	1	71
							1	225	collection1	0	0	0	480	480	480	480	480	57	114	13901	collection1	NA	NA	NA	NA	NA	DXX-MITE_20170608114601-B-P362.149-Map16.bed	1	81
							1	226	collection1	0	0	0	480	480	480	480	480	35	114	13923	collection1	NA	NA	NA	NA	NA	DXX-MITE_20170608114601-B-P405.117-Map8.bed	1	50
							1	227	collection1	0	0	0	480	480	480	480	480	57	114	13901	collection1	NA	NA	NA	NA	NA	DXX-MITE_20170608114601-B-P436.95-Map16.bed	1	72
							1	229	collection1	0	0	0	480	480	480	480	480	4	114	13954	collection1	NA	NA	NA	NA	NA	DXX-MITE_20170608114601-B-P493.54-Map3.bed	1	8
							1	231	collection1	0	0	0	480	480	480	480	480	13	114	13945	collection1	NA	NA	NA	NA	NA	DXX-MITE_20170608114601-B-P521.31-Map5.bed	1	23
							1	232	collection1	0	0	0	480	480	480	480	480	14	114	13944	collection1	NA	NA	NA	NA	NA	DXX-MITE_20170608114601-B-P533.20-Map3.bed	1	17
							1	233	collection1	0	0	0	480	480	480	480	480	15	114	13943	collection1	NA	NA	NA	NA	NA	DXX-MITE_20170608114601-B-P55.319-Map6.bed	1	20
							1	234	collection1	0	0	0	480	480	480	480	480	54	114	13904	collection1	NA	NA	NA	NA	NA	DXX-MITE_20170608114601-B-P81.310-Map20.bed	1	98
							1	235	collection1	0	0	0	480	480	480	480	480	5	114	13953	collection1	NA	NA	NA	NA	NA	DXX-MITE_20170608114601-B-R1002-Map14.bed	1	8
							1	237	collection1	0	0	0	480	480	480	480	480	39	114	13919	collection1	NA	NA	NA	NA	NA	DXX-MITE_20170608114601-B-R1281-Map6.bed	1	61
							1	239	collection1	0	0	0	480	480	480	480	480	12	114	13946	collection1	NA	NA	NA	NA	NA	DXX-MITE_20170608114601-B-R1347-Map5.bed	1	17
							1	241	collection1	0	0	0	480	480	480	480	480	96	114	13862	collection1	NA	NA	NA	NA	NA	DXX-MITE_20170608114601-B-R1686-Map9.bed	1	136
							1	242	collection1	0	0	0	480	480	480	480	480	38	114	13920	collection1	NA	NA	NA	NA	NA	DXX-MITE_20170608114601-B-R1698-Map3.bed	1	42
							1	246	collection1	0	0	0	480	480	480	480	480	20	114	13938	collection1	NA	NA	NA	NA	NA	DXX-MITE_20170608114601-B-R511-Map3.bed	1	28
							1	247	collection1	0	0	0	480	480	480	480	480	21	114	13937	collection1	NA	NA	NA	NA	NA	DXX-MITE_20170608114601-B-R672-Map8.bed	1	30
							1	248	collection1	0	0	0	480	480	480	480	480	5	114	13953	collection1	NA	NA	NA	NA	NA	DXX_20170608114601-B-G1033-Map10.bed	1	8
							1	250	collection1	0	0	0	480	480	480	480	480	8	114	13950	collection1	NA	NA	NA	NA	NA	DXX_20170608114601-B-G2059-Map7.bed	1	10
							1	251	collection1	0	0	0	480	480	480	480	480	37	114	13921	collection1	NA	NA	NA	NA	NA	DXX_20170608114601-B-G22-Map3.bed	1	44
							1	252	collection1	0	0	0	480	480	480	480	480	5	114	13953	collection1	NA	NA	NA	NA	NA	DXX_20170608114601-B-G380-Map3.bed	1	15
							1	253	collection1	0	0	0	480	480	480	480	480	5	114	13953	collection1	NA	NA	NA	NA	NA	DXX_20170608114601-B-G772-Map6.bed	1	6
							1	254	collection1	0	0	0	480	480	480	480	480	3	114	13955	collection1	NA	NA	NA	NA	NA	DXX_20170608114601-B-G886-Map3.bed	1	3
							1	256	collection1	0	0	0	480	480	480	480	480	18	114	13940	collection1	NA	NA	NA	NA	NA	DXX_20170608114601-B-R1774-Map3_reversed.bed	1	20
							1	257	collection1	0	0	0	480	480	480	480	480	20	114	13938	collection1	NA	NA	NA	NA	NA	DXX_20170608114601-B-R689-Map6.bed	1	48
							1	258	collection1	0	0	0	480	480	480	480	480	132	114	13826	collection1	NA	NA	NA	NA	NA	DXX_20170608114601-B-R690-Map5.bed	1	173
							1	259	collection1	0	0	0	480	480	480	480	480	15	114	13943	collection1	NA	NA	NA	NA	NA	DXX_20170608114601-B-R819-Map3.bed	1	20
							1	260	collection1	0	0	0	480	480	480	480	480	15	114	13943	collection1	NA	NA	NA	NA	NA	DXX_20170608114601-B-R940-Map4.bed	1	19
							1	262	collection1	0	0	0	480	480	480	480	480	10	114	13948	collection1	NA	NA	NA	NA	NA	PotentialHostGene_20170608114601-B-G157-Map3.bed	1	15
							1	263	collection1	0	0	0	480	480	480	480	480	14	114	13944	collection1	NA	NA	NA	NA	NA	PotentialHostGene_20170608114601-B-G1788-Map3.bed	1	14
							1	265	collection1	0	0	0	480	480	480	480	480	22	114	13936	collection1	NA	NA	NA	NA	NA	PotentialHostGene_20170608114601-B-R1197-Map3.bed	1	116
							1	266	collection1	0	0	0	480	480	480	480	480	15	114	13943	collection1	NA	NA	NA	NA	NA	PotentialHostGene_20170608114601-B-R1241-Map3.bed	1	32
							1	268	collection1	0	0	0	480	480	480	480	480	2	114	13956	collection1	NA	NA	NA	NA	NA	PotentialHostGene_20170608114601-B-R1941-Map8.bed	1	14
							1	269	collection1	0	0	0	480	480	480	480	480	11	114	13947	collection1	NA	NA	NA	NA	NA	PotentialHostGene_20170608114601-B-R201-Map4.bed	1	25
							1	270	collection1	0	0	0	480	480	480	480	480	30	114	13928	collection1	NA	NA	NA	NA	NA	PotentialHostGene_20170608114601-B-R2225-Map3.bed	1	58
							1	271	collection1	0	0	0	480	480	480	480	480	19	114	13939	collection1	NA	NA	NA	NA	NA	PotentialHostGene_20170608114601-B-R2245-Map3.bed	1	65
							1	272	collection1	0	0	0	480	480	480	480	480	9	114	13949	collection1	NA	NA	NA	NA	NA	PotentialHostGene_20170608114601-B-R2313-Map6.bed	1	48
							1	275	collection1	0	0	0	480	480	480	480	480	29	114	13929	collection1	NA	NA	NA	NA	NA	PotentialHostGene_20170608114601-B-R546-Map6.bed	1	37
							1	279	collection1	0	0	0	480	480	480	480	480	38	114	13920	collection1	NA	NA	NA	NA	NA	RIX-comp_20170608114601-B-G1004-Map3_reversed.bed	1	58
							1	280	collection1	0	0	0	480	480	480	480	480	37	114	13921	collection1	NA	NA	NA	NA	NA	RIX-comp_20170608114601-B-G1064-Map4.bed	1	62
							1	283	collection1	0	0	0	480	480	480	480	480	45	114	13913	collection1	NA	NA	NA	NA	NA	RIX-comp_20170608114601-B-G1182-Map7_reversed.bed	1	65
							1	284	collection1	0	0	0	480	480	480	480	480	38	114	13920	collection1	NA	NA	NA	NA	NA	RIX-comp_20170608114601-B-G1201-Map13.bed	1	54
							1	285	collection1	0	0	0	480	480	480	480	480	28	114	13930	collection1	NA	NA	NA	NA	NA	RIX-comp_20170608114601-B-G1247-Map3.bed	1	35
							1	286	collection1	0	0	0	480	480	480	480	480	38	114	13920	collection1	NA	NA	NA	NA	NA	RIX-comp_20170608114601-B-G1353-Map4_reversed.bed	1	58
							1	297	collection1	0	0	0	480	480	480	480	480	60	114	13898	collection1	NA	NA	NA	NA	NA	RIX-comp_20170608114601-B-G674-Map8_reversed.bed	1	92
							1	298	collection1	0	0	0	480	480	480	480	480	62	114	13896	collection1	NA	NA	NA	NA	NA	RIX-comp_20170608114601-B-G871-Map6_reversed.bed	1	98
							1	307	collection1	0	0	0	480	480	480	480	480	69	114	13889	collection1	NA	NA	NA	NA	NA	RIX-comp_20170608114601-B-P338.167-Map4.bed	1	92
							1	312	collection1	0	0	0	480	480	480	480	480	88	114	13870	collection1	NA	NA	NA	NA	NA	RIX-comp_20170608114601-B-R1017-Map3_reversed.bed	1	135
							1	313	collection1	0	0	0	480	480	480	480	480	74	114	13884	collection1	NA	NA	NA	NA	NA	RIX-comp_20170608114601-B-R1039-Map9.bed	1	111
							1	314	collection1	0	0	0	480	480	480	480	480	27	114	13931	collection1	NA	NA	NA	NA	NA	RIX-comp_20170608114601-B-R1046-Map5.bed	1	31
							1	316	collection1	0	0	0	480	480	480	480	480	15	114	13943	collection1	NA	NA	NA	NA	NA	RIX-comp_20170608114601-B-R1051-Map4.bed	1	16
							1	326	collection1	0	0	0	480	480	480	480	480	39	114	13919	collection1	NA	NA	NA	NA	NA	RIX-comp_20170608114601-B-R1130-Map5.bed	1	57
							1	327	collection1	0	0	0	480	480	480	480	480	44	114	13914	collection1	NA	NA	NA	NA	NA	RIX-comp_20170608114601-B-R1145-Map6.bed	1	67
							1	328	collection1	0	0	0	480	480	480	480	480	52	114	13906	collection1	NA	NA	NA	NA	NA	RIX-comp_20170608114601-B-R1154-Map4.bed	1	76
							1	329	collection1	0	0	0	480	480	480	480	480	1	114	13957	collection1	NA	NA	NA	NA	NA	RIX-comp_20170608114601-B-R1163-Map4.bed	1	2
							1	334	collection1	0	0	0	480	480	480	480	480	65	114	13893	collection1	NA	NA	NA	NA	NA	RIX-comp_20170608114601-B-R1221-Map6_reversed.bed	1	94
							1	339	collection1	0	0	0	480	480	480	480	480	30	114	13928	collection1	NA	NA	NA	NA	NA	RIX-comp_20170608114601-B-R1267-Map8_reversed.bed	1	36
							1	342	collection1	0	0	0	480	480	480	480	480	27	114	13931	collection1	NA	NA	NA	NA	NA	RIX-comp_20170608114601-B-R1327-Map5.bed	1	40
							1	345	collection1	0	0	0	480	480	480	480	480	29	114	13929	collection1	NA	NA	NA	NA	NA	RIX-comp_20170608114601-B-R1383-Map3.bed	1	41
							1	346	collection1	0	0	0	480	480	480	480	480	68	114	13890	collection1	NA	NA	NA	NA	NA	RIX-comp_20170608114601-B-R1388-Map12.bed	1	91
							1	347	collection1	0	0	0	480	480	480	480	480	58	114	13900	collection1	NA	NA	NA	NA	NA	RIX-comp_20170608114601-B-R1389-Map5.bed	1	83
							1	351	collection1	0	0	0	480	480	480	480	480	66	114	13892	collection1	NA	NA	NA	NA	NA	RIX-comp_20170608114601-B-R1486-Map4_reversed.bed	1	104
							1	352	collection1	0	0	0	480	480	480	480	480	37	114	13921	collection1	NA	NA	NA	NA	NA	RIX-comp_20170608114601-B-R1501-Map6_reversed.bed	1	72
							1	355	collection1	0	0	0	480	480	480	480	480	21	114	13937	collection1	NA	NA	NA	NA	NA	RIX-comp_20170608114601-B-R1605-Map3.bed	1	29
							1	357	collection1	0	0	0	480	480	480	480	480	23	114	13935	collection1	NA	NA	NA	NA	NA	RIX-comp_20170608114601-B-R1624-Map3.bed	1	36
							1	359	collection1	0	0	0	480	480	480	480	480	6	114	13952	collection1	NA	NA	NA	NA	NA	RIX-comp_20170608114601-B-R1656-Map3.bed	1	15
							1	362	collection1	0	0	0	480	480	480	480	480	61	114	13897	collection1	NA	NA	NA	NA	NA	RIX-comp_20170608114601-B-R1701-Map5_reversed.bed	1	110
							1	365	collection1	0	0	0	480	480	480	480	480	15	114	13943	collection1	NA	NA	NA	NA	NA	RIX-comp_20170608114601-B-R1772-Map3_reversed.bed	1	21
							1	366	collection1	0	0	0	480	480	480	480	480	105	114	13853	collection1	NA	NA	NA	NA	NA	RIX-comp_20170608114601-B-R1914-Map8_reversed.bed	1	165
							1	371	collection1	0	0	0	480	480	480	480	480	109	114	13849	collection1	NA	NA	NA	NA	NA	RIX-comp_20170608114601-B-R212-Map18.bed	1	159
							1	375	collection1	0	0	0	480	480	480	480	480	7	114	13951	collection1	NA	NA	NA	NA	NA	RIX-comp_20170608114601-B-R2298-Map3_reversed.bed	1	11
							1	378	collection1	0	0	0	480	480	480	480	480	43	114	13915	collection1	NA	NA	NA	NA	NA	RIX-comp_20170608114601-B-R2338-Map3.bed	1	55
							1	382	collection1	0	0	0	480	480	480	480	480	13	114	13945	collection1	NA	NA	NA	NA	NA	RIX-comp_20170608114601-B-R2483-Map3_reversed.bed	1	14
							1	383	collection1	0	0	0	480	480	480	480	480	33	114	13925	collection1	NA	NA	NA	NA	NA	RIX-comp_20170608114601-B-R2567-Map4.bed	1	43
							1	388	collection1	0	0	0	480	480	480	480	480	73	114	13885	collection1	NA	NA	NA	NA	NA	RIX-comp_20170608114601-B-R316-Map9.bed	1	101
							1	393	collection1	0	0	0	480	480	480	480	480	60	114	13898	collection1	NA	NA	NA	NA	NA	RIX-comp_20170608114601-B-R338-Map7_reversed.bed	1	91
							1	397	collection1	0	0	0	480	480	480	480	480	9	114	13949	collection1	NA	NA	NA	NA	NA	RIX-comp_20170608114601-B-R372-Map3.bed	1	15
							1	398	collection1	0	0	0	480	480	480	480	480	85	114	13873	collection1	NA	NA	NA	NA	NA	RIX-comp_20170608114601-B-R375-Map7.bed	1	114
							1	401	collection1	0	0	0	480	480	480	480	480	93	114	13865	collection1	NA	NA	NA	NA	NA	RIX-comp_20170608114601-B-R384-Map8.bed	1	139
							1	403	collection1	0	0	0	480	480	480	480	480	238	114	13720	collection1	NA	NA	NA	NA	NA	RIX-comp_20170608114601-B-R419-Map17.bed	1	365
							1	404	collection1	0	0	0	480	480	480	480	480	38	114	13920	collection1	NA	NA	NA	NA	NA	RIX-comp_20170608114601-B-R424-Map5_reversed.bed	1	62
							1	409	collection1	0	0	0	480	480	480	480	480	61	114	13897	collection1	NA	NA	NA	NA	NA	RIX-comp_20170608114601-B-R475-Map8.bed	1	84
							1	413	collection1	0	0	0	480	480	480	480	480	62	114	13896	collection1	NA	NA	NA	NA	NA	RIX-comp_20170608114601-B-R525-Map5.bed	1	93
							1	416	collection1	0	0	0	480	480	480	480	480	27	114	13931	collection1	NA	NA	NA	NA	NA	RIX-comp_20170608114601-B-R553-Map4.bed	1	51
							1	419	collection1	0	0	0	480	480	480	480	480	34	114	13924	collection1	NA	NA	NA	NA	NA	RIX-comp_20170608114601-B-R579-Map3_reversed.bed	1	47
							1	421	collection1	0	0	0	480	480	480	480	480	106	114	13852	collection1	NA	NA	NA	NA	NA	RIX-comp_20170608114601-B-R584-Map15.bed	1	180
							1	428	collection1	0	0	0	480	480	480	480	480	77	114	13881	collection1	NA	NA	NA	NA	NA	RIX-comp_20170608114601-B-R635-Map7_reversed.bed	1	117
							1	430	collection1	0	0	0	480	480	480	480	480	81	114	13877	collection1	NA	NA	NA	NA	NA	RIX-comp_20170608114601-B-R641-Map6.bed	1	130
							1	431	collection1	0	0	0	480	480	480	480	480	38	114	13920	collection1	NA	NA	NA	NA	NA	RIX-comp_20170608114601-B-R65-Map5_reversed.bed	1	59
							1	433	collection1	0	0	0	480	480	480	480	480	8	114	13950	collection1	NA	NA	NA	NA	NA	RIX-comp_20170608114601-B-R657-Map3.bed	1	9
							1	434	collection1	0	0	0	480	480	480	480	480	30	114	13928	collection1	NA	NA	NA	NA	NA	RIX-comp_20170608114601-B-R662-Map5.bed	1	48
							1	435	collection1	0	0	0	480	480	480	480	480	47	114	13911	collection1	NA	NA	NA	NA	NA	RIX-comp_20170608114601-B-R665-Map4.bed	1	73
							1	436	collection1	0	0	0	480	480	480	480	480	38	114	13920	collection1	NA	NA	NA	NA	NA	RIX-comp_20170608114601-B-R667-Map3.bed	1	45
							1	438	collection1	0	0	0	480	480	480	480	480	53	114	13905	collection1	NA	NA	NA	NA	NA	RIX-comp_20170608114601-B-R685-Map3.bed	1	71
							1	439	collection1	0	0	0	480	480	480	480	480	307	114	13651	collection1	NA	NA	NA	NA	NA	RIX-comp_20170608114601-B-R69-Map13.bed	1	478
							1	440	collection1	0	0	0	480	480	480	480	480	41	114	13917	collection1	NA	NA	NA	NA	NA	RIX-comp_20170608114601-B-R697-Map7_reversed.bed	1	57
							1	442	collection1	0	0	0	480	480	480	480	480	44	114	13914	collection1	NA	NA	NA	NA	NA	RIX-comp_20170608114601-B-R728-Map7_reversed.bed	1	54
							1	443	collection1	0	0	0	480	480	480	480	480	190	114	13768	collection1	NA	NA	NA	NA	NA	RIX-comp_20170608114601-B-R731-Map15.bed	1	288
							1	444	collection1	0	0	0	480	480	480	480	480	137	114	13821	collection1	NA	NA	NA	NA	NA	RIX-comp_20170608114601-B-R737-Map10.bed	1	222
							1	447	collection1	0	0	0	480	480	480	480	480	71	114	13887	collection1	NA	NA	NA	NA	NA	RIX-comp_20170608114601-B-R759-Map7_reversed.bed	1	112
							1	448	collection1	0	0	0	480	480	480	480	480	38	114	13920	collection1	NA	NA	NA	NA	NA	RIX-comp_20170608114601-B-R79-Map6.bed	1	61
							1	453	collection1	0	0	0	480	480	480	480	480	36	114	13922	collection1	NA	NA	NA	NA	NA	RIX-comp_20170608114601-B-R826-Map12.bed	1	45
							1	455	collection1	0	0	0	480	480	480	480	480	53	114	13905	collection1	NA	NA	NA	NA	NA	RIX-comp_20170608114601-B-R860-Map7.bed	1	69
							1	456	collection1	0	0	0	480	480	480	480	480	29	114	13929	collection1	NA	NA	NA	NA	NA	RIX-comp_20170608114601-B-R882-Map3.bed	1	41
							1	459	collection1	0	0	0	480	480	480	480	480	33	114	13925	collection1	NA	NA	NA	NA	NA	RIX-comp_20170608114601-B-R894-Map5.bed	1	60
							1	465	collection1	0	0	0	480	480	480	480	480	73	114	13885	collection1	NA	NA	NA	NA	NA	RIX-comp_20170608114601-B-R938-Map11_reversed.bed	1	131
							1	471	collection1	0	0	0	480	480	480	480	480	35	114	13923	collection1	NA	NA	NA	NA	NA	RIX-incomp-chim_20170608114601-B-G1723-Map3.bed	1	49
							1	472	collection1	0	0	0	480	480	480	480	480	52	114	13906	collection1	NA	NA	NA	NA	NA	RIX-incomp-chim_20170608114601-B-P320.178-Map20.bed	1	80
							1	480	collection1	0	0	0	480	480	480	480	480	21	114	13937	collection1	NA	NA	NA	NA	NA	RIX-incomp_20170608114601-B-G1058-Map6_reversed.bed	1	36
							1	482	collection1	0	0	0	480	480	480	480	480	66	114	13892	collection1	NA	NA	NA	NA	NA	RIX-incomp_20170608114601-B-G1124-Map4_reversed.bed	1	107
							1	485	collection1	0	0	0	480	480	480	480	480	36	114	13922	collection1	NA	NA	NA	NA	NA	RIX-incomp_20170608114601-B-G1292-Map4.bed	1	47
							1	489	collection1	0	0	0	480	480	480	480	480	53	114	13905	collection1	NA	NA	NA	NA	NA	RIX-incomp_20170608114601-B-G1359-Map6_reversed.bed	1	74
							1	492	collection1	0	0	0	480	480	480	480	480	52	114	13906	collection1	NA	NA	NA	NA	NA	RIX-incomp_20170608114601-B-G1431-Map4_reversed.bed	1	77
							1	495	collection1	0	0	0	480	480	480	480	480	35	114	13923	collection1	NA	NA	NA	NA	NA	RIX-incomp_20170608114601-B-G1504-Map3_reversed.bed	1	42
							1	497	collection1	0	0	0	480	480	480	480	480	33	114	13925	collection1	NA	NA	NA	NA	NA	RIX-incomp_20170608114601-B-G1653-Map4.bed	1	54
							1	504	collection1	0	0	0	480	480	480	480	480	12	114	13946	collection1	NA	NA	NA	NA	NA	RIX-incomp_20170608114601-B-G253-Map7.bed	1	20
							1	505	collection1	0	0	0	480	480	480	480	480	52	114	13906	collection1	NA	NA	NA	NA	NA	RIX-incomp_20170608114601-B-G263-Map4.bed	1	70
							1	506	collection1	0	0	0	480	480	480	480	480	50	114	13908	collection1	NA	NA	NA	NA	NA	RIX-incomp_20170608114601-B-G31-Map3.bed	1	62
							1	509	collection1	0	0	0	480	480	480	480	480	69	114	13889	collection1	NA	NA	NA	NA	NA	RIX-incomp_20170608114601-B-G407-Map3.bed	1	102
							1	512	collection1	0	0	0	480	480	480	480	480	241	114	13717	collection1	NA	NA	NA	NA	NA	RIX-incomp_20170608114601-B-G53-Map20.bed	1	366
							1	515	collection1	0	0	0	480	480	480	480	480	20	114	13938	collection1	NA	NA	NA	NA	NA	RIX-incomp_20170608114601-B-G661-Map3.bed	1	32
							1	516	collection1	0	0	0	480	480	480	480	480	183	114	13775	collection1	NA	NA	NA	NA	NA	RIX-incomp_20170608114601-B-G74-Map3.bed	1	278
							1	520	collection1	0	0	0	480	480	480	480	480	41	114	13917	collection1	NA	NA	NA	NA	NA	RIX-incomp_20170608114601-B-G928-Map3.bed	1	70
							1	521	collection1	0	0	0	480	480	480	480	480	26	114	13932	collection1	NA	NA	NA	NA	NA	RIX-incomp_20170608114601-B-G973-Map3.bed	1	33
							1	526	collection1	0	0	0	480	480	480	480	480	166	114	13792	collection1	NA	NA	NA	NA	NA	RIX-incomp_20170608114601-B-P323.66-Map9.bed	1	254
							1	534	collection1	0	0	0	480	480	480	480	480	22	114	13936	collection1	NA	NA	NA	NA	NA	RIX-incomp_20170608114601-B-R1022-Map11.bed	1	25
							1	537	collection1	0	0	0	480	480	480	480	480	25	114	13933	collection1	NA	NA	NA	NA	NA	RIX-incomp_20170608114601-B-R1096-Map5.bed	1	31
							1	538	collection1	0	0	0	480	480	480	480	480	134	114	13824	collection1	NA	NA	NA	NA	NA	RIX-incomp_20170608114601-B-R110-Map20_reversed.bed	1	191
							1	539	collection1	0	0	0	480	480	480	480	480	44	114	13914	collection1	NA	NA	NA	NA	NA	RIX-incomp_20170608114601-B-R1147-Map9.bed	1	65
							1	544	collection1	0	0	0	480	480	480	480	480	81	114	13877	collection1	NA	NA	NA	NA	NA	RIX-incomp_20170608114601-B-R1269-Map3.bed	1	111
							1	545	collection1	0	0	0	480	480	480	480	480	44	114	13914	collection1	NA	NA	NA	NA	NA	RIX-incomp_20170608114601-B-R1300-Map5.bed	1	73
							1	548	collection1	0	0	0	480	480	480	480	480	122	114	13836	collection1	NA	NA	NA	NA	NA	RIX-incomp_20170608114601-B-R1356-Map7.bed	1	188
							1	551	collection1	0	0	0	480	480	480	480	480	41	114	13917	collection1	NA	NA	NA	NA	NA	RIX-incomp_20170608114601-B-R142-Map4.bed	1	52
							1	552	collection1	0	0	0	480	480	480	480	480	81	114	13877	collection1	NA	NA	NA	NA	NA	RIX-incomp_20170608114601-B-R1425-Map5.bed	1	122
							1	555	collection1	0	0	0	480	480	480	480	480	5	114	13953	collection1	NA	NA	NA	NA	NA	RIX-incomp_20170608114601-B-R1482-Map3_reversed.bed	1	5
							1	556	collection1	0	0	0	480	480	480	480	480	88	114	13870	collection1	NA	NA	NA	NA	NA	RIX-incomp_20170608114601-B-R1489-Map3_reversed.bed	1	145
							1	557	collection1	0	0	0	480	480	480	480	480	45	114	13913	collection1	NA	NA	NA	NA	NA	RIX-incomp_20170608114601-B-R15-Map3.bed	1	75
							1	562	collection1	0	0	0	480	480	480	480	480	139	114	13819	collection1	NA	NA	NA	NA	NA	RIX-incomp_20170608114601-B-R1562-Map4.bed	1	231
							1	563	collection1	0	0	0	480	480	480	480	480	37	114	13921	collection1	NA	NA	NA	NA	NA	RIX-incomp_20170608114601-B-R1564-Map5.bed	1	46
							1	564	collection1	0	0	0	480	480	480	480	480	92	114	13866	collection1	NA	NA	NA	NA	NA	RIX-incomp_20170608114601-B-R1599-Map3.bed	1	137
							1	566	collection1	0	0	0	480	480	480	480	480	102	114	13856	collection1	NA	NA	NA	NA	NA	RIX-incomp_20170608114601-B-R1659-Map3.bed	1	145
							1	567	collection1	0	0	0	480	480	480	480	480	78	114	13880	collection1	NA	NA	NA	NA	NA	RIX-incomp_20170608114601-B-R168-Map15.bed	1	108
							1	569	collection1	0	0	0	480	480	480	480	480	60	114	13898	collection1	NA	NA	NA	NA	NA	RIX-incomp_20170608114601-B-R1726-Map4_reversed.bed	1	100
							1	573	collection1	0	0	0	480	480	480	480	480	42	114	13916	collection1	NA	NA	NA	NA	NA	RIX-incomp_20170608114601-B-R1784-Map4.bed	1	65
							1	574	collection1	0	0	0	480	480	480	480	480	5	114	13953	collection1	NA	NA	NA	NA	NA	RIX-incomp_20170608114601-B-R1786-Map3_reversed.bed	1	5
							1	575	collection1	0	0	0	480	480	480	480	480	6	114	13952	collection1	NA	NA	NA	NA	NA	RIX-incomp_20170608114601-B-R1789-Map3.bed	1	10
							1	577	collection1	0	0	0	480	480	480	480	480	84	114	13874	collection1	NA	NA	NA	NA	NA	RIX-incomp_20170608114601-B-R1889-Map5.bed	1	128
							1	578	collection1	0	0	0	480	480	480	480	480	30	114	13928	collection1	NA	NA	NA	NA	NA	RIX-incomp_20170608114601-B-R1913-Map3.bed	1	56
							1	580	collection1	0	0	0	480	480	480	480	480	41	114	13917	collection1	NA	NA	NA	NA	NA	RIX-incomp_20170608114601-B-R194-Map6_reversed.bed	1	52
							1	581	collection1	0	0	0	480	480	480	480	480	79	114	13879	collection1	NA	NA	NA	NA	NA	RIX-incomp_20170608114601-B-R195-Map5.bed	1	106
							1	584	collection1	0	0	0	480	480	480	480	480	20	114	13938	collection1	NA	NA	NA	NA	NA	RIX-incomp_20170608114601-B-R210-Map5.bed	1	31
							1	585	collection1	0	0	0	480	480	480	480	480	21	114	13937	collection1	NA	NA	NA	NA	NA	RIX-incomp_20170608114601-B-R213-Map5.bed	1	35
							1	590	collection1	0	0	0	480	480	480	480	480	13	114	13945	collection1	NA	NA	NA	NA	NA	RIX-incomp_20170608114601-B-R2254-Map3.bed	1	14
							1	591	collection1	0	0	0	480	480	480	480	480	63	114	13895	collection1	NA	NA	NA	NA	NA	RIX-incomp_20170608114601-B-R227-Map6.bed	1	84
							1	592	collection1	0	0	0	480	480	480	480	480	19	114	13939	collection1	NA	NA	NA	NA	NA	RIX-incomp_20170608114601-B-R2299-Map5.bed	1	25
							1	597	collection1	0	0	0	480	480	480	480	480	33	114	13925	collection1	NA	NA	NA	NA	NA	RIX-incomp_20170608114601-B-R260-Map7.bed	1	55
							1	601	collection1	0	0	0	480	480	480	480	480	2	114	13956	collection1	NA	NA	NA	NA	NA	RIX-incomp_20170608114601-B-R2975-Map3_reversed.bed	1	2
							1	612	collection1	0	0	0	480	480	480	480	480	18	114	13940	collection1	NA	NA	NA	NA	NA	RIX-incomp_20170608114601-B-R411-Map3.bed	1	24
							1	613	collection1	0	0	0	480	480	480	480	480	33	114	13925	collection1	NA	NA	NA	NA	NA	RIX-incomp_20170608114601-B-R413-Map7.bed	1	45
							1	618	collection1	0	0	0	480	480	480	480	480	53	114	13905	collection1	NA	NA	NA	NA	NA	RIX-incomp_20170608114601-B-R46-Map5.bed	1	84
							1	620	collection1	0	0	0	480	480	480	480	480	41	114	13917	collection1	NA	NA	NA	NA	NA	RIX-incomp_20170608114601-B-R484-Map3_reversed.bed	1	57
							1	623	collection1	0	0	0	480	480	480	480	480	24	114	13934	collection1	NA	NA	NA	NA	NA	RIX-incomp_20170608114601-B-R541-Map4.bed	1	38
							1	628	collection1	0	0	0	480	480	480	480	480	78	114	13880	collection1	NA	NA	NA	NA	NA	RIX-incomp_20170608114601-B-R571-Map9_reversed.bed	1	97
							1	631	collection1	0	0	0	480	480	480	480	480	103	114	13855	collection1	NA	NA	NA	NA	NA	RIX-incomp_20170608114601-B-R622-Map7_reversed.bed	1	168
							1	633	collection1	0	0	0	480	480	480	480	480	19	114	13939	collection1	NA	NA	NA	NA	NA	RIX-incomp_20170608114601-B-R64-Map4_reversed.bed	1	24
							1	634	collection1	0	0	0	480	480	480	480	480	5	114	13953	collection1	NA	NA	NA	NA	NA	RIX-incomp_20170608114601-B-R658-Map4.bed	1	6
							1	636	collection1	0	0	0	480	480	480	480	480	31	114	13927	collection1	NA	NA	NA	NA	NA	RIX-incomp_20170608114601-B-R674-Map4.bed	1	50
							1	642	collection1	0	0	0	480	480	480	480	480	59	114	13899	collection1	NA	NA	NA	NA	NA	RIX-incomp_20170608114601-B-R722-Map6.bed	1	78
							1	643	collection1	0	0	0	480	480	480	480	480	89	114	13869	collection1	NA	NA	NA	NA	NA	RIX-incomp_20170608114601-B-R749-Map8.bed	1	135
							1	644	collection1	0	0	0	480	480	480	480	480	28	114	13930	collection1	NA	NA	NA	NA	NA	RIX-incomp_20170608114601-B-R751-Map4.bed	1	42
							1	648	collection1	0	0	0	480	480	480	480	480	13	114	13945	collection1	NA	NA	NA	NA	NA	RIX-incomp_20170608114601-B-R78-Map3.bed	1	14
							1	650	collection1	0	0	0	480	480	480	480	480	27	114	13931	collection1	NA	NA	NA	NA	NA	RIX-incomp_20170608114601-B-R825-Map3_reversed.bed	1	44
							1	652	collection1	0	0	0	480	480	480	480	480	101	114	13857	collection1	NA	NA	NA	NA	NA	RIX-incomp_20170608114601-B-R841-Map4.bed	1	166
							1	655	collection1	0	0	0	480	480	480	480	480	9	114	13949	collection1	NA	NA	NA	NA	NA	RIX-incomp_20170608114601-B-R858-Map3_reversed.bed	1	12
							1	656	collection1	0	0	0	480	480	480	480	480	63	114	13895	collection1	NA	NA	NA	NA	NA	RIX-incomp_20170608114601-B-R877-Map8_reversed.bed	1	91
							1	657	collection1	0	0	0	480	480	480	480	480	23	114	13935	collection1	NA	NA	NA	NA	NA	RIX-incomp_20170608114601-B-R901-Map4.bed	1	50
							1	658	collection1	0	0	0	480	480	480	480	480	44	114	13914	collection1	NA	NA	NA	NA	NA	RIX-incomp_20170608114601-B-R911-Map4.bed	1	61
							1	659	collection1	0	0	0	480	480	480	480	480	23	114	13935	collection1	NA	NA	NA	NA	NA	RIX-incomp_20170608114601-B-R912-Map6_reversed.bed	1	30
							1	661	collection1	0	0	0	480	480	480	480	480	63	114	13895	collection1	NA	NA	NA	NA	NA	RIX-incomp_20170608114601-B-R933-Map9.bed	1	95
							1	662	collection1	0	0	0	480	480	480	480	480	9	114	13949	collection1	NA	NA	NA	NA	NA	RIX-incomp_20170608114601-B-R948-Map3.bed	1	18
							1	664	collection1	0	0	0	480	480	480	480	480	20	114	13938	collection1	NA	NA	NA	NA	NA	RIX-incomp_20170608114601-B-R957-Map3.bed	1	27
							1	665	collection1	0	0	0	480	480	480	480	480	54	114	13904	collection1	NA	NA	NA	NA	NA	RIX-incomp_20170608114601-B-R967-Map14.bed	1	78
							1	666	collection1	0	0	0	480	480	480	480	480	57	114	13901	collection1	NA	NA	NA	NA	NA	RIX-incomp_20170608114601-B-R971-Map6.bed	1	92
							1	667	collection1	0	0	0	480	480	480	480	480	88	114	13870	collection1	NA	NA	NA	NA	NA	RIX-incomp_20170608114601-B-R972-Map5.bed	1	141
							1	668	collection1	0	0	0	480	480	480	480	480	50	114	13908	collection1	NA	NA	NA	NA	NA	RLX-comp-chim_20170608114601-B-R390-Map9.bed	1	85
							1	669	collection1	0	0	0	480	480	480	480	480	32	114	13926	collection1	NA	NA	NA	NA	NA	RLX-comp_20170608114601-B-G1492-Map4.bed	1	55
							1	671	collection1	0	0	0	480	480	480	480	480	85	114	13873	collection1	NA	NA	NA	NA	NA	RLX-comp_20170608114601-B-G1532-Map6.bed	1	126
							1	673	collection1	0	0	0	480	480	480	480	480	61	114	13897	collection1	NA	NA	NA	NA	NA	RLX-comp_20170608114601-B-P273.210-Map4_reversed.bed	1	101
							1	678	collection1	0	0	0	480	480	480	480	480	41	114	13917	collection1	NA	NA	NA	NA	NA	RLX-incomp-chim_20170608114601-B-P416.111-Map3_reversed.bed	1	47
							1	680	collection1	0	0	0	480	480	480	480	480	42	114	13916	collection1	NA	NA	NA	NA	NA	RLX-incomp_20170608114601-B-G1354-Map3.bed	1	56
							1	683	collection1	0	0	0	480	480	480	480	480	40	114	13918	collection1	NA	NA	NA	NA	NA	RLX-incomp_20170608114601-B-G1517-Map3.bed	1	62
							1	684	collection1	0	0	0	480	480	480	480	480	35	114	13923	collection1	NA	NA	NA	NA	NA	RLX-incomp_20170608114601-B-G1522-Map3_reversed.bed	1	38
							1	685	collection1	0	0	0	480	480	480	480	480	19	114	13939	collection1	NA	NA	NA	NA	NA	RLX-incomp_20170608114601-B-G2167-Map3.bed	1	37
							1	686	collection1	0	0	0	480	480	480	480	480	20	114	13938	collection1	NA	NA	NA	NA	NA	RLX-incomp_20170608114601-B-G218-Map3.bed	1	24
							1	689	collection1	0	0	0	480	480	480	480	480	14	114	13944	collection1	NA	NA	NA	NA	NA	RLX-incomp_20170608114601-B-R1045-Map3.bed	1	25
							1	691	collection1	0	0	0	480	480	480	480	480	24	114	13934	collection1	NA	NA	NA	NA	NA	RLX-incomp_20170608114601-B-R1193-Map3_reversed.bed	1	34
							1	692	collection1	0	0	0	480	480	480	480	480	32	114	13926	collection1	NA	NA	NA	NA	NA	RLX-incomp_20170608114601-B-R1219-Map4_reversed.bed	1	39
							1	693	collection1	0	0	0	480	480	480	480	480	29	114	13929	collection1	NA	NA	NA	NA	NA	RLX-incomp_20170608114601-B-R1238-Map3_reversed.bed	1	38
							1	694	collection1	0	0	0	480	480	480	480	480	41	114	13917	collection1	NA	NA	NA	NA	NA	RLX-incomp_20170608114601-B-R1256-Map5.bed	1	54
							1	695	collection1	0	0	0	480	480	480	480	480	110	114	13848	collection1	NA	NA	NA	NA	NA	RLX-incomp_20170608114601-B-R1324-Map4.bed	1	172
							1	698	collection1	0	0	0	480	480	480	480	480	36	114	13922	collection1	NA	NA	NA	NA	NA	RLX-incomp_20170608114601-B-R1558-Map5_reversed.bed	1	51
							1	699	collection1	0	0	0	480	480	480	480	480	27	114	13931	collection1	NA	NA	NA	NA	NA	RLX-incomp_20170608114601-B-R1648-Map3_reversed.bed	1	32
							1	700	collection1	0	0	0	480	480	480	480	480	30	114	13928	collection1	NA	NA	NA	NA	NA	RLX-incomp_20170608114601-B-R1693-Map3_reversed.bed	1	34
							1	702	collection1	0	0	0	480	480	480	480	480	26	114	13932	collection1	NA	NA	NA	NA	NA	RLX-incomp_20170608114601-B-R1875-Map3.bed	1	31
							1	704	collection1	0	0	0	480	480	480	480	480	4	114	13954	collection1	NA	NA	NA	NA	NA	RLX-incomp_20170608114601-B-R2253-Map3.bed	1	4
							1	706	collection1	0	0	0	480	480	480	480	480	26	114	13932	collection1	NA	NA	NA	NA	NA	RLX-incomp_20170608114601-B-R261-Map7.bed	1	36
							1	708	collection1	0	0	0	480	480	480	480	480	37	114	13921	collection1	NA	NA	NA	NA	NA	RLX-incomp_20170608114601-B-R360-Map4_reversed.bed	1	44
							1	709	collection1	0	0	0	480	480	480	480	480	42	114	13916	collection1	NA	NA	NA	NA	NA	RLX-incomp_20170608114601-B-R401-Map4_reversed.bed	1	66
							1	716	collection1	0	0	0	480	480	480	480	480	44	114	13914	collection1	NA	NA	NA	NA	NA	RLX-incomp_20170608114601-B-R565-Map4.bed	1	62
							1	717	collection1	0	0	0	480	480	480	480	480	34	114	13924	collection1	NA	NA	NA	NA	NA	RLX-incomp_20170608114601-B-R601-Map5.bed	1	41
							1	719	collection1	0	0	0	480	480	480	480	480	49	114	13909	collection1	NA	NA	NA	NA	NA	RLX-incomp_20170608114601-B-R609-Map3.bed	1	68
							1	720	collection1	0	0	0	480	480	480	480	480	41	114	13917	collection1	NA	NA	NA	NA	NA	RLX-incomp_20170608114601-B-R663-Map3_reversed.bed	1	59
							1	721	collection1	0	0	0	480	480	480	480	480	28	114	13930	collection1	NA	NA	NA	NA	NA	RLX-incomp_20170608114601-B-R710-Map3.bed	1	46
							1	722	collection1	0	0	0	480	480	480	480	480	28	114	13930	collection1	NA	NA	NA	NA	NA	RLX-incomp_20170608114601-B-R789-Map5_reversed.bed	1	41
							1	724	collection1	0	0	0	480	480	480	480	480	27	114	13931	collection1	NA	NA	NA	NA	NA	RLX-incomp_20170608114601-B-R985-Map3_reversed.bed	1	39
							1	725	collection1	0	0	0	480	480	480	480	480	9	114	13949	collection1	NA	NA	NA	NA	NA	RLX-incomp_20170608114601-B-R998-Map3.bed	1	11
							1	730	collection1	0	0	0	480	480	480	480	480	1	114	13957	collection1	NA	NA	NA	NA	NA	RSX-incomp-chim_20170608114601-B-G1901-Map3.bed	1	1
							1	731	collection1	0	0	0	480	480	480	480	480	22	114	13936	collection1	NA	NA	NA	NA	NA	RSX-incomp-chim_20170608114601-B-G1909-Map3.bed	1	25
							1	733	collection1	0	0	0	480	480	480	480	480	25	114	13933	collection1	NA	NA	NA	NA	NA	RSX-incomp-chim_20170608114601-B-G2037-Map16.bed	1	39
							1	737	collection1	0	0	0	480	480	480	480	480	71	114	13887	collection1	NA	NA	NA	NA	NA	RSX-incomp-chim_20170608114601-B-P475.68-Map3.bed	1	130
							1	742	collection1	0	0	0	480	480	480	480	480	44	114	13914	collection1	NA	NA	NA	NA	NA	RSX-incomp_20170608114601-B-G1711-Map3.bed	1	70
							1	746	collection1	0	0	0	480	480	480	480	480	37	114	13921	collection1	NA	NA	NA	NA	NA	RSX-incomp_20170608114601-B-G1910-Map7.bed	1	67
							1	749	collection1	0	0	0	480	480	480	480	480	22	114	13936	collection1	NA	NA	NA	NA	NA	RSX-incomp_20170608114601-B-G2222-Map3.bed	1	32
							1	750	collection1	0	0	0	480	480	480	480	480	95	114	13863	collection1	NA	NA	NA	NA	NA	RSX-incomp_20170608114601-B-G2242-Map3.bed	1	164
							1	759	collection1	0	0	0	480	480	480	480	480	85	114	13873	collection1	NA	NA	NA	NA	NA	RSX-incomp_20170608114601-B-R1823-Map4.bed	1	129
							1	765	collection1	0	0	0	480	480	480	480	480	19	114	13939	collection1	NA	NA	NA	NA	NA	RXX-TRIM-chim_20170608114601-B-G1785-Map20.bed	1	50
							1	768	collection1	0	0	0	480	480	480	480	480	28	114	13930	collection1	NA	NA	NA	NA	NA	RXX-TRIM_20170608114601-B-G1253-Map6.bed	1	52
							1	772	collection1	0	0	0	480	480	480	480	480	55	114	13903	collection1	NA	NA	NA	NA	NA	RXX-TRIM_20170608114601-B-R1118-Map8.bed	1	282
							1	773	collection1	0	0	0	480	480	480	480	480	81	114	13877	collection1	NA	NA	NA	NA	NA	RXX-TRIM_20170608114601-B-R1737-Map8.bed	1	183
							1	775	collection1	0	0	0	480	480	480	480	480	195	114	13763	collection1	NA	NA	NA	NA	NA	RXX-TRIM_20170608114601-B-R427-Map20.bed	1	411
							1	777	collection1	0	0	0	480	480	480	480	480	41	114	13917	collection1	NA	NA	NA	NA	NA	RYX-incomp-chim_20170608114601-B-R1824-Map3.bed	1	74
							1	779	collection1	0	0	0	480	480	480	480	480	8	114	13950	collection1	NA	NA	NA	NA	NA	RYX-incomp_20170608114601-B-R2516-Map4.bed	1	22
							1	784	collection1	0	0	0	480	480	480	480	480	49	114	13909	collection1	NA	NA	NA	NA	NA	noCat_20170608114601-B-G133-Map20.bed	1	64
							1	790	collection1	0	0	0	480	480	480	480	480	105	114	13853	collection1	NA	NA	NA	NA	NA	noCat_20170608114601-B-G1965-Map14.bed	1	151
							1	791	collection1	0	0	0	480	480	480	480	480	56	114	13902	collection1	NA	NA	NA	NA	NA	noCat_20170608114601-B-G197-Map20.bed	1	89
							1	793	collection1	0	0	0	480	480	480	480	480	27	114	13931	collection1	NA	NA	NA	NA	NA	noCat_20170608114601-B-G2092-Map13.bed	1	46
							1	798	collection1	0	0	0	480	480	480	480	480	75	114	13883	collection1	NA	NA	NA	NA	NA	noCat_20170608114601-B-G563-Map18.bed	1	111
							1	801	collection1	0	0	0	480	480	480	480	480	163	114	13795	collection1	NA	NA	NA	NA	NA	noCat_20170608114601-B-G655-Map20.bed	1	226
							1	808	collection1	0	0	0	480	480	480	480	480	21	114	13937	collection1	NA	NA	NA	NA	NA	noCat_20170608114601-B-P114.294-Map11.bed	1	25
							1	812	collection1	0	0	0	480	480	480	480	480	5	114	13953	collection1	NA	NA	NA	NA	NA	noCat_20170608114601-B-P129.290-Map14.bed	1	13
							1	820	collection1	0	0	0	480	480	480	480	480	39	114	13919	collection1	NA	NA	NA	NA	NA	noCat_20170608114601-B-P244.219-Map20.bed	1	56
							1	821	collection1	0	0	0	480	480	480	480	480	139	114	13819	collection1	NA	NA	NA	NA	NA	noCat_20170608114601-B-P29.330-Map20.bed	1	197
							1	828	collection1	0	0	0	480	480	480	480	480	109	114	13849	collection1	NA	NA	NA	NA	NA	noCat_20170608114601-B-P6.336-Map20.bed	1	193
							1	830	collection1	0	0	0	480	480	480	480	480	97	114	13861	collection1	NA	NA	NA	NA	NA	noCat_20170608114601-B-R10-Map20.bed	1	143
							1	831	collection1	0	0	0	480	480	480	480	480	70	114	13888	collection1	NA	NA	NA	NA	NA	noCat_20170608114601-B-R136-Map20.bed	1	96
							1	835	collection1	0	0	0	480	480	480	480	480	202	114	13756	collection1	NA	NA	NA	NA	NA	noCat_20170608114601-B-R649-Map20.bed	1	595
							1	837	collection1	0	0	0	480	480	480	480	480	60	114	13898	collection1	NA	NA	NA	NA	NA	noCat_20170608114601-B-R773-Map13.bed	1	87
							1	838	collection1	0	0	0	480	480	480	480	480	39	114	13919	collection1	NA	NA	NA	NA	NA	noCat_20170608114601-B-R857-Map11.bed	1	80

## Sheet: LOLA_SlitOR
userSet	dbSet	collection	pValueLog	oddsRatio	support	rnkPV	rnkOR	rnkSup	maxRnk	meanRnk	b	c	d	description	cellType	tissue	antibody	treatment	dataSource	filename	qValue	size
1	6	collection1	3.16704	2.34515	40	1	80	3	80	28	5965	23	8044	collection1	NA	NA	NA	NA	NA	DHX-incomp_20170608114601-B-G1371-Map5.bed	0.527106	18330
1	800	collection1	2.75949	6.30135	5	2	15	96	96	37.7	189	58	13820	collection1	NA	NA	NA	NA	NA	noCat_20170608114601-B-G6-Map20.bed	0.527106	322
1	726	collection1	2.72474	2.14883	35	3	90	4	90	32.3	5152	28	8857	collection1	NA	NA	NA	NA	NA	RPX-incomp_20170608114601-B-R86-Map13.bed	0.527106	16217
1	358	collection1	2.10496	7.90607	3	4	12	124	124	46.7	88	60	13921	collection1	NA	NA	NA	NA	NA	RIX-comp_20170608114601-B-R165-Map6_reversed.bed	1	138
1	814	collection1	2.03045	3.21634	7	5	49	76	76	43.3	524	56	13485	collection1	NA	NA	NA	NA	NA	noCat_20170608114601-B-P174.76-Map20.bed	1	908
1	20	collection1	1.85746	2.74046	8	6	64	66	66	45.3	706	55	13303	collection1	NA	NA	NA	NA	NA	DHX-incomp_20170608114601-B-P409.115-Map3_reversed.bed	1	1161
1	475	collection1	1.81836	2.06534	15	7	99	29	99	45	1841	48	12168	collection1	NA	NA	NA	NA	NA	RIX-incomp-chim_20170608114601-B-R1191-Map11.bed	1	3590
1	545	collection1	1.78151	10.8973	2	8	6	153	153	55.7	42	61	13967	collection1	NA	NA	NA	NA	NA	RIX-incomp_20170608114601-B-R1300-Map5.bed	1	73
1	568	collection1	1.74722	1.7586	31	9	122	6	122	45.7	4976	32	9033	collection1	NA	NA	NA	NA	NA	RIX-incomp_20170608114601-B-R1691-Map7.bed	1	16132
1	28	collection1	1.71992	2.04532	14	10	101	33	101	48	1717	49	12292	collection1	NA	NA	NA	NA	NA	DHX-incomp_20170608114601-B-R2145-Map3.bed	1	3297
1	8	collection1	1.67081	2.70365	7	11	65	76	76	50.7	619	56	13390	collection1	NA	NA	NA	NA	NA	DHX-incomp_20170608114601-B-G1718-Map9.bed	1	1023
1	294	collection1	1.64185	2.91613	6	12	54	84	84	50	488	57	13521	collection1	NA	NA	NA	NA	NA	RIX-comp_20170608114601-B-G1466-Map4.bed	1	757
1	451	collection1	1.60549	5.06217	3	13	28	124	124	55	137	60	13872	collection1	NA	NA	NA	NA	NA	RIX-comp_20170608114601-B-R80-Map10_reversed.bed	1	221
1	377	collection1	1.58764	1.74445	44	14	123	1	123	46	7990	19	6019	collection1	NA	NA	NA	NA	NA	RIX-comp_20170608114601-B-R2316-Map7_reversed.bed	1	45145
1	135	collection1	1.56624	4.8813	3	15	29	124	124	56	142	60	13867	collection1	NA	NA	NA	NA	NA	DTX-incomp_20170608114601-B-R1004-Map18_reversed.bed	1	215
1	710	collection1	1.50664	4.61794	3	16	34	124	124	58	150	60	13859	collection1	NA	NA	NA	NA	NA	RLX-incomp_20170608114601-B-R437-Map3_reversed.bed	1	239
1	535	collection1	1.47468	1.65754	27	17	127	7	127	50.3	4364	36	9645	collection1	NA	NA	NA	NA	NA	RIX-incomp_20170608114601-B-R1047-Map5.bed	1	11730
1	753	collection1	1.46998	1.66942	25	18	126	10	126	51.3	3960	38	10049	collection1	NA	NA	NA	NA	NA	RSX-incomp_20170608114601-B-P240.0-Map3_reversed.bed	1	10930
1	71	collection1	1.41369	2.84466	5	19	57	96	96	57.3	412	58	13597	collection1	NA	NA	NA	NA	NA	DTX-incomp_20170608114601-B-G1104-Map20.bed	1	644
1	760	collection1	1.39789	4.16861	3	20	38	124	124	60.7	166	60	13843	collection1	NA	NA	NA	NA	NA	RSX-incomp_20170608114601-B-R197-Map11.bed	1	252
1	610	collection1	1.36161	1.99568	10	21	104	55	104	60	1210	53	12799	collection1	NA	NA	NA	NA	NA	RIX-incomp_20170608114601-B-R406-Map10_reversed.bed	1	2090
1	418	collection1	1.35867	1.61025	26	22	131	9	131	54	4256	37	9753	collection1	NA	NA	NA	NA	NA	RIX-comp_20170608114601-B-R578-Map11_reversed.bed	1	11173
1	751	collection1	1.33414	1.64329	21	23	129	19	129	57	3268	42	10741	collection1	NA	NA	NA	NA	NA	RSX-incomp_20170608114601-B-P106.6-Map4.bed	1	7364
1	267	collection1	1.33358	2.69601	5	24	66	96	96	62	434	58	13575	collection1	NA	NA	NA	NA	NA	PotentialHostGene_20170608114601-B-R164-Map4.bed	1	739
1	305	collection1	1.3218	6.00864	2	25	17	153	153	65	76	61	13933	collection1	NA	NA	NA	NA	NA	RIX-comp_20170608114601-B-P297.194-Map4.bed	1	108
1	477	collection1	1.3218	6.00864	2	25	17	153	153	65	76	61	13933	collection1	NA	NA	NA	NA	NA	RIX-incomp-chim_20170608114601-B-R416-Map20_reversed.bed	1	95
1	581	collection1	1.31189	5.93021	2	27	19	153	153	66.3	77	61	13932	collection1	NA	NA	NA	NA	NA	RIX-incomp_20170608114601-B-R195-Map5.bed	1	106
1	255	collection1	1.2807	2.0838	8	28	97	66	97	63.7	914	55	13095	collection1	NA	NA	NA	NA	NA	DXX_20170608114601-B-R1367-Map3.bed	1	1646
1	176	collection1	1.28033	20.4936	1	29	1	209	209	79.7	11	62	13998	collection1	NA	NA	NA	NA	NA	DTX-incomp_20170608114601-B-R670-Map5.bed	1	18
1	239	collection1	1.28033	20.4936	1	29	1	209	209	79.7	11	62	13998	collection1	NA	NA	NA	NA	NA	DXX-MITE_20170608114601-B-R1347-Map5.bed	1	17
1	518	collection1	1.24652	18.7923	1	31	3	209	209	81	12	62	13997	collection1	NA	NA	NA	NA	NA	RIX-incomp_20170608114601-B-G775-Map3.bed	1	32
1	767	collection1	1.22664	2.50498	5	32	75	96	96	67.7	466	58	13543	collection1	NA	NA	NA	NA	NA	RXX-TRIM-chim_20170608114601-B-R593-Map10.bed	1	718
1	23	collection1	1.21538	1.81534	11	33	118	47	118	66	1462	52	12547	collection1	NA	NA	NA	NA	NA	DHX-incomp_20170608114601-B-R1080-Map3.bed	1	2762
1	233	collection1	1.18627	16.1073	1	34	4	209	209	82.3	14	62	13995	collection1	NA	NA	NA	NA	NA	DXX-MITE_20170608114601-B-P55.319-Map6.bed	1	20
1	764	collection1	1.18339	2.22422	6	35	85	84	85	68	633	57	13376	collection1	NA	NA	NA	NA	NA	RXX-TRIM-chim_20170608114601-B-G1563-Map3.bed	1	1060
1	425	collection1	1.15078	1.53338	43	36	139	2	139	59	8177	20	5832	collection1	NA	NA	NA	NA	NA	RIX-comp_20170608114601-B-R628-Map5.bed	1	38668
1	833	collection1	1.13919	4.70114	2	37	31	153	153	73.7	97	61	13912	collection1	NA	NA	NA	NA	NA	noCat_20170608114601-B-R231-Map20.bed	1	181
1	799	collection1	1.13163	4.65287	2	38	33	153	153	74.7	98	61	13911	collection1	NA	NA	NA	NA	NA	noCat_20170608114601-B-G583-Map20.bed	1	150
1	598	collection1	1.11991	2.13565	6	39	91	84	91	71.3	658	57	13351	collection1	NA	NA	NA	NA	NA	RIX-incomp_20170608114601-B-R267-Map20_reversed.bed	1	1044
1	493	collection1	1.08906	1.49889	23	40	147	12	147	66.3	3884	40	10125	collection1	NA	NA	NA	NA	NA	RIX-incomp_20170608114601-B-G1453-Map7.bed	1	8988
1	85	collection1	1.07418	4.29939	2	41	37	153	153	77	106	61	13903	collection1	NA	NA	NA	NA	NA	DTX-incomp_20170608114601-B-G1374-Map20.bed	1	168
1	247	collection1	1.04583	11.2736	1	42	5	209	209	85.3	20	62	13989	collection1	NA	NA	NA	NA	NA	DXX-MITE_20170608114601-B-R672-Map8.bed	1	30
1	524	collection1	1.03706	1.49625	20	43	149	22	149	71.3	3322	43	10687	collection1	NA	NA	NA	NA	NA	RIX-incomp_20170608114601-B-P14.6-Map20.bed	1	7453
1	9	collection1	1.03428	4.06715	2	44	40	153	153	79	112	61	13897	collection1	NA	NA	NA	NA	NA	DHX-incomp_20170608114601-B-G1735-Map20_reversed.bed	1	169
1	534	collection1	1.02657	10.7378	1	45	7	209	209	87	21	62	13988	collection1	NA	NA	NA	NA	NA	RIX-incomp_20170608114601-B-R1022-Map11.bed	1	25
1	632	collection1	1.02557	1.51179	18	46	142	24	142	70.7	2931	45	11078	collection1	NA	NA	NA	NA	NA	RIX-incomp_20170608114601-B-R627-Map3.bed	1	5974
1	674	collection1	1.01975	1.47005	22	47	153	15	153	71.7	3746	41	10263	collection1	NA	NA	NA	NA	NA	RLX-comp_20170608114601-B-R1237-Map4.bed	1	9236
1	62	collection1	1.01667	1.46166	23	48	156	12	156	72	3955	40	10054	collection1	NA	NA	NA	NA	NA	DTX-incomp-chim_20170608114601-B-G1416-Map4.bed	1	9342
1	530	collection1	1.01569	1.46791	22	49	155	15	155	73	3750	41	10259	collection1	NA	NA	NA	NA	NA	RIX-incomp_20170608114601-B-P60.33-Map16.bed	1	10520
1	543	collection1	1.00821	10.2454	1	50	8	209	209	89	22	62	13987	collection1	NA	NA	NA	NA	NA	RIX-incomp_20170608114601-B-R1233-Map5.bed	1	41
1	776	collection1	0.980084	2.32434	4	51	83	110	110	81.3	397	59	13612	collection1	NA	NA	NA	NA	NA	RXX-TRIM_20170608114601-B-R621-Map9.bed	1	1152
1	464	collection1	0.973033	3.73149	2	52	41	153	153	82	122	61	13887	collection1	NA	NA	NA	NA	NA	RIX-comp_20170608114601-B-R93-Map5_reversed.bed	1	224
1	554	collection1	0.970087	1.41994	27	53	163	7	163	74.3	4842	36	9167	collection1	NA	NA	NA	NA	NA	RIX-incomp_20170608114601-B-R148-Map20_reversed.bed	1	12680
1	315	collection1	0.960947	2.06259	5	54	100	96	100	83.3	562	58	13447	collection1	NA	NA	NA	NA	NA	RIX-comp_20170608114601-B-R105-Map20.bed	1	913
1	264	collection1	0.95779	9.01758	1	55	9	209	209	91	25	62	13984	collection1	NA	NA	NA	NA	NA	PotentialHostGene_20170608114601-B-G888-Map3.bed	1	39
1	702	collection1	0.95779	9.01758	1	55	9	209	209	91	25	62	13984	collection1	NA	NA	NA	NA	NA	RLX-incomp_20170608114601-B-R1875-Map3.bed	1	31
1	473	collection1	0.937427	2.62311	3	57	68	124	124	83	262	60	13747	collection1	NA	NA	NA	NA	NA	RIX-incomp-chim_20170608114601-B-P527.25-Map3.bed	1	426
1	638	collection1	0.933825	2.61295	3	58	70	124	124	84	263	60	13746	collection1	NA	NA	NA	NA	NA	RIX-incomp_20170608114601-B-R708-Map7_reversed.bed	1	452
1	470	collection1	0.928101	1.42798	21	59	161	19	161	79.7	3633	42	10376	collection1	NA	NA	NA	NA	NA	RIX-incomp-chim_20170608114601-B-G1489-Map3.bed	1	9615
1	722	collection1	0.927487	8.34741	1	60	11	209	209	93.3	27	62	13982	collection1	NA	NA	NA	NA	NA	RLX-incomp_20170608114601-B-R789-Map5_reversed.bed	1	41
1	754	collection1	0.919646	1.57791	11	61	134	47	134	80.7	1656	52	12353	collection1	NA	NA	NA	NA	NA	RSX-incomp_20170608114601-B-P93.152-Map20_reversed.bed	1	3229
1	824	collection1	0.918304	1.57683	11	62	135	47	135	81.3	1657	52	12352	collection1	NA	NA	NA	NA	NA	noCat_20170608114601-B-P47.87-Map20.bed	1	2988
1	210	collection1	0.902004	1.49395	14	63	150	33	150	82	2249	49	11760	collection1	NA	NA	NA	NA	NA	DXX-MITE_20170608114601-B-G911-Map10.bed	1	4578
1	770	collection1	0.888769	1.58521	10	64	133	55	133	84	1490	53	12519	collection1	NA	NA	NA	NA	NA	RXX-TRIM_20170608114601-B-G1621-Map3.bed	1	3160
1	238	collection1	0.864845	2.09551	4	65	94	110	110	89.7	439	59	13570	collection1	NA	NA	NA	NA	NA	DXX-MITE_20170608114601-B-R1297-Map3.bed	1	695
1	11	collection1	0.857091	3.15636	2	66	50	153	153	89.7	144	61	13865	collection1	NA	NA	NA	NA	NA	DHX-incomp_20170608114601-B-G2110-Map12.bed	1	209
1	132	collection1	0.848796	6.82723	1	67	13	209	209	96.3	33	62	13976	collection1	NA	NA	NA	NA	NA	DTX-incomp_20170608114601-B-P548.5-Map3.bed	1	45
1	419	collection1	0.848796	6.82723	1	67	13	209	209	96.3	33	62	13976	collection1	NA	NA	NA	NA	NA	RIX-comp_20170608114601-B-R579-Map3_reversed.bed	1	47
1	3	collection1	0.847627	3.11267	2	69	51	153	153	91	146	61	13863	collection1	NA	NA	NA	NA	NA	DHX-incomp-chim_20170608114601-B-P203.100-Map15.bed	1	219
1	825	collection1	0.830576	2.33225	3	70	82	124	124	92	294	60	13715	collection1	NA	NA	NA	NA	NA	noCat_20170608114601-B-P5.337-Map20.bed	1	413
1	117	collection1	0.815719	2.96879	2	71	52	153	153	92	153	61	13856	collection1	NA	NA	NA	NA	NA	DTX-incomp_20170608114601-B-P175.52-Map4.bed	1	218
1	279	collection1	0.804231	6.08842	1	72	16	209	209	99	37	62	13972	collection1	NA	NA	NA	NA	NA	RIX-comp_20170608114601-B-G1004-Map3_reversed.bed	1	58
1	688	collection1	0.789779	2.85555	2	73	56	153	153	94	159	61	13850	collection1	NA	NA	NA	NA	NA	RLX-incomp_20170608114601-B-R1015-Map3_reversed.bed	1	285
1	300	collection1	0.783821	5.7755	1	74	20	209	209	101	39	62	13970	collection1	NA	NA	NA	NA	NA	RIX-comp_20170608114601-B-G981-Map4.bed	1	61
1	565	collection1	0.781403	2.81968	2	75	59	153	153	95.7	161	61	13848	collection1	NA	NA	NA	NA	NA	RIX-incomp_20170608114601-B-R160-Map6.bed	1	233
1	199	collection1	0.774029	5.63078	1	76	21	209	209	102	40	62	13969	collection1	NA	NA	NA	NA	NA	DXX-MITE_20170608114601-B-G1782-Map20.bed	1	61
1	580	collection1	0.774029	5.63078	1	76	21	209	209	102	40	62	13969	collection1	NA	NA	NA	NA	NA	RIX-incomp_20170608114601-B-R194-Map6_reversed.bed	1	52
1	777	collection1	0.774029	5.63078	1	76	21	209	209	102	40	62	13969	collection1	NA	NA	NA	NA	NA	RYX-incomp-chim_20170608114601-B-R1824-Map3.bed	1	74
1	526	collection1	0.769082	2.76752	2	79	63	153	153	98.3	164	61	13845	collection1	NA	NA	NA	NA	NA	RIX-incomp_20170608114601-B-P323.66-Map9.bed	1	254
1	66	collection1	0.764495	5.49387	1	80	24	209	209	104	41	62	13968	collection1	NA	NA	NA	NA	NA	DTX-incomp-chim_20170608114601-B-R1342-Map7_reversed.bed	1	59
1	333	collection1	0.755207	5.36279	1	81	25	209	209	105	42	62	13967	collection1	NA	NA	NA	NA	NA	RIX-comp_20170608114601-B-R1215-Map5.bed	1	57
1	283	collection1	0.737322	5.11839	1	82	26	209	209	106	44	62	13965	collection1	NA	NA	NA	NA	NA	RIX-comp_20170608114601-B-G1182-Map7_reversed.bed	1	65
1	761	collection1	0.737322	5.11839	1	82	26	209	209	106	44	62	13965	collection1	NA	NA	NA	NA	NA	RSX-incomp_20170608114601-B-R369-Map4.bed	1	61
1	511	collection1	0.733766	2.62185	2	84	69	153	153	102	173	61	13836	collection1	NA	NA	NA	NA	NA	RIX-incomp_20170608114601-B-G527-Map7.bed	1	267
1	839	collection1	0.72862	1.55708	7	85	138	76	138	99.7	1041	56	12968	collection1	NA	NA	NA	NA	NA	noCat_20170608114601-B-R9-Map20.bed	1	1848
1	10	collection1	0.712077	4.78983	1	86	30	209	209	108	47	62	13962	collection1	NA	NA	NA	NA	NA	DHX-incomp_20170608114601-B-G1900-Map3.bed	1	67
1	65	collection1	0.711502	2.53276	2	87	73	153	153	104	179	61	13830	collection1	NA	NA	NA	NA	NA	DTX-incomp-chim_20170608114601-B-R1203-Map4.bed	1	279
1	200	collection1	0.711502	2.53276	2	87	73	153	153	104	179	61	13830	collection1	NA	NA	NA	NA	NA	DXX-MITE_20170608114601-B-G1872-Map11.bed	1	260
1	758	collection1	0.710079	2.02841	3	89	102	124	124	105	337	60	13672	collection1	NA	NA	NA	NA	NA	RSX-incomp_20170608114601-B-R1310-Map3.bed	1	489
1	373	collection1	0.708844	1.67673	5	90	125	96	125	104	685	58	13324	collection1	NA	NA	NA	NA	NA	RIX-comp_20170608114601-B-R2257-Map4_reversed.bed	1	1232
1	516	collection1	0.704294	2.50458	2	91	76	153	153	107	181	61	13828	collection1	NA	NA	NA	NA	NA	RIX-incomp_20170608114601-B-G74-Map3.bed	1	278
1	205	collection1	0.704049	4.6899	1	92	32	209	209	111	48	62	13961	collection1	NA	NA	NA	NA	NA	DXX-MITE_20170608114601-B-G232-Map16.bed	1	70
1	508	collection1	0.697503	1.99796	3	93	103	124	124	107	342	60	13667	collection1	NA	NA	NA	NA	NA	RIX-incomp_20170608114601-B-G378-Map20.bed	1	555
1	616	collection1	0.687635	1.97429	3	94	106	124	124	108	346	60	13663	collection1	NA	NA	NA	NA	NA	RIX-incomp_20170608114601-B-R450-Map5.bed	1	498
1	349	collection1	0.686716	2.43651	2	95	78	153	153	109	186	61	13823	collection1	NA	NA	NA	NA	NA	RIX-comp_20170608114601-B-R1427-Map12.bed	1	288
1	443	collection1	0.679857	2.40998	2	96	79	153	153	109	188	61	13821	collection1	NA	NA	NA	NA	NA	RIX-comp_20170608114601-B-R731-Map15.bed	1	288
1	619	collection1	0.675229	1.45643	8	97	157	66	157	107	1272	55	12737	collection1	NA	NA	NA	NA	NA	RIX-incomp_20170608114601-B-R469-Map7.bed	1	2200
1	67	collection1	0.674257	1.39879	10	98	164	55	164	106	1665	53	12344	collection1	NA	NA	NA	NA	NA	DTX-incomp-chim_20170608114601-B-R281-Map20_reversed.bed	1	3196
1	414	collection1	0.673669	4.32818	1	99	35	209	209	114	52	62	13957	collection1	NA	NA	NA	NA	NA	RIX-comp_20170608114601-B-R530-Map8.bed	1	82
1	489	collection1	0.673669	4.32818	1	99	35	209	209	114	52	62	13957	collection1	NA	NA	NA	NA	NA	RIX-incomp_20170608114601-B-G1359-Map6_reversed.bed	1	74
1	797	collection1	0.663976	1.30745	16	101	176	25	176	101	2894	47	11115	collection1	NA	NA	NA	NA	NA	noCat_20170608114601-B-G50-Map18.bed	1	7151
1	390	collection1	0.652525	4.09089	1	102	39	209	209	117	55	62	13954	collection1	NA	NA	NA	NA	NA	RIX-comp_20170608114601-B-R323-Map7_reversed.bed	1	79
1	517	collection1	0.647513	1.87954	3	103	111	124	124	113	363	60	13646	collection1	NA	NA	NA	NA	NA	RIX-incomp_20170608114601-B-G746-Map8.bed	1	578
1	407	collection1	0.6453	1.25379	25	104	185	10	185	99.7	4821	38	9188	collection1	NA	NA	NA	NA	NA	RIX-comp_20170608114601-B-R445-Map11.bed	1	13470
1	152	collection1	0.642545	1.39401	9	105	166	62	166	111	1496	54	12513	collection1	NA	NA	NA	NA	NA	DTX-incomp_20170608114601-B-R1500-Map8.bed	1	2755
1	474	collection1	0.637243	1.25748	22	106	184	15	184	102	4190	41	9819	collection1	NA	NA	NA	NA	NA	RIX-incomp-chim_20170608114601-B-R1023-Map3.bed	1	10399
1	809	collection1	0.636213	1.34649	11	107	172	47	172	109	1902	52	12107	collection1	NA	NA	NA	NA	NA	noCat_20170608114601-B-P121.202-Map20.bed	1	3660
1	299	collection1	0.634018	1.84821	3	108	116	124	124	116	369	60	13640	collection1	NA	NA	NA	NA	NA	RIX-comp_20170608114601-B-G917-Map14.bed	1	599
1	729	collection1	0.628271	1.44405	7	109	158	76	158	114	1116	56	12893	collection1	NA	NA	NA	NA	NA	RSX-comp_20170608114601-B-R739-Map3.bed	1	1991
1	609	collection1	0.620853	1.81769	3	110	117	124	124	117	375	60	13634	collection1	NA	NA	NA	NA	NA	RIX-incomp_20170608114601-B-R373-Map14_reversed.bed	1	584
1	73	collection1	0.605894	1.78354	3	111	120	124	124	118	382	60	13627	collection1	NA	NA	NA	NA	NA	DTX-incomp_20170608114601-B-G113-Map8.bed	1	585
1	491	collection1	0.605479	1.23833	22	112	190	15	190	106	4235	41	9774	collection1	NA	NA	NA	NA	NA	RIX-incomp_20170608114601-B-G1424-Map3.bed	1	11358
1	63	collection1	0.601886	3.57011	1	113	42	209	209	121	63	62	13946	collection1	NA	NA	NA	NA	NA	DTX-incomp-chim_20170608114601-B-G1506-Map3.bed	1	87
1	340	collection1	0.590353	3.45939	1	114	43	209	209	122	65	62	13944	collection1	NA	NA	NA	NA	NA	RIX-comp_20170608114601-B-R1290-Map7_reversed.bed	1	100
1	351	collection1	0.590353	3.45939	1	114	43	209	209	122	65	62	13944	collection1	NA	NA	NA	NA	NA	RIX-comp_20170608114601-B-R1486-Map4_reversed.bed	1	104
1	640	collection1	0.590245	1.44366	6	116	159	84	159	120	952	57	13057	collection1	NA	NA	NA	NA	NA	RIX-incomp_20170608114601-B-R714-Map7.bed	1	1711
1	147	collection1	0.585608	1.49652	5	117	148	96	148	120	763	58	13246	collection1	NA	NA	NA	NA	NA	DTX-incomp_20170608114601-B-R1359-Map3.bed	1	1172
1	346	collection1	0.579217	3.35571	1	118	45	209	209	124	67	62	13942	collection1	NA	NA	NA	NA	NA	RIX-comp_20170608114601-B-R1388-Map12.bed	1	91
1	663	collection1	0.579217	3.35571	1	118	45	209	209	124	67	62	13942	collection1	NA	NA	NA	NA	NA	RIX-incomp_20170608114601-B-R95-Map6.bed	1	102
1	307	collection1	0.57379	3.30613	1	120	47	209	209	125	68	62	13941	collection1	NA	NA	NA	NA	NA	RIX-comp_20170608114601-B-P338.167-Map4.bed	1	92
1	509	collection1	0.57379	3.30613	1	120	47	209	209	125	68	62	13941	collection1	NA	NA	NA	NA	NA	RIX-incomp_20170608114601-B-G407-Map3.bed	1	102
1	469	collection1	0.568591	1.24184	16	122	189	25	189	112	3014	47	10995	collection1	NA	NA	NA	NA	NA	RIX-incomp-chim_20170608114601-B-G1352-Map3.bed	1	6149
1	727	collection1	0.563377	1.23818	16	123	191	25	191	113	3021	47	10988	collection1	NA	NA	NA	NA	NA	RSX-comp_20170608114601-B-G1673-Map3_reversed.bed	1	6679
1	278	collection1	0.56289	1.99047	2	124	105	153	153	127	227	61	13782	collection1	NA	NA	NA	NA	NA	RIX-comp-chim_20170608114601-B-R455-Map20.bed	1	350
1	576	collection1	0.555038	1.96409	2	125	107	153	153	128	230	61	13779	collection1	NA	NA	NA	NA	NA	RIX-incomp_20170608114601-B-R188-Map20_reversed.bed	1	324
1	806	collection1	0.547472	1.3527	7	126	170	76	170	124	1185	56	12824	collection1	NA	NA	NA	NA	NA	noCat_20170608114601-B-G99-Map20.bed	1	2083
1	637	collection1	0.544789	1.92997	2	127	108	153	153	129	234	61	13775	collection1	NA	NA	NA	NA	NA	RIX-incomp_20170608114601-B-R686-Map7.bed	1	384
1	403	collection1	0.539756	1.91334	2	128	109	153	153	130	236	61	13773	collection1	NA	NA	NA	NA	NA	RIX-comp_20170608114601-B-R419-Map17.bed	1	365
1	228	collection1	0.537302	1.50198	4	129	145	110	145	128	605	59	13404	collection1	NA	NA	NA	NA	NA	DXX-MITE_20170608114601-B-P457.82-Map5.bed	1	980
1	829	collection1	0.535791	1.49939	4	130	146	110	146	129	606	59	13403	collection1	NA	NA	NA	NA	NA	noCat_20170608114601-B-P90.19-Map20.bed	1	943
1	427	collection1	0.535147	1.18564	33	131	207	5	207	114	6742	30	7267	collection1	NA	NA	NA	NA	NA	RIX-comp_20170608114601-B-R631-Map6_reversed.bed	1	28401
1	144	collection1	0.533431	2.95645	1	132	53	209	209	131	76	62	13933	collection1	NA	NA	NA	NA	NA	DTX-incomp_20170608114601-B-R1280-Map3_reversed.bed	1	112
1	335	collection1	0.527432	1.87299	2	133	112	153	153	133	241	61	13768	collection1	NA	NA	NA	NA	NA	RIX-comp_20170608114601-B-R1224-Map14_reversed.bed	1	402
1	460	collection1	0.524109	2.88025	1	134	55	209	209	133	78	62	13931	collection1	NA	NA	NA	NA	NA	RIX-comp_20170608114601-B-R896-Map13.bed	1	124
1	796	collection1	0.522426	1.18942	21	135	206	19	206	120	4146	42	9863	collection1	NA	NA	NA	NA	NA	noCat_20170608114601-B-G41-Map20.bed	1	13776
1	481	collection1	0.519552	2.8436	1	136	58	209	209	134	79	62	13930	collection1	NA	NA	NA	NA	NA	RIX-incomp_20170608114601-B-G1105-Map6.bed	1	128
1	723	collection1	0.515398	1.20967	15	137	199	29	199	122	2876	48	11133	collection1	NA	NA	NA	NA	NA	RLX-incomp_20170608114601-B-R804-Map9.bed	1	6312
1	64	collection1	0.515062	2.80786	1	138	60	209	209	136	80	62	13929	collection1	NA	NA	NA	NA	NA	DTX-incomp-chim_20170608114601-B-G1527-Map4_reversed.bed	1	100
1	552	collection1	0.515062	2.80786	1	138	60	209	209	136	80	62	13929	collection1	NA	NA	NA	NA	NA	RIX-incomp_20170608114601-B-R1425-Map5.bed	1	122
1	26	collection1	0.512292	1.23031	12	140	193	43	193	125	2249	51	11760	collection1	NA	NA	NA	NA	NA	DHX-incomp_20170608114601-B-R1556-Map3.bed	1	4542
1	429	collection1	0.510638	2.77301	1	141	62	209	209	137	81	62	13928	collection1	NA	NA	NA	NA	NA	RIX-comp_20170608114601-B-R639-Map9.bed	1	109
1	138	collection1	0.500272	1.19303	16	142	205	25	205	124	3110	47	10899	collection1	NA	NA	NA	NA	NA	DTX-incomp_20170608114601-B-R1124-Map10.bed	1	6763
1	499	collection1	0.493566	2.64178	1	143	67	209	209	140	85	62	13924	collection1	NA	NA	NA	NA	NA	RIX-incomp_20170608114601-B-G1780-Map6.bed	1	145
1	522	collection1	0.489446	2.6109	1	144	71	209	209	141	86	62	13923	collection1	NA	NA	NA	NA	NA	RIX-incomp_20170608114601-B-G980-Map4.bed	1	132
1	647	collection1	0.481376	2.55122	1	145	72	209	209	142	88	62	13921	collection1	NA	NA	NA	NA	NA	RIX-incomp_20170608114601-B-R77-Map8.bed	1	129
1	363	collection1	0.473826	1.20702	11	146	200	47	200	131	2089	52	11920	collection1	NA	NA	NA	NA	NA	RIX-comp_20170608114601-B-R1725-Map3_reversed.bed	1	4335
1	500	collection1	0.470536	1.486	3	147	152	124	152	141	456	60	13553	collection1	NA	NA	NA	NA	NA	RIX-incomp_20170608114601-B-G201-Map3.bed	1	776
1	564	collection1	0.469674	2.4666	1	148	77	209	209	145	91	62	13918	collection1	NA	NA	NA	NA	NA	RIX-incomp_20170608114601-B-R1599-Map3.bed	1	137
1	756	collection1	0.463438	1.18189	13	149	209	38	209	132	2526	50	11483	collection1	NA	NA	NA	NA	NA	RSX-incomp_20170608114601-B-R1140-Map4.bed	1	6209
1	762	collection1	0.456436	1.64959	2	150	128	153	153	144	273	61	13736	collection1	NA	NA	NA	NA	NA	RXX-LARD_20170608114601-B-R161-Map20.bed	1	574
1	106	collection1	0.453597	1.24519	7	151	188	76	188	138	1278	56	12731	collection1	NA	NA	NA	NA	NA	DTX-incomp_20170608114601-B-G840-Map20.bed	1	2545
1	27	collection1	0.451916	1.16662	14	152	213	33	213	133	2756	49	11253	collection1	NA	NA	NA	NA	NA	DHX-incomp_20170608114601-B-R2010-Map6.bed	1	6058
1	354	collection1	0.451222	1.19662	10	153	203	55	203	137	1908	53	12101	collection1	NA	NA	NA	NA	NA	RIX-comp_20170608114601-B-R153-Map20.bed	1	3701
1	191	collection1	0.451171	2.33725	1	154	81	209	209	148	96	62	13913	collection1	NA	NA	NA	NA	NA	DXX-MITE_20170608114601-B-G1586-Map10.bed	1	136
1	18	collection1	0.448927	1.35183	4	155	171	110	171	145	669	59	13340	collection1	NA	NA	NA	NA	NA	DHX-incomp_20170608114601-B-P36.115-Map20.bed	1	1101
1	17	collection1	0.437562	1.18367	10	156	208	55	208	140	1926	53	12083	collection1	NA	NA	NA	NA	NA	DHX-incomp_20170608114601-B-P356.87-Map3.bed	1	3574
1	652	collection1	0.437193	2.24319	1	157	84	209	209	150	100	62	13909	collection1	NA	NA	NA	NA	NA	RIX-incomp_20170608114601-B-R841-Map4.bed	1	166
1	558	collection1	0.434087	1.32683	4	158	173	110	173	147	681	59	13328	collection1	NA	NA	NA	NA	NA	RIX-incomp_20170608114601-B-R150-Map20.bed	1	1099
1	566	collection1	0.433806	2.22081	1	159	86	209	209	151	101	62	13908	collection1	NA	NA	NA	NA	NA	RIX-incomp_20170608114601-B-R1659-Map3.bed	1	145
1	523	collection1	0.433527	1.14728	15	160	216	29	216	135	2999	48	11010	collection1	NA	NA	NA	NA	NA	RIX-incomp_20170608114601-B-P120.6-Map3.bed	1	6665
1	381	collection1	0.431001	1.57311	2	161	137	153	161	150	286	61	13723	collection1	NA	NA	NA	NA	NA	RIX-comp_20170608114601-B-R247-Map15_reversed.bed	1	500
1	396	collection1	0.428385	1.39715	3	162	165	124	165	150	484	60	13525	collection1	NA	NA	NA	NA	NA	RIX-comp_20170608114601-B-R365-Map20.bed	1	785
1	369	collection1	0.427153	2.1775	1	163	87	209	209	153	103	62	13906	collection1	NA	NA	NA	NA	NA	RIX-comp_20170608114601-B-R2076-Map4.bed	1	164
1	445	collection1	0.427153	2.1775	1	163	87	209	209	153	103	62	13906	collection1	NA	NA	NA	NA	NA	RIX-comp_20170608114601-B-R738-Map6_reversed.bed	1	139
1	16	collection1	0.423886	2.15636	1	165	89	209	209	154	104	62	13905	collection1	NA	NA	NA	NA	NA	DHX-incomp_20170608114601-B-P353.100-Map5.bed	1	179
1	421	collection1	0.420659	2.13565	1	166	92	209	209	156	105	62	13904	collection1	NA	NA	NA	NA	NA	RIX-comp_20170608114601-B-R584-Map15.bed	1	180
1	629	collection1	0.420659	2.13565	1	166	92	209	209	156	105	62	13904	collection1	NA	NA	NA	NA	NA	RIX-incomp_20170608114601-B-R61-Map7.bed	1	164
1	811	collection1	0.417398	1.29874	4	168	177	110	177	152	695	59	13314	collection1	NA	NA	NA	NA	NA	noCat_20170608114601-B-P126.25-Map20.bed	1	1038
1	368	collection1	0.414316	2.09541	1	169	95	209	209	158	107	62	13902	collection1	NA	NA	NA	NA	NA	RIX-comp_20170608114601-B-R2-Map20_reversed.bed	1	153
1	645	collection1	0.414316	2.09541	1	169	95	209	209	158	107	62	13902	collection1	NA	NA	NA	NA	NA	RIX-incomp_20170608114601-B-R754-Map4_reversed.bed	1	155
1	646	collection1	0.413761	1.21963	6	171	196	84	196	150	1113	57	12896	collection1	NA	NA	NA	NA	NA	RIX-incomp_20170608114601-B-R76-Map3_reversed.bed	1	1930
1	42	collection1	0.412598	1.51885	2	172	141	153	172	155	296	61	13713	collection1	NA	NA	NA	NA	NA	DTX-comp_20170608114601-B-G1338-Map6.bed	1	480
1	828	collection1	0.4112	2.07586	1	173	98	209	209	160	108	62	13901	collection1	NA	NA	NA	NA	NA	noCat_20170608114601-B-P6.336-Map20.bed	1	193
1	384	collection1	0.41008	1.21489	6	174	197	84	197	152	1117	57	12892	collection1	NA	NA	NA	NA	NA	RIX-comp_20170608114601-B-R271-Map20_reversed.bed	1	1834
1	364	collection1	0.409127	1.13663	13	175	222	38	222	145	2608	50	11401	collection1	NA	NA	NA	NA	NA	RIX-comp_20170608114601-B-R175-Map20_reversed.bed	1	5469
1	441	collection1	0.40426	1.14406	11	176	218	47	218	147	2186	52	11823	collection1	NA	NA	NA	NA	NA	RIX-comp_20170608114601-B-R7-Map20_reversed.bed	1	4153
1	282	collection1	0.403751	1.49308	2	177	151	153	177	160	301	61	13708	collection1	NA	NA	NA	NA	NA	RIX-comp_20170608114601-B-G1160-Map3.bed	1	507
1	287	collection1	0.395657	1.19625	6	178	204	84	204	155	1133	57	12876	collection1	NA	NA	NA	NA	NA	RIX-comp_20170608114601-B-G1367-Map3.bed	1	1950
1	514	collection1	0.395128	1.46815	2	179	154	153	179	162	306	61	13703	collection1	NA	NA	NA	NA	NA	RIX-incomp_20170608114601-B-G638-Map7.bed	1	474
1	743	collection1	0.38576	1.11656	13	180	225	38	225	148	2646	50	11363	collection1	NA	NA	NA	NA	NA	RSX-incomp_20170608114601-B-G1728-Map4.bed	1	5953
1	230	collection1	0.385068	1.43929	2	181	160	153	181	165	312	61	13697	collection1	NA	NA	NA	NA	NA	DXX-MITE_20170608114601-B-P495.52-Map5.bed	1	471
1	603	collection1	0.381909	1.89861	1	182	110	209	209	167	118	62	13891	collection1	NA	NA	NA	NA	NA	RIX-incomp_20170608114601-B-R311-Map18_reversed.bed	1	162
1	735	collection1	0.38144	1.10892	14	183	227	33	227	148	2870	49	11139	collection1	NA	NA	NA	NA	NA	RSX-incomp-chim_20170608114601-B-P130.101-Map13.bed	1	6145
1	487	collection1	0.380844	1.17701	6	184	210	84	210	159	1150	57	12859	collection1	NA	NA	NA	NA	NA	RIX-incomp_20170608114601-B-G1306-Map4.bed	1	2000
1	173	collection1	0.379988	1.1759	6	185	211	84	211	160	1151	57	12858	collection1	NA	NA	NA	NA	NA	DTX-incomp_20170608114601-B-R531-Map12.bed	1	2038
1	549	collection1	0.378529	1.42066	2	186	162	153	186	167	316	61	13693	collection1	NA	NA	NA	NA	NA	RIX-incomp_20170608114601-B-R1361-Map5.bed	1	501
1	732	collection1	0.378168	1.19717	5	187	202	96	202	162	941	58	13068	collection1	NA	NA	NA	NA	NA	RSX-incomp-chim_20170608114601-B-G1986-Map5.bed	1	1646
1	97	collection1	0.376429	1.86672	1	188	113	209	209	170	120	62	13889	collection1	NA	NA	NA	NA	NA	DTX-incomp_20170608114601-B-G26-Map20.bed	1	164
1	548	collection1	0.373733	1.85118	1	189	114	209	209	171	121	62	13888	collection1	NA	NA	NA	NA	NA	RIX-incomp_20170608114601-B-R1356-Map7.bed	1	188
1	718	collection1	0.373733	1.85118	1	189	114	209	209	171	121	62	13888	collection1	NA	NA	NA	NA	NA	RLX-incomp_20170608114601-B-R606-Map5_reversed.bed	1	192
1	76	collection1	0.3726	1.28163	3	191	180	124	191	165	526	60	13483	collection1	NA	NA	NA	NA	NA	DTX-incomp_20170608114601-B-G1211-Map3.bed	1	854
1	745	collection1	0.366863	1.10909	11	192	226	47	226	155	2244	52	11765	collection1	NA	NA	NA	NA	NA	RSX-incomp_20170608114601-B-G1854-Map8.bed	1	4558
1	99	collection1	0.365838	1.38478	2	193	167	153	193	171	324	61	13685	collection1	NA	NA	NA	NA	NA	DTX-incomp_20170608114601-B-G598-Map15.bed	1	522
1	586	collection1	0.365626	1.10791	11	194	229	47	229	157	2246	52	11763	collection1	NA	NA	NA	NA	NA	RIX-incomp_20170608114601-B-R2134-Map3.bed	1	4466
1	276	collection1	0.364396	1.09155	15	195	230	29	230	151	3118	48	10891	collection1	NA	NA	NA	NA	NA	RIX-comp-chim_20170608114601-B-G1521-Map3_reversed.bed	1	6886
1	529	collection1	0.363227	1.79133	1	196	119	209	209	175	125	62	13884	collection1	NA	NA	NA	NA	NA	RIX-incomp_20170608114601-B-P377.6-Map3.bed	1	168
1	766	collection1	0.361681	1.25923	3	197	183	124	197	168	535	60	13474	collection1	NA	NA	NA	NA	NA	RXX-TRIM-chim_20170608114601-B-P30.329-Map8.bed	1	921
1	304	collection1	0.358136	1.76292	1	198	121	209	209	176	127	62	13882	collection1	NA	NA	NA	NA	NA	RIX-comp_20170608114601-B-P277.207-Map3.bed	1	199
1	292	collection1	0.357248	1.08833	14	199	231	33	231	154	2913	49	11096	collection1	NA	NA	NA	NA	NA	RIX-comp_20170608114601-B-G1450-Map14_reversed.bed	1	5652
1	178	collection1	0.356937	1.24951	3	200	186	124	200	170	539	60	13470	collection1	NA	NA	NA	NA	NA	DTX-incomp_20170608114601-B-R688-Map4.bed	1	875
1	145	collection1	0.355936	1.14441	6	201	217	84	217	167	1180	57	12829	collection1	NA	NA	NA	NA	NA	DTX-incomp_20170608114601-B-R129-Map9.bed	1	2100
1	611	collection1	0.345855	1.69554	1	202	124	209	209	178	132	62	13877	collection1	NA	NA	NA	NA	NA	RIX-incomp_20170608114601-B-R408-Map8_reversed.bed	1	187
1	810	collection1	0.343091	1.22121	3	203	195	124	203	174	551	60	13458	collection1	NA	NA	NA	NA	NA	noCat_20170608114601-B-P123.119-Map20.bed	1	946
1	394	collection1	0.338601	1.21205	3	204	198	124	204	175	555	60	13454	collection1	NA	NA	NA	NA	NA	RIX-comp_20170608114601-B-R345-Map3.bed	1	846
1	324	collection1	0.337357	1.07371	13	205	236	38	236	160	2731	50	11278	collection1	NA	NA	NA	NA	NA	RIX-comp_20170608114601-B-R112-Map10.bed	1	6272
1	562	collection1	0.331902	1.62111	1	206	130	209	209	182	138	62	13871	collection1	NA	NA	NA	NA	NA	RIX-incomp_20170608114601-B-R1562-Map4.bed	1	231
1	813	collection1	0.329865	1.1514	4	207	214	110	214	177	779	59	13230	collection1	NA	NA	NA	NA	NA	noCat_20170608114601-B-P15.333-Map20.bed	1	1219
1	306	collection1	0.329654	1.60933	1	208	132	209	209	183	139	62	13870	collection1	NA	NA	NA	NA	NA	RIX-comp_20170608114601-B-P324.175-Map3.bed	1	194
1	728	collection1	0.327399	1.05198	23	209	242	12	242	154	4951	40	9058	collection1	NA	NA	NA	NA	NA	RSX-comp_20170608114601-B-R211-Map3.bed	1	16695
1	468	collection1	0.325267	1.14362	4	210	219	110	219	180	784	59	13225	collection1	NA	NA	NA	NA	NA	RIX-comp_20170608114601-B-R994-Map11.bed	1	1291
1	148	collection1	0.32304	1.57499	1	211	136	209	211	185	142	62	13867	collection1	NA	NA	NA	NA	NA	DTX-incomp_20170608114601-B-R137-Map10.bed	1	215
1	780	collection1	0.313371	1.08776	6	212	232	84	232	176	1236	57	12773	collection1	NA	NA	NA	NA	NA	RYX-incomp_20170608114601-B-R768-Map3.bed	1	2318
1	626	collection1	0.312425	1.52087	1	213	140	209	213	187	147	62	13862	collection1	NA	NA	NA	NA	NA	RIX-incomp_20170608114601-B-R562-Map7.bed	1	221
1	834	collection1	0.312003	1.0635	9	214	239	62	239	172	1898	54	12111	collection1	NA	NA	NA	NA	NA	noCat_20170608114601-B-R2585-Map11.bed	1	3807
1	747	collection1	0.310823	1.0622	9	215	241	62	241	173	1900	54	12109	collection1	NA	NA	NA	NA	NA	RSX-incomp_20170608114601-B-G1968-Map3.bed	1	3568
1	579	collection1	0.31036	1.51048	1	216	143	209	216	189	148	62	13861	collection1	NA	NA	NA	NA	NA	RIX-incomp_20170608114601-B-R192-Map8_reversed.bed	1	202
1	741	collection1	0.31036	1.51048	1	216	143	209	216	189	148	62	13861	collection1	NA	NA	NA	NA	NA	RSX-incomp_20170608114601-B-G114-Map20.bed	1	237
1	30	collection1	0.309307	1.22904	2	218	194	153	218	188	364	61	13645	collection1	NA	NA	NA	NA	NA	DHX-incomp_20170608114601-B-R330-Map13.bed	1	550
1	494	collection1	0.308802	1.0653	8	219	238	66	238	174	1683	55	12326	collection1	NA	NA	NA	NA	NA	RIX-incomp_20170608114601-B-G1485-Map3.bed	1	3091
1	816	collection1	0.306339	1.06243	8	220	240	66	240	175	1687	55	12322	collection1	NA	NA	NA	NA	NA	noCat_20170608114601-B-P19.97-Map20.bed	1	3121
1	415	collection1	0.299234	1.2019	2	221	201	153	221	192	372	61	13637	collection1	NA	NA	NA	NA	NA	RIX-comp_20170608114601-B-R542-Map13_reversed.bed	1	597
1	411	collection1	0.297532	1.03002	20	222	249	22	249	164	4358	43	9651	collection1	NA	NA	NA	NA	NA	RIX-comp_20170608114601-B-R483-Map13_reversed.bed	1	11331
1	379	collection1	0.29237	1.03844	10	223	247	55	247	175	2154	53	11855	collection1	NA	NA	NA	NA	NA	RIX-comp_20170608114601-B-R24-Map20_reversed.bed	1	4203
1	422	collection1	0.283329	1.37857	1	224	168	209	224	200	162	62	13847	collection1	NA	NA	NA	NA	NA	RIX-comp_20170608114601-B-R60-Map5.bed	1	282
1	2	collection1	0.281523	1.37004	1	225	169	209	225	201	163	62	13846	collection1	NA	NA	NA	NA	NA	DHX-incomp-chim_20170608114601-B-G326-Map3.bed	1	253
1	330	collection1	0.279023	1.14795	2	226	215	153	226	198	389	61	13620	collection1	NA	NA	NA	NA	NA	RIX-comp_20170608114601-B-R1174-Map4.bed	1	646
1	291	collection1	0.27267	1.07791	3	227	235	124	235	195	621	60	13388	collection1	NA	NA	NA	NA	NA	RIX-comp_20170608114601-B-G1417-Map3.bed	1	970
1	617	collection1	0.271383	1.02093	8	228	252	66	252	182	1747	55	12262	collection1	NA	NA	NA	NA	NA	RIX-incomp_20170608114601-B-R458-Map9.bed	1	3129
1	193	collection1	0.271004	1.32083	1	229	174	209	229	204	169	62	13840	collection1	NA	NA	NA	NA	NA	DXX-MITE_20170608114601-B-G1634-Map5.bed	1	262
1	449	collection1	0.269302	1.31297	1	230	175	209	230	205	170	62	13839	collection1	NA	NA	NA	NA	NA	RIX-comp_20170608114601-B-R793-Map7_reversed.bed	1	246
1	496	collection1	0.268695	1.01493	9	231	253	62	253	182	1976	54	12033	collection1	NA	NA	NA	NA	NA	RIX-incomp_20170608114601-B-G1508-Map6.bed	1	3655
1	406	collection1	0.264281	1.28992	1	232	178	209	232	206	173	62	13836	collection1	NA	NA	NA	NA	NA	RIX-comp_20170608114601-B-R426-Map13.bed	1	218
1	490	collection1	0.262635	1.28242	1	233	179	209	233	207	174	62	13835	collection1	NA	NA	NA	NA	NA	RIX-incomp_20170608114601-B-G1412-Map6.bed	1	285
1	836	collection1	0.259383	1.26766	1	234	181	209	234	208	176	62	13833	collection1	NA	NA	NA	NA	NA	noCat_20170608114601-B-R668-Map13.bed	1	288
1	479	collection1	0.257777	1.26041	1	235	182	209	235	209	177	62	13832	collection1	NA	NA	NA	NA	NA	RIX-incomp_20170608114601-B-G1008-Map8_reversed.bed	1	306
1	15	collection1	0.254604	1.24615	1	236	187	209	236	211	179	62	13830	collection1	NA	NA	NA	NA	NA	DHX-incomp_20170608114601-B-P336.100-Map3.bed	1	258
1	295	collection1	0.253171	1.01068	5	237	255	96	255	196	1101	58	12908	collection1	NA	NA	NA	NA	NA	RIX-comp_20170608114601-B-G1501-Map3_reversed.bed	1	1773
1	223	collection1	0.251975	0.992812	12	238	257	43	257	179	2684	51	11325	collection1	NA	NA	NA	NA	NA	DXX-MITE_20170608114601-B-P351.154-Map5.bed	1	5866
1	118	collection1	0.251482	1.2322	1	239	192	209	239	213	181	62	13828	collection1	NA	NA	NA	NA	NA	DTX-incomp_20170608114601-B-P22.10-Map20.bed	1	314
1	794	collection1	0.236596	1.16685	1	240	212	209	240	220	191	62	13818	collection1	NA	NA	NA	NA	NA	noCat_20170608114601-B-G21-Map20.bed	1	269
1	532	collection1	0.236199	1.03539	2	241	248	153	248	214	430	61	13579	collection1	NA	NA	NA	NA	NA	RIX-incomp_20170608114601-B-P97.12-Map3.bed	1	648
1	734	collection1	0.231487	1.02311	2	242	251	153	251	215	435	61	13574	collection1	NA	NA	NA	NA	NA	RSX-incomp-chim_20170608114601-B-G348-Map20.bed	1	695
1	649	collection1	0.230961	1.14258	1	243	220	209	243	224	195	62	13814	collection1	NA	NA	NA	NA	NA	RIX-incomp_20170608114601-B-R790-Map5.bed	1	310
1	600	collection1	0.229579	1.13667	1	244	221	209	244	225	196	62	13813	collection1	NA	NA	NA	NA	NA	RIX-incomp_20170608114601-B-R284-Map19.bed	1	281
1	344	collection1	0.228207	1.13082	1	245	223	209	245	226	197	62	13812	collection1	NA	NA	NA	NA	NA	RIX-comp_20170608114601-B-R1357-Map7.bed	1	309
1	189	collection1	0.226876	1.0111	2	246	254	153	254	218	440	61	13569	collection1	NA	NA	NA	NA	NA	DXX-MITE_20170608114601-B-G1538-Map20.bed	1	708
1	769	collection1	0.225496	1.1193	1	247	224	209	247	227	199	62	13810	collection1	NA	NA	NA	NA	NA	RXX-TRIM_20170608114601-B-G1401-Map3.bed	1	382
1	527	collection1	0.223258	1.0017	2	248	256	153	256	219	444	61	13565	collection1	NA	NA	NA	NA	NA	RIX-incomp_20170608114601-B-P339.166-Map4.bed	1	736
1	835	collection1	0.222825	1.108	1	249	228	209	249	229	201	62	13808	collection1	NA	NA	NA	NA	NA	noCat_20170608114601-B-R649-Map20.bed	1	595
1	426	collection1	0.22116	0.972557	3	250	258	124	258	211	685	60	13324	collection1	NA	NA	NA	NA	NA	RIX-comp_20170608114601-B-R63-Map20_reversed.bed	1	1112
1	385	collection1	0.217601	1.08606	1	251	233	209	251	231	205	62	13804	collection1	NA	NA	NA	NA	NA	RIX-comp_20170608114601-B-R280-Map15_reversed.bed	1	303
1	478	collection1	0.217601	1.08606	1	251	233	209	251	231	205	62	13804	collection1	NA	NA	NA	NA	NA	RIX-incomp-chim_20170608114601-B-R74-Map20.bed	1	316
1	501	collection1	0.213785	1.07015	1	253	237	209	253	233	208	62	13801	collection1	NA	NA	NA	NA	NA	RIX-incomp_20170608114601-B-G2031-Map7.bed	1	336
1	133	collection1	0.211571	0.94691	4	254	260	110	260	208	936	59	13073	collection1	NA	NA	NA	NA	NA	DTX-incomp_20170608114601-B-P69.316-Map20.bed	1	1574
1	374	collection1	0.207609	1.0447	1	255	243	209	255	236	213	62	13796	collection1	NA	NA	NA	NA	NA	RIX-comp_20170608114601-B-R229-Map17.bed	1	321
1	424	collection1	0.207609	1.0447	1	255	243	209	255	236	213	62	13796	collection1	NA	NA	NA	NA	NA	RIX-comp_20170608114601-B-R626-Map9.bed	1	361
1	832	collection1	0.207114	0.94525	13	257	261	38	261	185	3022	50	10987	collection1	NA	NA	NA	NA	NA	noCat_20170608114601-B-R205-Map20.bed	1	6716
1	748	collection1	0.206895	0.959249	2	258	259	153	259	223	463	61	13546	collection1	NA	NA	NA	NA	NA	RSX-incomp_20170608114601-B-G210-Map20.bed	1	724
1	446	collection1	0.2064	1.03973	1	259	245	209	259	238	214	62	13795	collection1	NA	NA	NA	NA	NA	RIX-comp_20170608114601-B-R755-Map20.bed	1	352
1	606	collection1	0.2064	1.03973	1	259	245	209	259	238	214	62	13795	collection1	NA	NA	NA	NA	NA	RIX-incomp_20170608114601-B-R329-Map13_reversed.bed	1	341
1	7	collection1	0.202827	1.02513	1	261	250	209	261	240	217	62	13792	collection1	NA	NA	NA	NA	NA	DHX-incomp_20170608114601-B-G1550-Map20_reversed.bed	1	336
1	787	collection1	0.188025	0.910363	2	262	263	153	263	226	487	61	13522	collection1	NA	NA	NA	NA	NA	noCat_20170608114601-B-G1591-Map20.bed	1	786
1	240	collection1	0.182676	0.907048	8	263	264	66	264	198	1936	55	12073	collection1	NA	NA	NA	NA	NA	DXX-MITE_20170608114601-B-R146-Map20.bed	1	3841
1	197	collection1	0.18189	0.905961	8	264	266	66	266	199	1938	55	12071	collection1	NA	NA	NA	NA	NA	DXX-MITE_20170608114601-B-G1742-Map4.bed	1	3515
1	332	collection1	0.181883	0.941297	1	265	262	209	265	245	236	62	13773	collection1	NA	NA	NA	NA	NA	RIX-comp_20170608114601-B-R12-Map20_reversed.bed	1	317
1	483	collection1	0.172883	0.906128	1	266	265	209	266	247	245	62	13764	collection1	NA	NA	NA	NA	NA	RIX-incomp_20170608114601-B-G1223-Map3.bed	1	366
1	507	collection1	0.171916	0.90238	1	267	267	209	267	248	246	62	13763	collection1	NA	NA	NA	NA	NA	RIX-incomp_20170608114601-B-G36-Map20.bed	1	363
1	194	collection1	0.156809	0.865433	7	268	269	76	269	204	1768	56	12241	collection1	NA	NA	NA	NA	NA	DXX-MITE_20170608114601-B-G1635-Map6.bed	1	3263
1	594	collection1	0.156596	0.85288	5	269	270	96	270	212	1286	58	12723	collection1	NA	NA	NA	NA	NA	RIX-incomp_20170608114601-B-R243-Map20_reversed.bed	1	2325
1	486	collection1	0.154789	0.881703	12	270	268	43	270	194	2951	51	11058	collection1	NA	NA	NA	NA	NA	RIX-incomp_20170608114601-B-G1294-Map3.bed	1	7008
1	94	collection1	0.15364	0.829968	3	271	272	124	272	222	796	60	13213	collection1	NA	NA	NA	NA	NA	DTX-incomp_20170608114601-B-G1499-Map15.bed	1	1348
1	781	collection1	0.15063	0.823385	3	272	273	124	273	223	802	60	13207	collection1	NA	NA	NA	NA	NA	noCat_20170608114601-B-G119-Map20.bed	1	1263
1	437	collection1	0.144012	0.820662	4	273	274	110	274	219	1069	59	12940	collection1	NA	NA	NA	NA	NA	RIX-comp_20170608114601-B-R671-Map20.bed	1	1708
1	184	collection1	0.14359	0.819831	4	274	275	110	275	220	1070	59	12939	collection1	NA	NA	NA	NA	NA	DTX-incomp_20170608114601-B-R866-Map15.bed	1	2534
1	755	collection1	0.13727	0.771171	1	275	280	209	280	255	287	62	13722	collection1	NA	NA	NA	NA	NA	RSX-incomp_20170608114601-B-R1083-Map3.bed	1	473
1	102	collection1	0.137017	0.817728	5	276	276	96	276	216	1336	58	12673	collection1	NA	NA	NA	NA	NA	DTX-incomp_20170608114601-B-G7-Map20.bed	1	2419
1	61	collection1	0.136542	0.77587	2	277	279	153	279	236	568	61	13441	collection1	NA	NA	NA	NA	NA	DTX-incomp-chim_20170608114601-B-G1350-Map3.bed	1	950
1	454	collection1	0.131497	0.749822	1	278	281	209	281	256	295	62	13714	collection1	NA	NA	NA	NA	NA	RIX-comp_20170608114601-B-R852-Map20.bed	1	488
1	391	collection1	0.130795	0.747234	1	279	282	209	282	257	296	62	13713	collection1	NA	NA	NA	NA	NA	RIX-comp_20170608114601-B-R331-Map16.bed	1	477
1	593	collection1	0.128716	0.739575	1	280	283	209	283	257	299	62	13710	collection1	NA	NA	NA	NA	NA	RIX-incomp_20170608114601-B-R236-Map15.bed	1	459
1	33	collection1	0.127707	0.84545	12	281	271	43	281	198	3050	51	10959	collection1	NA	NA	NA	NA	NA	DHX-incomp_20170608114601-B-R409-Map12.bed	1	8262
1	540	collection1	0.121406	0.712761	1	282	286	209	286	259	310	62	13699	collection1	NA	NA	NA	NA	NA	RIX-incomp_20170608114601-B-R1150-Map13.bed	1	505
1	399	collection1	0.117153	0.723914	2	283	284	153	284	240	607	61	13402	collection1	NA	NA	NA	NA	NA	RIX-comp_20170608114601-B-R379-Map18.bed	1	908
1	175	collection1	0.115205	0.805408	8	284	277	66	284	209	2143	55	11866	collection1	NA	NA	NA	NA	NA	DTX-incomp_20170608114601-B-R6-Map20.bed	1	4773
1	376	collection1	0.113089	0.712859	2	285	285	153	285	241	616	61	13393	collection1	NA	NA	NA	NA	NA	RIX-comp_20170608114601-B-R230-Map12_reversed.bed	1	994
1	181	collection1	0.107588	0.662419	1	286	289	209	289	261	333	62	13676	collection1	NA	NA	NA	NA	NA	DTX-incomp_20170608114601-B-R729-Map12_reversed.bed	1	460
1	273	collection1	0.105369	0.654366	1	287	291	209	291	262	337	62	13672	collection1	NA	NA	NA	NA	NA	PotentialHostGene_20170608114601-B-R2354-Map5.bed	1	661
1	281	collection1	0.100087	0.793574	10	288	278	55	288	207	2691	53	11318	collection1	NA	NA	NA	NA	NA	RIX-comp_20170608114601-B-G1125-Map15.bed	1	5380
1	627	collection1	0.098585	0.672771	2	289	288	153	289	243	651	61	13358	collection1	NA	NA	NA	NA	NA	RIX-incomp_20170608114601-B-R570-Map17.bed	1	1030
1	343	collection1	0.0940376	0.613278	1	290	294	209	294	264	359	62	13650	collection1	NA	NA	NA	NA	NA	RIX-comp_20170608114601-B-R133-Map20_reversed.bed	1	580
1	815	collection1	0.0800841	0.656806	3	291	290	124	291	235	991	60	13018	collection1	NA	NA	NA	NA	NA	noCat_20170608114601-B-P188.0-Map15.bed	1	1738
1	236	collection1	0.069357	0.523151	1	292	305	209	305	269	419	62	13590	collection1	NA	NA	NA	NA	NA	DXX-MITE_20170608114601-B-R1194-Map3.bed	1	669
1	802	collection1	0.0681542	0.583745	2	293	297	153	297	248	745	61	13264	collection1	NA	NA	NA	NA	NA	noCat_20170608114601-B-G666-Map20.bed	1	1270
1	249	collection1	0.0679001	0.704934	7	294	287	76	294	219	2110	56	11899	collection1	NA	NA	NA	NA	NA	DXX_20170608114601-B-G1121-Map3.bed	1	4264
1	476	collection1	0.067354	0.581272	2	295	300	153	300	249	748	61	13261	collection1	NA	NA	NA	NA	NA	RIX-incomp-chim_20170608114601-B-R1409-Map4.bed	1	1253
1	25	collection1	0.0665629	0.578819	2	296	301	153	301	250	751	61	13258	collection1	NA	NA	NA	NA	NA	DHX-incomp_20170608114601-B-R1411-Map3.bed	1	1225
1	185	collection1	0.0600092	0.488245	1	297	307	209	307	271	448	62	13561	collection1	NA	NA	NA	NA	NA	DTX-incomp_20170608114601-B-R87-Map20.bed	1	763
1	111	collection1	0.0516293	0.631809	5	298	293	96	298	229	1682	58	12327	collection1	NA	NA	NA	NA	NA	DTX-incomp_20170608114601-B-P124.291-Map6.bed	1	3244
1	325	collection1	0.0506881	0.573217	3	299	303	124	303	242	1124	60	12885	collection1	NA	NA	NA	NA	NA	RIX-comp_20170608114601-B-R1120-Map5_reversed.bed	1	1919
1	293	collection1	0.0458008	0.55754	3	300	304	124	304	243	1153	60	12856	collection1	NA	NA	NA	NA	NA	RIX-comp_20170608114601-B-G1458-Map4_reversed.bed	1	1992
1	303	collection1	0.0444738	0.611082	5	301	295	96	301	231	1732	58	12277	collection1	NA	NA	NA	NA	NA	RIX-comp_20170608114601-B-P197.248-Map3_reversed.bed	1	3311
1	120	collection1	0.0429588	0.58141	4	302	299	110	302	237	1463	59	12546	collection1	NA	NA	NA	NA	NA	DTX-incomp_20170608114601-B-P24.6-Map20.bed	1	2838
1	169	collection1	0.042381	0.6047	5	303	296	96	303	232	1748	58	12261	collection1	NA	NA	NA	NA	NA	DTX-incomp_20170608114601-B-R453-Map14.bed	1	3359
1	243	collection1	0.0410585	0.575257	4	304	302	110	304	239	1477	59	12532	collection1	NA	NA	NA	NA	NA	DXX-MITE_20170608114601-B-R223-Map3.bed	1	2503
1	387	collection1	0.0400876	0.489751	2	305	306	153	306	255	879	61	13130	collection1	NA	NA	NA	NA	NA	RIX-comp_20170608114601-B-R312-Map20.bed	1	1431
1	151	collection1	0.0351614	0.632602	8	306	292	66	306	221	2619	55	11390	collection1	NA	NA	NA	NA	NA	DTX-incomp_20170608114601-B-R1431-Map9.bed	1	5464
1	785	collection1	0.0308125	0.370791	1	307	309	209	309	275	584	62	13425	collection1	NA	NA	NA	NA	NA	noCat_20170608114601-B-G1334-Map20.bed	1	936
1	599	collection1	0.0295008	0.582231	6	308	298	84	308	230	2145	57	11864	collection1	NA	NA	NA	NA	NA	RIX-incomp_20170608114601-B-R273-Map3.bed	1	4640
1	561	collection1	0.0232836	0.420201	2	309	308	153	309	257	1014	61	12995	collection1	NA	NA	NA	NA	NA	RIX-incomp_20170608114601-B-R156-Map6.bed	1	1847
1	803	collection1	0.0203287	0.321128	1	310	314	209	314	278	670	62	13339	collection1	NA	NA	NA	NA	NA	noCat_20170608114601-B-G702-Map20.bed	1	1148
1	607	collection1	0.0128616	0.279247	1	311	315	209	315	278	765	62	13244	collection1	NA	NA	NA	NA	NA	RIX-incomp_20170608114601-B-R343-Map6.bed	1	1204
1	605	collection1	0.0127383	0.278477	1	312	316	209	316	279	767	62	13242	collection1	NA	NA	NA	NA	NA	RIX-incomp_20170608114601-B-R315-Map4.bed	1	1272
1	736	collection1	0.0121091	0.3588	2	313	310	153	313	259	1173	61	12836	collection1	NA	NA	NA	NA	NA	RSX-incomp-chim_20170608114601-B-P260.101-Map4.bed	1	2077
1	823	collection1	0.0108645	0.350309	2	314	311	153	314	259	1199	61	12810	collection1	NA	NA	NA	NA	NA	noCat_20170608114601-B-P343.162-Map12.bed	1	2314
1	826	collection1	0.00926456	0.338541	2	315	312	153	315	260	1237	61	12772	collection1	NA	NA	NA	NA	NA	noCat_20170608114601-B-P52.131-Map20.bed	1	2190
1	805	collection1	0.00862459	0.333507	2	316	313	153	316	261	1254	61	12755	collection1	NA	NA	NA	NA	NA	noCat_20170608114601-B-G81-Map20.bed	1	2121
1	774	collection1	0.00821539	0.247232	1	317	317	209	317	281	858	62	13151	collection1	NA	NA	NA	NA	NA	RXX-TRIM_20170608114601-B-R385-Map17.bed	1	1601
1	817	collection1	0.00419355	0.210515	1	318	318	209	318	282	997	62	13012	collection1	NA	NA	NA	NA	NA	noCat_20170608114601-B-P2.19-Map20.bed	1	1734
1	588	collection1	0.00284166	0.19368	1	319	319	209	319	282	1077	62	12932	collection1	NA	NA	NA	NA	NA	RIX-incomp_20170608114601-B-R222-Map20_reversed.bed	1	1818
1	1	collection1	0	0	0	320	320	320	320	320	87	63	13922	collection1	NA	NA	NA	NA	NA	DHX-incomp-chim_20170608114601-B-G1142-Map7.bed	1	129
1	4	collection1	0	0	0	320	320	320	320	320	44	63	13965	collection1	NA	NA	NA	NA	NA	DHX-incomp-chim_20170608114601-B-R402-Map20.bed	1	68
1	5	collection1	0	0	0	320	320	320	320	320	63	63	13946	collection1	NA	NA	NA	NA	NA	DHX-incomp_20170608114601-B-G1028-Map3_reversed.bed	1	104
1	12	collection1	0	0	0	320	320	320	320	320	84	63	13925	collection1	NA	NA	NA	NA	NA	DHX-incomp_20170608114601-B-P211.238-Map3.bed	1	127
1	13	collection1	0	0	0	320	320	320	320	320	67	63	13942	collection1	NA	NA	NA	NA	NA	DHX-incomp_20170608114601-B-P223.233-Map6.bed	1	98
1	14	collection1	0	0	0	320	320	320	320	320	37	63	13972	collection1	NA	NA	NA	NA	NA	DHX-incomp_20170608114601-B-P282.203-Map4_reversed.bed	1	52
1	19	collection1	0	0	0	320	320	320	320	320	137	63	13872	collection1	NA	NA	NA	NA	NA	DHX-incomp_20170608114601-B-P398.100-Map6.bed	1	209
1	21	collection1	0	0	0	320	320	320	320	320	68	63	13941	collection1	NA	NA	NA	NA	NA	DHX-incomp_20170608114601-B-P48.100-Map8_reversed.bed	1	112
1	22	collection1	0	0	0	320	320	320	320	320	124	63	13885	collection1	NA	NA	NA	NA	NA	DHX-incomp_20170608114601-B-P71.314-Map20_reversed.bed	1	171
1	24	collection1	0	0	0	320	320	320	320	320	81	63	13928	collection1	NA	NA	NA	NA	NA	DHX-incomp_20170608114601-B-R1165-Map9_reversed.bed	1	124
1	29	collection1	0	0	0	320	320	320	320	320	87	63	13922	collection1	NA	NA	NA	NA	NA	DHX-incomp_20170608114601-B-R234-Map3.bed	1	118
1	31	collection1	0	0	0	320	320	320	320	320	69	63	13940	collection1	NA	NA	NA	NA	NA	DHX-incomp_20170608114601-B-R362-Map12_reversed.bed	1	95
1	32	collection1	0	0	0	320	320	320	320	320	67	63	13942	collection1	NA	NA	NA	NA	NA	DHX-incomp_20170608114601-B-R363-Map15_reversed.bed	1	100
1	34	collection1	0	0	0	320	320	320	320	320	117	63	13892	collection1	NA	NA	NA	NA	NA	DHX-incomp_20170608114601-B-R833-Map3.bed	1	163
1	35	collection1	0	0	0	320	320	320	320	320	98	63	13911	collection1	NA	NA	NA	NA	NA	DHX-incomp_20170608114601-B-R849-Map3_reversed.bed	1	131
1	36	collection1	0	0	0	320	320	320	320	320	31	63	13978	collection1	NA	NA	NA	NA	NA	DHX-incomp_20170608114601-B-R867-Map20_reversed.bed	1	45
1	37	collection1	0	0	0	320	320	320	320	320	9	63	14000	collection1	NA	NA	NA	NA	NA	DMX-incomp_20170608114601-B-R517-Map3.bed	1	15
1	38	collection1	0	0	0	320	320	320	320	320	113	63	13896	collection1	NA	NA	NA	NA	NA	DTX-comp_20170608114601-B-G1151-Map20_reversed.bed	1	138
1	39	collection1	0	0	0	320	320	320	320	320	48	63	13961	collection1	NA	NA	NA	NA	NA	DTX-comp_20170608114601-B-G1224-Map11_reversed.bed	1	58
1	40	collection1	0	0	0	320	320	320	320	320	15	63	13994	collection1	NA	NA	NA	NA	NA	DTX-comp_20170608114601-B-G1236-Map4.bed	1	26
1	41	collection1	0	0	0	320	320	320	320	320	15	63	13994	collection1	NA	NA	NA	NA	NA	DTX-comp_20170608114601-B-G1265-Map3.bed	1	22
1	43	collection1	0	0	0	320	320	320	320	320	30	63	13979	collection1	NA	NA	NA	NA	NA	DTX-comp_20170608114601-B-P146.276-Map6_reversed.bed	1	33
1	44	collection1	0	0	0	320	320	320	320	320	51	63	13958	collection1	NA	NA	NA	NA	NA	DTX-comp_20170608114601-B-P148.275-Map15.bed	1	66
1	45	collection1	0	0	0	320	320	320	320	320	49	63	13960	collection1	NA	NA	NA	NA	NA	DTX-comp_20170608114601-B-P158.272-Map4.bed	1	67
1	46	collection1	0	0	0	320	320	320	320	320	15	63	13994	collection1	NA	NA	NA	NA	NA	DTX-comp_20170608114601-B-P279.206-Map7.bed	1	20
1	47	collection1	0	0	0	320	320	320	320	320	25	63	13984	collection1	NA	NA	NA	NA	NA	DTX-comp_20170608114601-B-P309.187-Map8_reversed.bed	1	31
1	48	collection1	0	0	0	320	320	320	320	320	44	63	13965	collection1	NA	NA	NA	NA	NA	DTX-comp_20170608114601-B-P35.327-Map20_reversed.bed	1	60
1	49	collection1	0	0	0	320	320	320	320	320	74	63	13935	collection1	NA	NA	NA	NA	NA	DTX-comp_20170608114601-B-R1206-Map3.bed	1	125
1	50	collection1	0	0	0	320	320	320	320	320	32	63	13977	collection1	NA	NA	NA	NA	NA	DTX-comp_20170608114601-B-R1353-Map5.bed	1	34
1	51	collection1	0	0	0	320	320	320	320	320	22	63	13987	collection1	NA	NA	NA	NA	NA	DTX-comp_20170608114601-B-R1398-Map10.bed	1	23
1	52	collection1	0	0	0	320	320	320	320	320	16	63	13993	collection1	NA	NA	NA	NA	NA	DTX-comp_20170608114601-B-R1591-Map5.bed	1	19
1	53	collection1	0	0	0	320	320	320	320	320	31	63	13978	collection1	NA	NA	NA	NA	NA	DTX-comp_20170608114601-B-R1680-Map4_reversed.bed	1	38
1	54	collection1	0	0	0	320	320	320	320	320	11	63	13998	collection1	NA	NA	NA	NA	NA	DTX-comp_20170608114601-B-R172-Map3_reversed.bed	1	14
1	55	collection1	0	0	0	320	320	320	320	320	22	63	13987	collection1	NA	NA	NA	NA	NA	DTX-comp_20170608114601-B-R2088-Map3_reversed.bed	1	23
1	56	collection1	0	0	0	320	320	320	320	320	25	63	13984	collection1	NA	NA	NA	NA	NA	DTX-comp_20170608114601-B-R2160-Map4_reversed.bed	1	29
1	57	collection1	0	0	0	320	320	320	320	320	18	63	13991	collection1	NA	NA	NA	NA	NA	DTX-comp_20170608114601-B-R468-Map4.bed	1	21
1	58	collection1	0	0	0	320	320	320	320	320	19	63	13990	collection1	NA	NA	NA	NA	NA	DTX-comp_20170608114601-B-R515-Map3.bed	1	22
1	59	collection1	0	0	0	320	320	320	320	320	24	63	13985	collection1	NA	NA	NA	NA	NA	DTX-comp_20170608114601-B-R779-Map11_reversed.bed	1	29
1	60	collection1	0	0	0	320	320	320	320	320	64	63	13945	collection1	NA	NA	NA	NA	NA	DTX-incomp-chim_20170608114601-B-G1298-Map6.bed	1	104
1	68	collection1	0	0	0	320	320	320	320	320	14	63	13995	collection1	NA	NA	NA	NA	NA	DTX-incomp_20170608114601-B-G1037-Map7.bed	1	19
1	69	collection1	0	0	0	320	320	320	320	320	96	63	13913	collection1	NA	NA	NA	NA	NA	DTX-incomp_20170608114601-B-G1053-Map8.bed	1	149
1	70	collection1	0	0	0	320	320	320	320	320	9	63	14000	collection1	NA	NA	NA	NA	NA	DTX-incomp_20170608114601-B-G1070-Map3.bed	1	13
1	72	collection1	0	0	0	320	320	320	320	320	76	63	13933	collection1	NA	NA	NA	NA	NA	DTX-incomp_20170608114601-B-G1119-Map6.bed	1	102
1	74	collection1	0	0	0	320	320	320	320	320	23	63	13986	collection1	NA	NA	NA	NA	NA	DTX-incomp_20170608114601-B-G1135-Map5.bed	1	38
1	75	collection1	0	0	0	320	320	320	320	320	36	63	13973	collection1	NA	NA	NA	NA	NA	DTX-incomp_20170608114601-B-G1138-Map6_reversed.bed	1	49
1	77	collection1	0	0	0	320	320	320	320	320	90	63	13919	collection1	NA	NA	NA	NA	NA	DTX-incomp_20170608114601-B-G1238-Map20.bed	1	122
1	78	collection1	0	0	0	320	320	320	320	320	15	63	13994	collection1	NA	NA	NA	NA	NA	DTX-incomp_20170608114601-B-G1264-Map8.bed	1	25
1	79	collection1	0	0	0	320	320	320	320	320	39	63	13970	collection1	NA	NA	NA	NA	NA	DTX-incomp_20170608114601-B-G1268-Map7.bed	1	68
1	80	collection1	0	0	0	320	320	320	320	320	9	63	14000	collection1	NA	NA	NA	NA	NA	DTX-incomp_20170608114601-B-G1299-Map5.bed	1	9
1	81	collection1	0	0	0	320	320	320	320	320	22	63	13987	collection1	NA	NA	NA	NA	NA	DTX-incomp_20170608114601-B-G1315-Map3.bed	1	32
1	82	collection1	0	0	0	320	320	320	320	320	85	63	13924	collection1	NA	NA	NA	NA	NA	DTX-incomp_20170608114601-B-G1324-Map20.bed	1	145
1	83	collection1	0	0	0	320	320	320	320	320	38	63	13971	collection1	NA	NA	NA	NA	NA	DTX-incomp_20170608114601-B-G1330-Map10.bed	1	61
1	84	collection1	0	0	0	320	320	320	320	320	74	63	13935	collection1	NA	NA	NA	NA	NA	DTX-incomp_20170608114601-B-G1355-Map17.bed	1	126
1	86	collection1	0	0	0	320	320	320	320	320	133	63	13876	collection1	NA	NA	NA	NA	NA	DTX-incomp_20170608114601-B-G1386-Map3.bed	1	200
1	87	collection1	0	0	0	320	320	320	320	320	49	63	13960	collection1	NA	NA	NA	NA	NA	DTX-incomp_20170608114601-B-G1389-Map18.bed	1	89
1	88	collection1	0	0	0	320	320	320	320	320	1	63	14008	collection1	NA	NA	NA	NA	NA	DTX-incomp_20170608114601-B-G14-Map7.bed	1	1
1	89	collection1	0	0	0	320	320	320	320	320	16	63	13993	collection1	NA	NA	NA	NA	NA	DTX-incomp_20170608114601-B-G1403-Map5.bed	1	18
1	90	collection1	0	0	0	320	320	320	320	320	34	63	13975	collection1	NA	NA	NA	NA	NA	DTX-incomp_20170608114601-B-G1411-Map13.bed	1	47
1	91	collection1	0	0	0	320	320	320	320	320	11	63	13998	collection1	NA	NA	NA	NA	NA	DTX-incomp_20170608114601-B-G1422-Map3_reversed.bed	1	15
1	92	collection1	0	0	0	320	320	320	320	320	18	63	13991	collection1	NA	NA	NA	NA	NA	DTX-incomp_20170608114601-B-G1434-Map8.bed	1	22
1	93	collection1	0	0	0	320	320	320	320	320	20	63	13989	collection1	NA	NA	NA	NA	NA	DTX-incomp_20170608114601-B-G1441-Map3_reversed.bed	1	31
1	95	collection1	0	0	0	320	320	320	320	320	22	63	13987	collection1	NA	NA	NA	NA	NA	DTX-incomp_20170608114601-B-G167-Map11.bed	1	29
1	96	collection1	0	0	0	320	320	320	320	320	62	63	13947	collection1	NA	NA	NA	NA	NA	DTX-incomp_20170608114601-B-G195-Map20.bed	1	90
1	98	collection1	0	0	0	320	320	320	320	320	23	63	13986	collection1	NA	NA	NA	NA	NA	DTX-incomp_20170608114601-B-G479-Map7.bed	1	31
1	100	collection1	0	0	0	320	320	320	320	320	18	63	13991	collection1	NA	NA	NA	NA	NA	DTX-incomp_20170608114601-B-G656-Map3.bed	1	30
1	101	collection1	0	0	0	320	320	320	320	320	8	63	14001	collection1	NA	NA	NA	NA	NA	DTX-incomp_20170608114601-B-G678-Map3.bed	1	14
1	103	collection1	0	0	0	320	320	320	320	320	8	63	14001	collection1	NA	NA	NA	NA	NA	DTX-incomp_20170608114601-B-G766-Map3_reversed.bed	1	9
1	104	collection1	0	0	0	320	320	320	320	320	13	63	13996	collection1	NA	NA	NA	NA	NA	DTX-incomp_20170608114601-B-G818-Map7.bed	1	20
1	105	collection1	0	0	0	320	320	320	320	320	15	63	13994	collection1	NA	NA	NA	NA	NA	DTX-incomp_20170608114601-B-G835-Map7.bed	1	24
1	107	collection1	0	0	0	320	320	320	320	320	13	63	13996	collection1	NA	NA	NA	NA	NA	DTX-incomp_20170608114601-B-G894-Map4.bed	1	17
1	108	collection1	0	0	0	320	320	320	320	320	35	63	13974	collection1	NA	NA	NA	NA	NA	DTX-incomp_20170608114601-B-G902-Map13.bed	1	42
1	109	collection1	0	0	0	320	320	320	320	320	126	63	13883	collection1	NA	NA	NA	NA	NA	DTX-incomp_20170608114601-B-G905-Map10.bed	1	206
1	110	collection1	0	0	0	320	320	320	320	320	49	63	13960	collection1	NA	NA	NA	NA	NA	DTX-incomp_20170608114601-B-G943-Map4.bed	1	62
1	112	collection1	0	0	0	320	320	320	320	320	22	63	13987	collection1	NA	NA	NA	NA	NA	DTX-incomp_20170608114601-B-P136.285-Map5.bed	1	35
1	113	collection1	0	0	0	320	320	320	320	320	69	63	13940	collection1	NA	NA	NA	NA	NA	DTX-incomp_20170608114601-B-P143.279-Map12.bed	1	84
1	114	collection1	0	0	0	320	320	320	320	320	28	63	13981	collection1	NA	NA	NA	NA	NA	DTX-incomp_20170608114601-B-P159.271-Map11.bed	1	32
1	115	collection1	0	0	0	320	320	320	320	320	23	63	13986	collection1	NA	NA	NA	NA	NA	DTX-incomp_20170608114601-B-P167.265-Map5.bed	1	39
1	116	collection1	0	0	0	320	320	320	320	320	14	63	13995	collection1	NA	NA	NA	NA	NA	DTX-incomp_20170608114601-B-P169.264-Map3.bed	1	19
1	119	collection1	0	0	0	320	320	320	320	320	19	63	13990	collection1	NA	NA	NA	NA	NA	DTX-incomp_20170608114601-B-P238.223-Map8.bed	1	40
1	121	collection1	0	0	0	320	320	320	320	320	102	63	13907	collection1	NA	NA	NA	NA	NA	DTX-incomp_20170608114601-B-P245.10-Map8.bed	1	157
1	122	collection1	0	0	0	320	320	320	320	320	73	63	13936	collection1	NA	NA	NA	NA	NA	DTX-incomp_20170608114601-B-P270.212-Map20.bed	1	138
1	123	collection1	0	0	0	320	320	320	320	320	24	63	13985	collection1	NA	NA	NA	NA	NA	DTX-incomp_20170608114601-B-P290.200-Map10.bed	1	38
1	124	collection1	0	0	0	320	320	320	320	320	32	63	13977	collection1	NA	NA	NA	NA	NA	DTX-incomp_20170608114601-B-P348.157-Map20.bed	1	62
1	125	collection1	0	0	0	320	320	320	320	320	57	63	13952	collection1	NA	NA	NA	NA	NA	DTX-incomp_20170608114601-B-P392.61-Map6.bed	1	89
1	126	collection1	0	0	0	320	320	320	320	320	63	63	13946	collection1	NA	NA	NA	NA	NA	DTX-incomp_20170608114601-B-P399.121-Map10.bed	1	113
1	127	collection1	0	0	0	320	320	320	320	320	14	63	13995	collection1	NA	NA	NA	NA	NA	DTX-incomp_20170608114601-B-P419.109-Map5.bed	1	26
1	128	collection1	0	0	0	320	320	320	320	320	43	63	13966	collection1	NA	NA	NA	NA	NA	DTX-incomp_20170608114601-B-P435.96-Map5.bed	1	63
1	129	collection1	0	0	0	320	320	320	320	320	9	63	14000	collection1	NA	NA	NA	NA	NA	DTX-incomp_20170608114601-B-P468.74-Map5.bed	1	17
1	130	collection1	0	0	0	320	320	320	320	320	10	63	13999	collection1	NA	NA	NA	NA	NA	DTX-incomp_20170608114601-B-P474.69-Map7.bed	1	16
1	131	collection1	0	0	0	320	320	320	320	320	16	63	13993	collection1	NA	NA	NA	NA	NA	DTX-incomp_20170608114601-B-P539.14-Map3.bed	1	25
1	134	collection1	0	0	0	320	320	320	320	320	153	63	13856	collection1	NA	NA	NA	NA	NA	DTX-incomp_20170608114601-B-P99.304-Map12.bed	1	202
1	136	collection1	0	0	0	320	320	320	320	320	58	63	13951	collection1	NA	NA	NA	NA	NA	DTX-incomp_20170608114601-B-R1020-Map10.bed	1	71
1	137	collection1	0	0	0	320	320	320	320	320	23	63	13986	collection1	NA	NA	NA	NA	NA	DTX-incomp_20170608114601-B-R107-Map20.bed	1	38
1	139	collection1	0	0	0	320	320	320	320	320	607	63	13402	collection1	NA	NA	NA	NA	NA	DTX-incomp_20170608114601-B-R1151-Map4_reversed.bed	1	1006
1	140	collection1	0	0	0	320	320	320	320	320	16	63	13993	collection1	NA	NA	NA	NA	NA	DTX-incomp_20170608114601-B-R1190-Map4.bed	1	30
1	141	collection1	0	0	0	320	320	320	320	320	5	63	14004	collection1	NA	NA	NA	NA	NA	DTX-incomp_20170608114601-B-R1239-Map4.bed	1	8
1	142	collection1	0	0	0	320	320	320	320	320	17	63	13992	collection1	NA	NA	NA	NA	NA	DTX-incomp_20170608114601-B-R1246-Map5_reversed.bed	1	22
1	143	collection1	0	0	0	320	320	320	320	320	42	63	13967	collection1	NA	NA	NA	NA	NA	DTX-incomp_20170608114601-B-R1265-Map3.bed	1	43
1	146	collection1	0	0	0	320	320	320	320	320	17	63	13992	collection1	NA	NA	NA	NA	NA	DTX-incomp_20170608114601-B-R1321-Map3_reversed.bed	1	19
1	149	collection1	0	0	0	320	320	320	320	320	13	63	13996	collection1	NA	NA	NA	NA	NA	DTX-incomp_20170608114601-B-R1374-Map7.bed	1	17
1	150	collection1	0	0	0	320	320	320	320	320	20	63	13989	collection1	NA	NA	NA	NA	NA	DTX-incomp_20170608114601-B-R14-Map3_reversed.bed	1	24
1	153	collection1	0	0	0	320	320	320	320	320	30	63	13979	collection1	NA	NA	NA	NA	NA	DTX-incomp_20170608114601-B-R1522-Map4.bed	1	40
1	154	collection1	0	0	0	320	320	320	320	320	57	63	13952	collection1	NA	NA	NA	NA	NA	DTX-incomp_20170608114601-B-R1669-Map8.bed	1	76
1	155	collection1	0	0	0	320	320	320	320	320	12	63	13997	collection1	NA	NA	NA	NA	NA	DTX-incomp_20170608114601-B-R1731-Map3.bed	1	20
1	156	collection1	0	0	0	320	320	320	320	320	44	63	13965	collection1	NA	NA	NA	NA	NA	DTX-incomp_20170608114601-B-R182-Map20.bed	1	67
1	157	collection1	0	0	0	320	320	320	320	320	140	63	13869	collection1	NA	NA	NA	NA	NA	DTX-incomp_20170608114601-B-R198-Map20.bed	1	227
1	158	collection1	0	0	0	320	320	320	320	320	50	63	13959	collection1	NA	NA	NA	NA	NA	DTX-incomp_20170608114601-B-R206-Map20.bed	1	81
1	159	collection1	0	0	0	320	320	320	320	320	13	63	13996	collection1	NA	NA	NA	NA	NA	DTX-incomp_20170608114601-B-R225-Map5.bed	1	17
1	160	collection1	0	0	0	320	320	320	320	320	12	63	13997	collection1	NA	NA	NA	NA	NA	DTX-incomp_20170608114601-B-R2549-Map3.bed	1	14
1	161	collection1	0	0	0	320	320	320	320	320	15	63	13994	collection1	NA	NA	NA	NA	NA	DTX-incomp_20170608114601-B-R269-Map4.bed	1	23
1	162	collection1	0	0	0	320	320	320	320	320	34	63	13975	collection1	NA	NA	NA	NA	NA	DTX-incomp_20170608114601-B-R27-Map20.bed	1	56
1	163	collection1	0	0	0	320	320	320	320	320	48	63	13961	collection1	NA	NA	NA	NA	NA	DTX-incomp_20170608114601-B-R272-Map20.bed	1	72
1	164	collection1	0	0	0	320	320	320	320	320	27	63	13982	collection1	NA	NA	NA	NA	NA	DTX-incomp_20170608114601-B-R337-Map3.bed	1	31
1	165	collection1	0	0	0	320	320	320	320	320	12	63	13997	collection1	NA	NA	NA	NA	NA	DTX-incomp_20170608114601-B-R339-Map3_reversed.bed	1	16
1	166	collection1	0	0	0	320	320	320	320	320	28	63	13981	collection1	NA	NA	NA	NA	NA	DTX-incomp_20170608114601-B-R340-Map8.bed	1	36
1	167	collection1	0	0	0	320	320	320	320	320	38	63	13971	collection1	NA	NA	NA	NA	NA	DTX-incomp_20170608114601-B-R341-Map12_reversed.bed	1	84
1	168	collection1	0	0	0	320	320	320	320	320	11	63	13998	collection1	NA	NA	NA	NA	NA	DTX-incomp_20170608114601-B-R359-Map3_reversed.bed	1	13
1	170	collection1	0	0	0	320	320	320	320	320	20	63	13989	collection1	NA	NA	NA	NA	NA	DTX-incomp_20170608114601-B-R460-Map13.bed	1	22
1	171	collection1	0	0	0	320	320	320	320	320	8	63	14001	collection1	NA	NA	NA	NA	NA	DTX-incomp_20170608114601-B-R462-Map3.bed	1	11
1	172	collection1	0	0	0	320	320	320	320	320	20	63	13989	collection1	NA	NA	NA	NA	NA	DTX-incomp_20170608114601-B-R5-Map20.bed	1	35
1	174	collection1	0	0	0	320	320	320	320	320	36	63	13973	collection1	NA	NA	NA	NA	NA	DTX-incomp_20170608114601-B-R536-Map11.bed	1	56
1	177	collection1	0	0	0	320	320	320	320	320	285	63	13724	collection1	NA	NA	NA	NA	NA	DTX-incomp_20170608114601-B-R681-Map10.bed	1	427
1	179	collection1	0	0	0	320	320	320	320	320	16	63	13993	collection1	NA	NA	NA	NA	NA	DTX-incomp_20170608114601-B-R700-Map3.bed	1	19
1	180	collection1	0	0	0	320	320	320	320	320	44	63	13965	collection1	NA	NA	NA	NA	NA	DTX-incomp_20170608114601-B-R721-Map3.bed	1	60
1	182	collection1	0	0	0	320	320	320	320	320	13	63	13996	collection1	NA	NA	NA	NA	NA	DTX-incomp_20170608114601-B-R815-Map6.bed	1	16
1	183	collection1	0	0	0	320	320	320	320	320	11	63	13998	collection1	NA	NA	NA	NA	NA	DTX-incomp_20170608114601-B-R836-Map5.bed	1	16
1	186	collection1	0	0	0	320	320	320	320	320	36	63	13973	collection1	NA	NA	NA	NA	NA	DTX-incomp_20170608114601-B-R889-Map3.bed	1	43
1	187	collection1	0	0	0	320	320	320	320	320	11	63	13998	collection1	NA	NA	NA	NA	NA	DTX-incomp_20170608114601-B-R892-Map5.bed	1	17
1	188	collection1	0	0	0	320	320	320	320	320	13	63	13996	collection1	NA	NA	NA	NA	NA	DTX-incomp_20170608114601-B-R928-Map3.bed	1	19
1	190	collection1	0	0	0	320	320	320	320	320	14	63	13995	collection1	NA	NA	NA	NA	NA	DXX-MITE_20170608114601-B-G1579-Map3.bed	1	23
1	192	collection1	0	0	0	320	320	320	320	320	27	63	13982	collection1	NA	NA	NA	NA	NA	DXX-MITE_20170608114601-B-G162-Map20.bed	1	52
1	195	collection1	0	0	0	320	320	320	320	320	7	63	14002	collection1	NA	NA	NA	NA	NA	DXX-MITE_20170608114601-B-G1666-Map4.bed	1	13
1	196	collection1	0	0	0	320	320	320	320	320	40	63	13969	collection1	NA	NA	NA	NA	NA	DXX-MITE_20170608114601-B-G1712-Map5.bed	1	53
1	198	collection1	0	0	0	320	320	320	320	320	40	63	13969	collection1	NA	NA	NA	NA	NA	DXX-MITE_20170608114601-B-G1760-Map20.bed	1	52
1	201	collection1	0	0	0	320	320	320	320	320	6	63	14003	collection1	NA	NA	NA	NA	NA	DXX-MITE_20170608114601-B-G1905-Map3.bed	1	12
1	202	collection1	0	0	0	320	320	320	320	320	40	63	13969	collection1	NA	NA	NA	NA	NA	DXX-MITE_20170608114601-B-G1923-Map5.bed	1	59
1	203	collection1	0	0	0	320	320	320	320	320	44	63	13965	collection1	NA	NA	NA	NA	NA	DXX-MITE_20170608114601-B-G1928-Map6.bed	1	69
1	204	collection1	0	0	0	320	320	320	320	320	34	63	13975	collection1	NA	NA	NA	NA	NA	DXX-MITE_20170608114601-B-G2130-Map6.bed	1	46
1	206	collection1	0	0	0	320	320	320	320	320	19	63	13990	collection1	NA	NA	NA	NA	NA	DXX-MITE_20170608114601-B-G235-Map3.bed	1	41
1	207	collection1	0	0	0	320	320	320	320	320	8	63	14001	collection1	NA	NA	NA	NA	NA	DXX-MITE_20170608114601-B-G347-Map17.bed	1	12
1	208	collection1	0	0	0	320	320	320	320	320	9	63	14000	collection1	NA	NA	NA	NA	NA	DXX-MITE_20170608114601-B-G392-Map17.bed	1	21
1	209	collection1	0	0	0	320	320	320	320	320	73	63	13936	collection1	NA	NA	NA	NA	NA	DXX-MITE_20170608114601-B-G664-Map20.bed	1	107
1	211	collection1	0	0	0	320	320	320	320	320	77	63	13932	collection1	NA	NA	NA	NA	NA	DXX-MITE_20170608114601-B-G966-Map7.bed	1	100
1	212	collection1	0	0	0	320	320	320	320	320	9	63	14000	collection1	NA	NA	NA	NA	NA	DXX-MITE_20170608114601-B-P119.231-Map3.bed	1	11
1	213	collection1	0	0	0	320	320	320	320	320	99	63	13910	collection1	NA	NA	NA	NA	NA	DXX-MITE_20170608114601-B-P134.287-Map20.bed	1	141
1	214	collection1	0	0	0	320	320	320	320	320	57	63	13952	collection1	NA	NA	NA	NA	NA	DXX-MITE_20170608114601-B-P142.280-Map14.bed	1	109
1	215	collection1	0	0	0	320	320	320	320	320	49	63	13960	collection1	NA	NA	NA	NA	NA	DXX-MITE_20170608114601-B-P151.153-Map14.bed	1	86
1	216	collection1	0	0	0	320	320	320	320	320	50	63	13959	collection1	NA	NA	NA	NA	NA	DXX-MITE_20170608114601-B-P224.232-Map7.bed	1	60
1	217	collection1	0	0	0	320	320	320	320	320	26	63	13983	collection1	NA	NA	NA	NA	NA	DXX-MITE_20170608114601-B-P237.153-Map3.bed	1	47
1	218	collection1	0	0	0	320	320	320	320	320	12	63	13997	collection1	NA	NA	NA	NA	NA	DXX-MITE_20170608114601-B-P293.197-Map7.bed	1	23
1	219	collection1	0	0	0	320	320	320	320	320	10	63	13999	collection1	NA	NA	NA	NA	NA	DXX-MITE_20170608114601-B-P304.189-Map5.bed	1	12
1	220	collection1	0	0	0	320	320	320	320	320	56	63	13953	collection1	NA	NA	NA	NA	NA	DXX-MITE_20170608114601-B-P31.328-Map20.bed	1	86
1	221	collection1	0	0	0	320	320	320	320	320	35	63	13974	collection1	NA	NA	NA	NA	NA	DXX-MITE_20170608114601-B-P325.5-Map3.bed	1	51
1	222	collection1	0	0	0	320	320	320	320	320	123	63	13886	collection1	NA	NA	NA	NA	NA	DXX-MITE_20170608114601-B-P342.163-Map5.bed	1	183
1	224	collection1	0	0	0	320	320	320	320	320	41	63	13968	collection1	NA	NA	NA	NA	NA	DXX-MITE_20170608114601-B-P354.153-Map5.bed	1	71
1	225	collection1	0	0	0	320	320	320	320	320	57	63	13952	collection1	NA	NA	NA	NA	NA	DXX-MITE_20170608114601-B-P362.149-Map16.bed	1	81
1	226	collection1	0	0	0	320	320	320	320	320	35	63	13974	collection1	NA	NA	NA	NA	NA	DXX-MITE_20170608114601-B-P405.117-Map8.bed	1	50
1	227	collection1	0	0	0	320	320	320	320	320	57	63	13952	collection1	NA	NA	NA	NA	NA	DXX-MITE_20170608114601-B-P436.95-Map16.bed	1	72
1	229	collection1	0	0	0	320	320	320	320	320	4	63	14005	collection1	NA	NA	NA	NA	NA	DXX-MITE_20170608114601-B-P493.54-Map3.bed	1	8
1	231	collection1	0	0	0	320	320	320	320	320	13	63	13996	collection1	NA	NA	NA	NA	NA	DXX-MITE_20170608114601-B-P521.31-Map5.bed	1	23
1	232	collection1	0	0	0	320	320	320	320	320	14	63	13995	collection1	NA	NA	NA	NA	NA	DXX-MITE_20170608114601-B-P533.20-Map3.bed	1	17
1	234	collection1	0	0	0	320	320	320	320	320	54	63	13955	collection1	NA	NA	NA	NA	NA	DXX-MITE_20170608114601-B-P81.310-Map20.bed	1	98
1	235	collection1	0	0	0	320	320	320	320	320	5	63	14004	collection1	NA	NA	NA	NA	NA	DXX-MITE_20170608114601-B-R1002-Map14.bed	1	8
1	237	collection1	0	0	0	320	320	320	320	320	39	63	13970	collection1	NA	NA	NA	NA	NA	DXX-MITE_20170608114601-B-R1281-Map6.bed	1	61
1	241	collection1	0	0	0	320	320	320	320	320	96	63	13913	collection1	NA	NA	NA	NA	NA	DXX-MITE_20170608114601-B-R1686-Map9.bed	1	136
1	242	collection1	0	0	0	320	320	320	320	320	38	63	13971	collection1	NA	NA	NA	NA	NA	DXX-MITE_20170608114601-B-R1698-Map3.bed	1	42
1	244	collection1	0	0	0	320	320	320	320	320	107	63	13902	collection1	NA	NA	NA	NA	NA	DXX-MITE_20170608114601-B-R297-Map20.bed	1	234
1	245	collection1	0	0	0	320	320	320	320	320	76	63	13933	collection1	NA	NA	NA	NA	NA	DXX-MITE_20170608114601-B-R50-Map20.bed	1	99
1	246	collection1	0	0	0	320	320	320	320	320	20	63	13989	collection1	NA	NA	NA	NA	NA	DXX-MITE_20170608114601-B-R511-Map3.bed	1	28
1	248	collection1	0	0	0	320	320	320	320	320	5	63	14004	collection1	NA	NA	NA	NA	NA	DXX_20170608114601-B-G1033-Map10.bed	1	8
1	250	collection1	0	0	0	320	320	320	320	320	8	63	14001	collection1	NA	NA	NA	NA	NA	DXX_20170608114601-B-G2059-Map7.bed	1	10
1	251	collection1	0	0	0	320	320	320	320	320	37	63	13972	collection1	NA	NA	NA	NA	NA	DXX_20170608114601-B-G22-Map3.bed	1	44
1	252	collection1	0	0	0	320	320	320	320	320	5	63	14004	collection1	NA	NA	NA	NA	NA	DXX_20170608114601-B-G380-Map3.bed	1	15
1	253	collection1	0	0	0	320	320	320	320	320	5	63	14004	collection1	NA	NA	NA	NA	NA	DXX_20170608114601-B-G772-Map6.bed	1	6
1	254	collection1	0	0	0	320	320	320	320	320	3	63	14006	collection1	NA	NA	NA	NA	NA	DXX_20170608114601-B-G886-Map3.bed	1	3
1	256	collection1	0	0	0	320	320	320	320	320	18	63	13991	collection1	NA	NA	NA	NA	NA	DXX_20170608114601-B-R1774-Map3_reversed.bed	1	20
1	257	collection1	0	0	0	320	320	320	320	320	20	63	13989	collection1	NA	NA	NA	NA	NA	DXX_20170608114601-B-R689-Map6.bed	1	48
1	258	collection1	0	0	0	320	320	320	320	320	132	63	13877	collection1	NA	NA	NA	NA	NA	DXX_20170608114601-B-R690-Map5.bed	1	173
1	259	collection1	0	0	0	320	320	320	320	320	15	63	13994	collection1	NA	NA	NA	NA	NA	DXX_20170608114601-B-R819-Map3.bed	1	20
1	260	collection1	0	0	0	320	320	320	320	320	15	63	13994	collection1	NA	NA	NA	NA	NA	DXX_20170608114601-B-R940-Map4.bed	1	19
1	261	collection1	0	0	0	320	320	320	320	320	27	63	13982	collection1	NA	NA	NA	NA	NA	PotentialHostGene_20170608114601-B-G1203-Map3.bed	1	49
1	262	collection1	0	0	0	320	320	320	320	320	10	63	13999	collection1	NA	NA	NA	NA	NA	PotentialHostGene_20170608114601-B-G157-Map3.bed	1	15
1	263	collection1	0	0	0	320	320	320	320	320	14	63	13995	collection1	NA	NA	NA	NA	NA	PotentialHostGene_20170608114601-B-G1788-Map3.bed	1	14
1	265	collection1	0	0	0	320	320	320	320	320	22	63	13987	collection1	NA	NA	NA	NA	NA	PotentialHostGene_20170608114601-B-R1197-Map3.bed	1	116
1	266	collection1	0	0	0	320	320	320	320	320	15	63	13994	collection1	NA	NA	NA	NA	NA	PotentialHostGene_20170608114601-B-R1241-Map3.bed	1	32
1	268	collection1	0	0	0	320	320	320	320	320	2	63	14007	collection1	NA	NA	NA	NA	NA	PotentialHostGene_20170608114601-B-R1941-Map8.bed	1	14
1	269	collection1	0	0	0	320	320	320	320	320	11	63	13998	collection1	NA	NA	NA	NA	NA	PotentialHostGene_20170608114601-B-R201-Map4.bed	1	25
1	270	collection1	0	0	0	320	320	320	320	320	30	63	13979	collection1	NA	NA	NA	NA	NA	PotentialHostGene_20170608114601-B-R2225-Map3.bed	1	58
1	271	collection1	0	0	0	320	320	320	320	320	19	63	13990	collection1	NA	NA	NA	NA	NA	PotentialHostGene_20170608114601-B-R2245-Map3.bed	1	65
1	272	collection1	0	0	0	320	320	320	320	320	9	63	14000	collection1	NA	NA	NA	NA	NA	PotentialHostGene_20170608114601-B-R2313-Map6.bed	1	48
1	274	collection1	0	0	0	320	320	320	320	320	297	63	13712	collection1	NA	NA	NA	NA	NA	PotentialHostGene_20170608114601-B-R2375-Map8.bed	1	455
1	275	collection1	0	0	0	320	320	320	320	320	29	63	13980	collection1	NA	NA	NA	NA	NA	PotentialHostGene_20170608114601-B-R546-Map6.bed	1	37
1	277	collection1	0	0	0	320	320	320	320	320	271	63	13738	collection1	NA	NA	NA	NA	NA	RIX-comp-chim_20170608114601-B-R34-Map20_reversed.bed	1	394
1	280	collection1	0	0	0	320	320	320	320	320	37	63	13972	collection1	NA	NA	NA	NA	NA	RIX-comp_20170608114601-B-G1064-Map4.bed	1	62
1	284	collection1	0	0	0	320	320	320	320	320	38	63	13971	collection1	NA	NA	NA	NA	NA	RIX-comp_20170608114601-B-G1201-Map13.bed	1	54
1	285	collection1	0	0	0	320	320	320	320	320	28	63	13981	collection1	NA	NA	NA	NA	NA	RIX-comp_20170608114601-B-G1247-Map3.bed	1	35
1	286	collection1	0	0	0	320	320	320	320	320	38	63	13971	collection1	NA	NA	NA	NA	NA	RIX-comp_20170608114601-B-G1353-Map4_reversed.bed	1	58
1	288	collection1	0	0	0	320	320	320	320	320	146	63	13863	collection1	NA	NA	NA	NA	NA	RIX-comp_20170608114601-B-G1387-Map6_reversed.bed	1	238
1	289	collection1	0	0	0	320	320	320	320	320	63	63	13946	collection1	NA	NA	NA	NA	NA	RIX-comp_20170608114601-B-G1399-Map4.bed	1	100
1	290	collection1	0	0	0	320	320	320	320	320	90	63	13919	collection1	NA	NA	NA	NA	NA	RIX-comp_20170608114601-B-G1409-Map5.bed	1	149
1	296	collection1	0	0	0	320	320	320	320	320	35	63	13974	collection1	NA	NA	NA	NA	NA	RIX-comp_20170608114601-B-G566-Map10_reversed.bed	1	48
1	297	collection1	0	0	0	320	320	320	320	320	60	63	13949	collection1	NA	NA	NA	NA	NA	RIX-comp_20170608114601-B-G674-Map8_reversed.bed	1	92
1	298	collection1	0	0	0	320	320	320	320	320	62	63	13947	collection1	NA	NA	NA	NA	NA	RIX-comp_20170608114601-B-G871-Map6_reversed.bed	1	98
1	301	collection1	0	0	0	320	320	320	320	320	95	63	13914	collection1	NA	NA	NA	NA	NA	RIX-comp_20170608114601-B-P145.277-Map4_reversed.bed	1	150
1	302	collection1	0	0	0	320	320	320	320	320	146	63	13863	collection1	NA	NA	NA	NA	NA	RIX-comp_20170608114601-B-P195.249-Map7_reversed.bed	1	205
1	308	collection1	0	0	0	320	320	320	320	320	90	63	13919	collection1	NA	NA	NA	NA	NA	RIX-comp_20170608114601-B-P390.127-Map3.bed	1	133
1	309	collection1	0	0	0	320	320	320	320	320	110	63	13899	collection1	NA	NA	NA	NA	NA	RIX-comp_20170608114601-B-P453.16-Map3.bed	1	155
1	310	collection1	0	0	0	320	320	320	320	320	148	63	13861	collection1	NA	NA	NA	NA	NA	RIX-comp_20170608114601-B-R1006-Map6_reversed.bed	1	226
1	311	collection1	0	0	0	320	320	320	320	320	66	63	13943	collection1	NA	NA	NA	NA	NA	RIX-comp_20170608114601-B-R1012-Map7_reversed.bed	1	98
1	312	collection1	0	0	0	320	320	320	320	320	88	63	13921	collection1	NA	NA	NA	NA	NA	RIX-comp_20170608114601-B-R1017-Map3_reversed.bed	1	135
1	313	collection1	0	0	0	320	320	320	320	320	74	63	13935	collection1	NA	NA	NA	NA	NA	RIX-comp_20170608114601-B-R1039-Map9.bed	1	111
1	314	collection1	0	0	0	320	320	320	320	320	27	63	13982	collection1	NA	NA	NA	NA	NA	RIX-comp_20170608114601-B-R1046-Map5.bed	1	31
1	316	collection1	0	0	0	320	320	320	320	320	15	63	13994	collection1	NA	NA	NA	NA	NA	RIX-comp_20170608114601-B-R1051-Map4.bed	1	16
1	317	collection1	0	0	0	320	320	320	320	320	68	63	13941	collection1	NA	NA	NA	NA	NA	RIX-comp_20170608114601-B-R1060-Map6_reversed.bed	1	114
1	318	collection1	0	0	0	320	320	320	320	320	30	63	13979	collection1	NA	NA	NA	NA	NA	RIX-comp_20170608114601-B-R1063-Map10.bed	1	46
1	319	collection1	0	0	0	320	320	320	320	320	95	63	13914	collection1	NA	NA	NA	NA	NA	RIX-comp_20170608114601-B-R1071-Map4.bed	1	140
1	320	collection1	0	0	0	320	320	320	320	320	192	63	13817	collection1	NA	NA	NA	NA	NA	RIX-comp_20170608114601-B-R109-Map3.bed	1	271
1	321	collection1	0	0	0	320	320	320	320	320	207	63	13802	collection1	NA	NA	NA	NA	NA	RIX-comp_20170608114601-B-R1099-Map12.bed	1	303
1	322	collection1	0	0	0	320	320	320	320	320	104	63	13905	collection1	NA	NA	NA	NA	NA	RIX-comp_20170608114601-B-R1101-Map7.bed	1	146
1	323	collection1	0	0	0	320	320	320	320	320	96	63	13913	collection1	NA	NA	NA	NA	NA	RIX-comp_20170608114601-B-R1107-Map9_reversed.bed	1	118
1	326	collection1	0	0	0	320	320	320	320	320	39	63	13970	collection1	NA	NA	NA	NA	NA	RIX-comp_20170608114601-B-R1130-Map5.bed	1	57
1	327	collection1	0	0	0	320	320	320	320	320	44	63	13965	collection1	NA	NA	NA	NA	NA	RIX-comp_20170608114601-B-R1145-Map6.bed	1	67
1	328	collection1	0	0	0	320	320	320	320	320	52	63	13957	collection1	NA	NA	NA	NA	NA	RIX-comp_20170608114601-B-R1154-Map4.bed	1	76
1	329	collection1	0	0	0	320	320	320	320	320	1	63	14008	collection1	NA	NA	NA	NA	NA	RIX-comp_20170608114601-B-R1163-Map4.bed	1	2
1	331	collection1	0	0	0	320	320	320	320	320	139	63	13870	collection1	NA	NA	NA	NA	NA	RIX-comp_20170608114601-B-R119-Map16_reversed.bed	1	219
1	334	collection1	0	0	0	320	320	320	320	320	65	63	13944	collection1	NA	NA	NA	NA	NA	RIX-comp_20170608114601-B-R1221-Map6_reversed.bed	1	94
1	336	collection1	0	0	0	320	320	320	320	320	100	63	13909	collection1	NA	NA	NA	NA	NA	RIX-comp_20170608114601-B-R1225-Map6.bed	1	146
1	337	collection1	0	0	0	320	320	320	320	320	110	63	13899	collection1	NA	NA	NA	NA	NA	RIX-comp_20170608114601-B-R1258-Map9_reversed.bed	1	164
1	338	collection1	0	0	0	320	320	320	320	320	120	63	13889	collection1	NA	NA	NA	NA	NA	RIX-comp_20170608114601-B-R1261-Map5.bed	1	184
1	339	collection1	0	0	0	320	320	320	320	320	30	63	13979	collection1	NA	NA	NA	NA	NA	RIX-comp_20170608114601-B-R1267-Map8_reversed.bed	1	36
1	341	collection1	0	0	0	320	320	320	320	320	66	63	13943	collection1	NA	NA	NA	NA	NA	RIX-comp_20170608114601-B-R1309-Map7_reversed.bed	1	94
1	342	collection1	0	0	0	320	320	320	320	320	27	63	13982	collection1	NA	NA	NA	NA	NA	RIX-comp_20170608114601-B-R1327-Map5.bed	1	40
1	345	collection1	0	0	0	320	320	320	320	320	29	63	13980	collection1	NA	NA	NA	NA	NA	RIX-comp_20170608114601-B-R1383-Map3.bed	1	41
1	347	collection1	0	0	0	320	320	320	320	320	58	63	13951	collection1	NA	NA	NA	NA	NA	RIX-comp_20170608114601-B-R1389-Map5.bed	1	83
1	348	collection1	0	0	0	320	320	320	320	320	175	63	13834	collection1	NA	NA	NA	NA	NA	RIX-comp_20170608114601-B-R141-Map20.bed	1	251
1	350	collection1	0	0	0	320	320	320	320	320	126	63	13883	collection1	NA	NA	NA	NA	NA	RIX-comp_20170608114601-B-R1485-Map5_reversed.bed	1	168
1	352	collection1	0	0	0	320	320	320	320	320	37	63	13972	collection1	NA	NA	NA	NA	NA	RIX-comp_20170608114601-B-R1501-Map6_reversed.bed	1	72
1	353	collection1	0	0	0	320	320	320	320	320	91	63	13918	collection1	NA	NA	NA	NA	NA	RIX-comp_20170608114601-B-R1515-Map4_reversed.bed	1	126
1	355	collection1	0	0	0	320	320	320	320	320	21	63	13988	collection1	NA	NA	NA	NA	NA	RIX-comp_20170608114601-B-R1605-Map3.bed	1	29
1	356	collection1	0	0	0	320	320	320	320	320	72	63	13937	collection1	NA	NA	NA	NA	NA	RIX-comp_20170608114601-B-R1612-Map4.bed	1	87
1	357	collection1	0	0	0	320	320	320	320	320	23	63	13986	collection1	NA	NA	NA	NA	NA	RIX-comp_20170608114601-B-R1624-Map3.bed	1	36
1	359	collection1	0	0	0	320	320	320	320	320	6	63	14003	collection1	NA	NA	NA	NA	NA	RIX-comp_20170608114601-B-R1656-Map3.bed	1	15
1	360	collection1	0	0	0	320	320	320	320	320	42	63	13967	collection1	NA	NA	NA	NA	NA	RIX-comp_20170608114601-B-R167-Map4.bed	1	47
1	361	collection1	0	0	0	320	320	320	320	320	188	63	13821	collection1	NA	NA	NA	NA	NA	RIX-comp_20170608114601-B-R170-Map6_reversed.bed	1	317
1	362	collection1	0	0	0	320	320	320	320	320	61	63	13948	collection1	NA	NA	NA	NA	NA	RIX-comp_20170608114601-B-R1701-Map5_reversed.bed	1	110
1	365	collection1	0	0	0	320	320	320	320	320	15	63	13994	collection1	NA	NA	NA	NA	NA	RIX-comp_20170608114601-B-R1772-Map3_reversed.bed	1	21
1	366	collection1	0	0	0	320	320	320	320	320	105	63	13904	collection1	NA	NA	NA	NA	NA	RIX-comp_20170608114601-B-R1914-Map8_reversed.bed	1	165
1	367	collection1	0	0	0	320	320	320	320	320	61	63	13948	collection1	NA	NA	NA	NA	NA	RIX-comp_20170608114601-B-R1936-Map5.bed	1	83
1	370	collection1	0	0	0	320	320	320	320	320	354	63	13655	collection1	NA	NA	NA	NA	NA	RIX-comp_20170608114601-B-R209-Map15_reversed.bed	1	552
1	371	collection1	0	0	0	320	320	320	320	320	109	63	13900	collection1	NA	NA	NA	NA	NA	RIX-comp_20170608114601-B-R212-Map18.bed	1	159
1	372	collection1	0	0	0	320	320	320	320	320	342	63	13667	collection1	NA	NA	NA	NA	NA	RIX-comp_20170608114601-B-R218-Map9_reversed.bed	1	555
1	375	collection1	0	0	0	320	320	320	320	320	7	63	14002	collection1	NA	NA	NA	NA	NA	RIX-comp_20170608114601-B-R2298-Map3_reversed.bed	1	11
1	378	collection1	0	0	0	320	320	320	320	320	43	63	13966	collection1	NA	NA	NA	NA	NA	RIX-comp_20170608114601-B-R2338-Map3.bed	1	55
1	380	collection1	0	0	0	320	320	320	320	320	60	63	13949	collection1	NA	NA	NA	NA	NA	RIX-comp_20170608114601-B-R244-Map10.bed	1	91
1	382	collection1	0	0	0	320	320	320	320	320	13	63	13996	collection1	NA	NA	NA	NA	NA	RIX-comp_20170608114601-B-R2483-Map3_reversed.bed	1	14
1	383	collection1	0	0	0	320	320	320	320	320	33	63	13976	collection1	NA	NA	NA	NA	NA	RIX-comp_20170608114601-B-R2567-Map4.bed	1	43
1	386	collection1	0	0	0	320	320	320	320	320	76	63	13933	collection1	NA	NA	NA	NA	NA	RIX-comp_20170608114601-B-R288-Map9_reversed.bed	1	135
1	388	collection1	0	0	0	320	320	320	320	320	73	63	13936	collection1	NA	NA	NA	NA	NA	RIX-comp_20170608114601-B-R316-Map9.bed	1	101
1	389	collection1	0	0	0	320	320	320	320	320	113	63	13896	collection1	NA	NA	NA	NA	NA	RIX-comp_20170608114601-B-R321-Map11.bed	1	181
1	392	collection1	0	0	0	320	320	320	320	320	65	63	13944	collection1	NA	NA	NA	NA	NA	RIX-comp_20170608114601-B-R332-Map5_reversed.bed	1	104
1	393	collection1	0	0	0	320	320	320	320	320	60	63	13949	collection1	NA	NA	NA	NA	NA	RIX-comp_20170608114601-B-R338-Map7_reversed.bed	1	91
1	395	collection1	0	0	0	320	320	320	320	320	193	63	13816	collection1	NA	NA	NA	NA	NA	RIX-comp_20170608114601-B-R35-Map12_reversed.bed	1	301
1	397	collection1	0	0	0	320	320	320	320	320	9	63	14000	collection1	NA	NA	NA	NA	NA	RIX-comp_20170608114601-B-R372-Map3.bed	1	15
1	398	collection1	0	0	0	320	320	320	320	320	85	63	13924	collection1	NA	NA	NA	NA	NA	RIX-comp_20170608114601-B-R375-Map7.bed	1	114
1	400	collection1	0	0	0	320	320	320	320	320	103	63	13906	collection1	NA	NA	NA	NA	NA	RIX-comp_20170608114601-B-R380-Map11.bed	1	144
1	401	collection1	0	0	0	320	320	320	320	320	93	63	13916	collection1	NA	NA	NA	NA	NA	RIX-comp_20170608114601-B-R384-Map8.bed	1	139
1	402	collection1	0	0	0	320	320	320	320	320	153	63	13856	collection1	NA	NA	NA	NA	NA	RIX-comp_20170608114601-B-R41-Map20_reversed.bed	1	237
1	404	collection1	0	0	0	320	320	320	320	320	38	63	13971	collection1	NA	NA	NA	NA	NA	RIX-comp_20170608114601-B-R424-Map5_reversed.bed	1	62
1	405	collection1	0	0	0	320	320	320	320	320	78	63	13931	collection1	NA	NA	NA	NA	NA	RIX-comp_20170608114601-B-R425-Map4.bed	1	105
1	408	collection1	0	0	0	320	320	320	320	320	64	63	13945	collection1	NA	NA	NA	NA	NA	RIX-comp_20170608114601-B-R471-Map10_reversed.bed	1	121
1	409	collection1	0	0	0	320	320	320	320	320	61	63	13948	collection1	NA	NA	NA	NA	NA	RIX-comp_20170608114601-B-R475-Map8.bed	1	84
1	410	collection1	0	0	0	320	320	320	320	320	81	63	13928	collection1	NA	NA	NA	NA	NA	RIX-comp_20170608114601-B-R481-Map8.bed	1	128
1	412	collection1	0	0	0	320	320	320	320	320	188	63	13821	collection1	NA	NA	NA	NA	NA	RIX-comp_20170608114601-B-R510-Map7.bed	1	297
1	413	collection1	0	0	0	320	320	320	320	320	62	63	13947	collection1	NA	NA	NA	NA	NA	RIX-comp_20170608114601-B-R525-Map5.bed	1	93
1	416	collection1	0	0	0	320	320	320	320	320	27	63	13982	collection1	NA	NA	NA	NA	NA	RIX-comp_20170608114601-B-R553-Map4.bed	1	51
1	417	collection1	0	0	0	320	320	320	320	320	42	63	13967	collection1	NA	NA	NA	NA	NA	RIX-comp_20170608114601-B-R576-Map5_reversed.bed	1	60
1	420	collection1	0	0	0	320	320	320	320	320	67	63	13942	collection1	NA	NA	NA	NA	NA	RIX-comp_20170608114601-B-R583-Map9_reversed.bed	1	85
1	423	collection1	0	0	0	320	320	320	320	320	16	63	13993	collection1	NA	NA	NA	NA	NA	RIX-comp_20170608114601-B-R612-Map8.bed	1	21
1	428	collection1	0	0	0	320	320	320	320	320	77	63	13932	collection1	NA	NA	NA	NA	NA	RIX-comp_20170608114601-B-R635-Map7_reversed.bed	1	117
1	430	collection1	0	0	0	320	320	320	320	320	81	63	13928	collection1	NA	NA	NA	NA	NA	RIX-comp_20170608114601-B-R641-Map6.bed	1	130
1	431	collection1	0	0	0	320	320	320	320	320	38	63	13971	collection1	NA	NA	NA	NA	NA	RIX-comp_20170608114601-B-R65-Map5_reversed.bed	1	59
1	432	collection1	0	0	0	320	320	320	320	320	31	63	13978	collection1	NA	NA	NA	NA	NA	RIX-comp_20170608114601-B-R656-Map4_reversed.bed	1	46
1	433	collection1	0	0	0	320	320	320	320	320	8	63	14001	collection1	NA	NA	NA	NA	NA	RIX-comp_20170608114601-B-R657-Map3.bed	1	9
1	434	collection1	0	0	0	320	320	320	320	320	30	63	13979	collection1	NA	NA	NA	NA	NA	RIX-comp_20170608114601-B-R662-Map5.bed	1	48
1	435	collection1	0	0	0	320	320	320	320	320	47	63	13962	collection1	NA	NA	NA	NA	NA	RIX-comp_20170608114601-B-R665-Map4.bed	1	73
1	436	collection1	0	0	0	320	320	320	320	320	38	63	13971	collection1	NA	NA	NA	NA	NA	RIX-comp_20170608114601-B-R667-Map3.bed	1	45
1	438	collection1	0	0	0	320	320	320	320	320	53	63	13956	collection1	NA	NA	NA	NA	NA	RIX-comp_20170608114601-B-R685-Map3.bed	1	71
1	439	collection1	0	0	0	320	320	320	320	320	307	63	13702	collection1	NA	NA	NA	NA	NA	RIX-comp_20170608114601-B-R69-Map13.bed	1	478
1	440	collection1	0	0	0	320	320	320	320	320	41	63	13968	collection1	NA	NA	NA	NA	NA	RIX-comp_20170608114601-B-R697-Map7_reversed.bed	1	57
1	442	collection1	0	0	0	320	320	320	320	320	44	63	13965	collection1	NA	NA	NA	NA	NA	RIX-comp_20170608114601-B-R728-Map7_reversed.bed	1	54
1	444	collection1	0	0	0	320	320	320	320	320	137	63	13872	collection1	NA	NA	NA	NA	NA	RIX-comp_20170608114601-B-R737-Map10.bed	1	222
1	447	collection1	0	0	0	320	320	320	320	320	71	63	13938	collection1	NA	NA	NA	NA	NA	RIX-comp_20170608114601-B-R759-Map7_reversed.bed	1	112
1	448	collection1	0	0	0	320	320	320	320	320	38	63	13971	collection1	NA	NA	NA	NA	NA	RIX-comp_20170608114601-B-R79-Map6.bed	1	61
1	450	collection1	0	0	0	320	320	320	320	320	91	63	13918	collection1	NA	NA	NA	NA	NA	RIX-comp_20170608114601-B-R798-Map9.bed	1	141
1	452	collection1	0	0	0	320	320	320	320	320	129	63	13880	collection1	NA	NA	NA	NA	NA	RIX-comp_20170608114601-B-R82-Map14_reversed.bed	1	204
1	453	collection1	0	0	0	320	320	320	320	320	36	63	13973	collection1	NA	NA	NA	NA	NA	RIX-comp_20170608114601-B-R826-Map12.bed	1	45
1	455	collection1	0	0	0	320	320	320	320	320	53	63	13956	collection1	NA	NA	NA	NA	NA	RIX-comp_20170608114601-B-R860-Map7.bed	1	69
1	456	collection1	0	0	0	320	320	320	320	320	29	63	13980	collection1	NA	NA	NA	NA	NA	RIX-comp_20170608114601-B-R882-Map3.bed	1	41
1	457	collection1	0	0	0	320	320	320	320	320	112	63	13897	collection1	NA	NA	NA	NA	NA	RIX-comp_20170608114601-B-R883-Map6.bed	1	169
1	458	collection1	0	0	0	320	320	320	320	320	32	63	13977	collection1	NA	NA	NA	NA	NA	RIX-comp_20170608114601-B-R885-Map4_reversed.bed	1	43
1	459	collection1	0	0	0	320	320	320	320	320	33	63	13976	collection1	NA	NA	NA	NA	NA	RIX-comp_20170608114601-B-R894-Map5.bed	1	60
1	461	collection1	0	0	0	320	320	320	320	320	62	63	13947	collection1	NA	NA	NA	NA	NA	RIX-comp_20170608114601-B-R90-Map10.bed	1	93
1	462	collection1	0	0	0	320	320	320	320	320	64	63	13945	collection1	NA	NA	NA	NA	NA	RIX-comp_20170608114601-B-R92-Map7_reversed.bed	1	93
1	463	collection1	0	0	0	320	320	320	320	320	89	63	13920	collection1	NA	NA	NA	NA	NA	RIX-comp_20170608114601-B-R923-Map10_reversed.bed	1	139
1	465	collection1	0	0	0	320	320	320	320	320	73	63	13936	collection1	NA	NA	NA	NA	NA	RIX-comp_20170608114601-B-R938-Map11_reversed.bed	1	131
1	466	collection1	0	0	0	320	320	320	320	320	40	63	13969	collection1	NA	NA	NA	NA	NA	RIX-comp_20170608114601-B-R966-Map5_reversed.bed	1	61
1	467	collection1	0	0	0	320	320	320	320	320	41	63	13968	collection1	NA	NA	NA	NA	NA	RIX-comp_20170608114601-B-R979-Map5.bed	1	48
1	471	collection1	0	0	0	320	320	320	320	320	35	63	13974	collection1	NA	NA	NA	NA	NA	RIX-incomp-chim_20170608114601-B-G1723-Map3.bed	1	49
1	472	collection1	0	0	0	320	320	320	320	320	52	63	13957	collection1	NA	NA	NA	NA	NA	RIX-incomp-chim_20170608114601-B-P320.178-Map20.bed	1	80
1	480	collection1	0	0	0	320	320	320	320	320	21	63	13988	collection1	NA	NA	NA	NA	NA	RIX-incomp_20170608114601-B-G1058-Map6_reversed.bed	1	36
1	482	collection1	0	0	0	320	320	320	320	320	66	63	13943	collection1	NA	NA	NA	NA	NA	RIX-incomp_20170608114601-B-G1124-Map4_reversed.bed	1	107
1	484	collection1	0	0	0	320	320	320	320	320	49	63	13960	collection1	NA	NA	NA	NA	NA	RIX-incomp_20170608114601-B-G1279-Map19_reversed.bed	1	74
1	485	collection1	0	0	0	320	320	320	320	320	36	63	13973	collection1	NA	NA	NA	NA	NA	RIX-incomp_20170608114601-B-G1292-Map4.bed	1	47
1	488	collection1	0	0	0	320	320	320	320	320	32	63	13977	collection1	NA	NA	NA	NA	NA	RIX-incomp_20170608114601-B-G1316-Map3.bed	1	50
1	492	collection1	0	0	0	320	320	320	320	320	52	63	13957	collection1	NA	NA	NA	NA	NA	RIX-incomp_20170608114601-B-G1431-Map4_reversed.bed	1	77
1	495	collection1	0	0	0	320	320	320	320	320	35	63	13974	collection1	NA	NA	NA	NA	NA	RIX-incomp_20170608114601-B-G1504-Map3_reversed.bed	1	42
1	497	collection1	0	0	0	320	320	320	320	320	33	63	13976	collection1	NA	NA	NA	NA	NA	RIX-incomp_20170608114601-B-G1653-Map4.bed	1	54
1	498	collection1	0	0	0	320	320	320	320	320	45	63	13964	collection1	NA	NA	NA	NA	NA	RIX-incomp_20170608114601-B-G1686-Map4.bed	1	60
1	502	collection1	0	0	0	320	320	320	320	320	12	63	13997	collection1	NA	NA	NA	NA	NA	RIX-incomp_20170608114601-B-G2204-Map4.bed	1	15
1	503	collection1	0	0	0	320	320	320	320	320	10	63	13999	collection1	NA	NA	NA	NA	NA	RIX-incomp_20170608114601-B-G2304-Map3.bed	1	13
1	504	collection1	0	0	0	320	320	320	320	320	12	63	13997	collection1	NA	NA	NA	NA	NA	RIX-incomp_20170608114601-B-G253-Map7.bed	1	20
1	505	collection1	0	0	0	320	320	320	320	320	52	63	13957	collection1	NA	NA	NA	NA	NA	RIX-incomp_20170608114601-B-G263-Map4.bed	1	70
1	506	collection1	0	0	0	320	320	320	320	320	50	63	13959	collection1	NA	NA	NA	NA	NA	RIX-incomp_20170608114601-B-G31-Map3.bed	1	62
1	510	collection1	0	0	0	320	320	320	320	320	196	63	13813	collection1	NA	NA	NA	NA	NA	RIX-incomp_20170608114601-B-G444-Map9.bed	1	296
1	512	collection1	0	0	0	320	320	320	320	320	241	63	13768	collection1	NA	NA	NA	NA	NA	RIX-incomp_20170608114601-B-G53-Map20.bed	1	366
1	513	collection1	0	0	0	320	320	320	320	320	241	63	13768	collection1	NA	NA	NA	NA	NA	RIX-incomp_20170608114601-B-G635-Map14.bed	1	358
1	515	collection1	0	0	0	320	320	320	320	320	20	63	13989	collection1	NA	NA	NA	NA	NA	RIX-incomp_20170608114601-B-G661-Map3.bed	1	32
1	519	collection1	0	0	0	320	320	320	320	320	244	63	13765	collection1	NA	NA	NA	NA	NA	RIX-incomp_20170608114601-B-G825-Map4.bed	1	383
1	520	collection1	0	0	0	320	320	320	320	320	41	63	13968	collection1	NA	NA	NA	NA	NA	RIX-incomp_20170608114601-B-G928-Map3.bed	1	70
1	521	collection1	0	0	0	320	320	320	320	320	26	63	13983	collection1	NA	NA	NA	NA	NA	RIX-incomp_20170608114601-B-G973-Map3.bed	1	33
1	525	collection1	0	0	0	320	320	320	320	320	37	63	13972	collection1	NA	NA	NA	NA	NA	RIX-incomp_20170608114601-B-P302.190-Map4_reversed.bed	1	58
1	528	collection1	0	0	0	320	320	320	320	320	142	63	13867	collection1	NA	NA	NA	NA	NA	RIX-incomp_20170608114601-B-P344.161-Map6.bed	1	208
1	531	collection1	0	0	0	320	320	320	320	320	90	63	13919	collection1	NA	NA	NA	NA	NA	RIX-incomp_20170608114601-B-P95.290-Map20.bed	1	159
1	533	collection1	0	0	0	320	320	320	320	320	109	63	13900	collection1	NA	NA	NA	NA	NA	RIX-incomp_20170608114601-B-R1011-Map8.bed	1	182
1	536	collection1	0	0	0	320	320	320	320	320	74	63	13935	collection1	NA	NA	NA	NA	NA	RIX-incomp_20170608114601-B-R1054-Map6.bed	1	126
1	537	collection1	0	0	0	320	320	320	320	320	25	63	13984	collection1	NA	NA	NA	NA	NA	RIX-incomp_20170608114601-B-R1096-Map5.bed	1	31
1	538	collection1	0	0	0	320	320	320	320	320	134	63	13875	collection1	NA	NA	NA	NA	NA	RIX-incomp_20170608114601-B-R110-Map20_reversed.bed	1	191
1	539	collection1	0	0	0	320	320	320	320	320	44	63	13965	collection1	NA	NA	NA	NA	NA	RIX-incomp_20170608114601-B-R1147-Map9.bed	1	65
1	541	collection1	0	0	0	320	320	320	320	320	36	63	13973	collection1	NA	NA	NA	NA	NA	RIX-incomp_20170608114601-B-R1188-Map3.bed	1	44
1	542	collection1	0	0	0	320	320	320	320	320	72	63	13937	collection1	NA	NA	NA	NA	NA	RIX-incomp_20170608114601-B-R1195-Map3.bed	1	109
1	544	collection1	0	0	0	320	320	320	320	320	81	63	13928	collection1	NA	NA	NA	NA	NA	RIX-incomp_20170608114601-B-R1269-Map3.bed	1	111
1	546	collection1	0	0	0	320	320	320	320	320	31	63	13978	collection1	NA	NA	NA	NA	NA	RIX-incomp_20170608114601-B-R1302-Map3.bed	1	52
1	547	collection1	0	0	0	320	320	320	320	320	47	63	13962	collection1	NA	NA	NA	NA	NA	RIX-incomp_20170608114601-B-R1313-Map3_reversed.bed	1	70
1	550	collection1	0	0	0	320	320	320	320	320	82	63	13927	collection1	NA	NA	NA	NA	NA	RIX-incomp_20170608114601-B-R1364-Map13.bed	1	106
1	551	collection1	0	0	0	320	320	320	320	320	41	63	13968	collection1	NA	NA	NA	NA	NA	RIX-incomp_20170608114601-B-R142-Map4.bed	1	52
1	553	collection1	0	0	0	320	320	320	320	320	494	63	13515	collection1	NA	NA	NA	NA	NA	RIX-incomp_20170608114601-B-R1432-Map8.bed	1	765
1	555	collection1	0	0	0	320	320	320	320	320	5	63	14004	collection1	NA	NA	NA	NA	NA	RIX-incomp_20170608114601-B-R1482-Map3_reversed.bed	1	5
1	556	collection1	0	0	0	320	320	320	320	320	88	63	13921	collection1	NA	NA	NA	NA	NA	RIX-incomp_20170608114601-B-R1489-Map3_reversed.bed	1	145
1	557	collection1	0	0	0	320	320	320	320	320	45	63	13964	collection1	NA	NA	NA	NA	NA	RIX-incomp_20170608114601-B-R15-Map3.bed	1	75
1	559	collection1	0	0	0	320	320	320	320	320	71	63	13938	collection1	NA	NA	NA	NA	NA	RIX-incomp_20170608114601-B-R1510-Map5.bed	1	95
1	560	collection1	0	0	0	320	320	320	320	320	168	63	13841	collection1	NA	NA	NA	NA	NA	RIX-incomp_20170608114601-B-R1521-Map5.bed	1	273
1	563	collection1	0	0	0	320	320	320	320	320	37	63	13972	collection1	NA	NA	NA	NA	NA	RIX-incomp_20170608114601-B-R1564-Map5.bed	1	46
1	567	collection1	0	0	0	320	320	320	320	320	78	63	13931	collection1	NA	NA	NA	NA	NA	RIX-incomp_20170608114601-B-R168-Map15.bed	1	108
1	569	collection1	0	0	0	320	320	320	320	320	60	63	13949	collection1	NA	NA	NA	NA	NA	RIX-incomp_20170608114601-B-R1726-Map4_reversed.bed	1	100
1	570	collection1	0	0	0	320	320	320	320	320	77	63	13932	collection1	NA	NA	NA	NA	NA	RIX-incomp_20170608114601-B-R1748-Map5_reversed.bed	1	117
1	571	collection1	0	0	0	320	320	320	320	320	18	63	13991	collection1	NA	NA	NA	NA	NA	RIX-incomp_20170608114601-B-R1764-Map3.bed	1	28
1	572	collection1	0	0	0	320	320	320	320	320	97	63	13912	collection1	NA	NA	NA	NA	NA	RIX-incomp_20170608114601-B-R177-Map7.bed	1	133
1	573	collection1	0	0	0	320	320	320	320	320	42	63	13967	collection1	NA	NA	NA	NA	NA	RIX-incomp_20170608114601-B-R1784-Map4.bed	1	65
1	574	collection1	0	0	0	320	320	320	320	320	5	63	14004	collection1	NA	NA	NA	NA	NA	RIX-incomp_20170608114601-B-R1786-Map3_reversed.bed	1	5
1	575	collection1	0	0	0	320	320	320	320	320	6	63	14003	collection1	NA	NA	NA	NA	NA	RIX-incomp_20170608114601-B-R1789-Map3.bed	1	10
1	577	collection1	0	0	0	320	320	320	320	320	84	63	13925	collection1	NA	NA	NA	NA	NA	RIX-incomp_20170608114601-B-R1889-Map5.bed	1	128
1	578	collection1	0	0	0	320	320	320	320	320	30	63	13979	collection1	NA	NA	NA	NA	NA	RIX-incomp_20170608114601-B-R1913-Map3.bed	1	56
1	582	collection1	0	0	0	320	320	320	320	320	22	63	13987	collection1	NA	NA	NA	NA	NA	RIX-incomp_20170608114601-B-R2027-Map4.bed	1	28
1	583	collection1	0	0	0	320	320	320	320	320	17	63	13992	collection1	NA	NA	NA	NA	NA	RIX-incomp_20170608114601-B-R2048-Map3_reversed.bed	1	20
1	584	collection1	0	0	0	320	320	320	320	320	20	63	13989	collection1	NA	NA	NA	NA	NA	RIX-incomp_20170608114601-B-R210-Map5.bed	1	31
1	585	collection1	0	0	0	320	320	320	320	320	21	63	13988	collection1	NA	NA	NA	NA	NA	RIX-incomp_20170608114601-B-R213-Map5.bed	1	35
1	587	collection1	0	0	0	320	320	320	320	320	72	63	13937	collection1	NA	NA	NA	NA	NA	RIX-incomp_20170608114601-B-R220-Map3.bed	1	122
1	589	collection1	0	0	0	320	320	320	320	320	175	63	13834	collection1	NA	NA	NA	NA	NA	RIX-incomp_20170608114601-B-R2231-Map5_reversed.bed	1	235
1	590	collection1	0	0	0	320	320	320	320	320	13	63	13996	collection1	NA	NA	NA	NA	NA	RIX-incomp_20170608114601-B-R2254-Map3.bed	1	14
1	591	collection1	0	0	0	320	320	320	320	320	63	63	13946	collection1	NA	NA	NA	NA	NA	RIX-incomp_20170608114601-B-R227-Map6.bed	1	84
1	592	collection1	0	0	0	320	320	320	320	320	19	63	13990	collection1	NA	NA	NA	NA	NA	RIX-incomp_20170608114601-B-R2299-Map5.bed	1	25
1	595	collection1	0	0	0	320	320	320	320	320	102	63	13907	collection1	NA	NA	NA	NA	NA	RIX-incomp_20170608114601-B-R250-Map9_reversed.bed	1	144
1	596	collection1	0	0	0	320	320	320	320	320	35	63	13974	collection1	NA	NA	NA	NA	NA	RIX-incomp_20170608114601-B-R2566-Map3.bed	1	47
1	597	collection1	0	0	0	320	320	320	320	320	33	63	13976	collection1	NA	NA	NA	NA	NA	RIX-incomp_20170608114601-B-R260-Map7.bed	1	55
1	601	collection1	0	0	0	320	320	320	320	320	2	63	14007	collection1	NA	NA	NA	NA	NA	RIX-incomp_20170608114601-B-R2975-Map3_reversed.bed	1	2
1	602	collection1	0	0	0	320	320	320	320	320	54	63	13955	collection1	NA	NA	NA	NA	NA	RIX-incomp_20170608114601-B-R303-Map12_reversed.bed	1	76
1	604	collection1	0	0	0	320	320	320	320	320	254	63	13755	collection1	NA	NA	NA	NA	NA	RIX-incomp_20170608114601-B-R314-Map7_reversed.bed	1	401
1	608	collection1	0	0	0	320	320	320	320	320	44	63	13965	collection1	NA	NA	NA	NA	NA	RIX-incomp_20170608114601-B-R366-Map7.bed	1	71
1	612	collection1	0	0	0	320	320	320	320	320	18	63	13991	collection1	NA	NA	NA	NA	NA	RIX-incomp_20170608114601-B-R411-Map3.bed	1	24
1	613	collection1	0	0	0	320	320	320	320	320	33	63	13976	collection1	NA	NA	NA	NA	NA	RIX-incomp_20170608114601-B-R413-Map7.bed	1	45
1	614	collection1	0	0	0	320	320	320	320	320	56	63	13953	collection1	NA	NA	NA	NA	NA	RIX-incomp_20170608114601-B-R422-Map6.bed	1	84
1	615	collection1	0	0	0	320	320	320	320	320	181	63	13828	collection1	NA	NA	NA	NA	NA	RIX-incomp_20170608114601-B-R449-Map6.bed	1	268
1	618	collection1	0	0	0	320	320	320	320	320	53	63	13956	collection1	NA	NA	NA	NA	NA	RIX-incomp_20170608114601-B-R46-Map5.bed	1	84
1	620	collection1	0	0	0	320	320	320	320	320	41	63	13968	collection1	NA	NA	NA	NA	NA	RIX-incomp_20170608114601-B-R484-Map3_reversed.bed	1	57
1	621	collection1	0	0	0	320	320	320	320	320	215	63	13794	collection1	NA	NA	NA	NA	NA	RIX-incomp_20170608114601-B-R494-Map15.bed	1	375
1	622	collection1	0	0	0	320	320	320	320	320	61	63	13948	collection1	NA	NA	NA	NA	NA	RIX-incomp_20170608114601-B-R527-Map4_reversed.bed	1	105
1	623	collection1	0	0	0	320	320	320	320	320	24	63	13985	collection1	NA	NA	NA	NA	NA	RIX-incomp_20170608114601-B-R541-Map4.bed	1	38
1	624	collection1	0	0	0	320	320	320	320	320	8	63	14001	collection1	NA	NA	NA	NA	NA	RIX-incomp_20170608114601-B-R55-Map3.bed	1	10
1	625	collection1	0	0	0	320	320	320	320	320	52	63	13957	collection1	NA	NA	NA	NA	NA	RIX-incomp_20170608114601-B-R561-Map4.bed	1	82
1	628	collection1	0	0	0	320	320	320	320	320	78	63	13931	collection1	NA	NA	NA	NA	NA	RIX-incomp_20170608114601-B-R571-Map9_reversed.bed	1	97
1	630	collection1	0	0	0	320	320	320	320	320	8	63	14001	collection1	NA	NA	NA	NA	NA	RIX-incomp_20170608114601-B-R610-Map4.bed	1	8
1	631	collection1	0	0	0	320	320	320	320	320	103	63	13906	collection1	NA	NA	NA	NA	NA	RIX-incomp_20170608114601-B-R622-Map7_reversed.bed	1	168
1	633	collection1	0	0	0	320	320	320	320	320	19	63	13990	collection1	NA	NA	NA	NA	NA	RIX-incomp_20170608114601-B-R64-Map4_reversed.bed	1	24
1	634	collection1	0	0	0	320	320	320	320	320	5	63	14004	collection1	NA	NA	NA	NA	NA	RIX-incomp_20170608114601-B-R658-Map4.bed	1	6
1	635	collection1	0	0	0	320	320	320	320	320	45	63	13964	collection1	NA	NA	NA	NA	NA	RIX-incomp_20170608114601-B-R66-Map4.bed	1	73
1	636	collection1	0	0	0	320	320	320	320	320	31	63	13978	collection1	NA	NA	NA	NA	NA	RIX-incomp_20170608114601-B-R674-Map4.bed	1	50
1	639	collection1	0	0	0	320	320	320	320	320	91	63	13918	collection1	NA	NA	NA	NA	NA	RIX-incomp_20170608114601-B-R709-Map7.bed	1	122
1	641	collection1	0	0	0	320	320	320	320	320	80	63	13929	collection1	NA	NA	NA	NA	NA	RIX-incomp_20170608114601-B-R715-Map4_reversed.bed	1	127
1	642	collection1	0	0	0	320	320	320	320	320	59	63	13950	collection1	NA	NA	NA	NA	NA	RIX-incomp_20170608114601-B-R722-Map6.bed	1	78
1	643	collection1	0	0	0	320	320	320	320	320	89	63	13920	collection1	NA	NA	NA	NA	NA	RIX-incomp_20170608114601-B-R749-Map8.bed	1	135
1	644	collection1	0	0	0	320	320	320	320	320	28	63	13981	collection1	NA	NA	NA	NA	NA	RIX-incomp_20170608114601-B-R751-Map4.bed	1	42
1	648	collection1	0	0	0	320	320	320	320	320	13	63	13996	collection1	NA	NA	NA	NA	NA	RIX-incomp_20170608114601-B-R78-Map3.bed	1	14
1	650	collection1	0	0	0	320	320	320	320	320	27	63	13982	collection1	NA	NA	NA	NA	NA	RIX-incomp_20170608114601-B-R825-Map3_reversed.bed	1	44
1	651	collection1	0	0	0	320	320	320	320	320	90	63	13919	collection1	NA	NA	NA	NA	NA	RIX-incomp_20170608114601-B-R835-Map4.bed	1	142
1	653	collection1	0	0	0	320	320	320	320	320	71	63	13938	collection1	NA	NA	NA	NA	NA	RIX-incomp_20170608114601-B-R850-Map4.bed	1	106
1	654	collection1	0	0	0	320	320	320	320	320	86	63	13923	collection1	NA	NA	NA	NA	NA	RIX-incomp_20170608114601-B-R851-Map6.bed	1	157
1	655	collection1	0	0	0	320	320	320	320	320	9	63	14000	collection1	NA	NA	NA	NA	NA	RIX-incomp_20170608114601-B-R858-Map3_reversed.bed	1	12
1	656	collection1	0	0	0	320	320	320	320	320	63	63	13946	collection1	NA	NA	NA	NA	NA	RIX-incomp_20170608114601-B-R877-Map8_reversed.bed	1	91
1	657	collection1	0	0	0	320	320	320	320	320	23	63	13986	collection1	NA	NA	NA	NA	NA	RIX-incomp_20170608114601-B-R901-Map4.bed	1	50
1	658	collection1	0	0	0	320	320	320	320	320	44	63	13965	collection1	NA	NA	NA	NA	NA	RIX-incomp_20170608114601-B-R911-Map4.bed	1	61
1	659	collection1	0	0	0	320	320	320	320	320	23	63	13986	collection1	NA	NA	NA	NA	NA	RIX-incomp_20170608114601-B-R912-Map6_reversed.bed	1	30
1	660	collection1	0	0	0	320	320	320	320	320	6	63	14003	collection1	NA	NA	NA	NA	NA	RIX-incomp_20170608114601-B-R931-Map3.bed	1	9
1	661	collection1	0	0	0	320	320	320	320	320	63	63	13946	collection1	NA	NA	NA	NA	NA	RIX-incomp_20170608114601-B-R933-Map9.bed	1	95
1	662	collection1	0	0	0	320	320	320	320	320	9	63	14000	collection1	NA	NA	NA	NA	NA	RIX-incomp_20170608114601-B-R948-Map3.bed	1	18
1	664	collection1	0	0	0	320	320	320	320	320	20	63	13989	collection1	NA	NA	NA	NA	NA	RIX-incomp_20170608114601-B-R957-Map3.bed	1	27
1	665	collection1	0	0	0	320	320	320	320	320	54	63	13955	collection1	NA	NA	NA	NA	NA	RIX-incomp_20170608114601-B-R967-Map14.bed	1	78
1	666	collection1	0	0	0	320	320	320	320	320	57	63	13952	collection1	NA	NA	NA	NA	NA	RIX-incomp_20170608114601-B-R971-Map6.bed	1	92
1	667	collection1	0	0	0	320	320	320	320	320	88	63	13921	collection1	NA	NA	NA	NA	NA	RIX-incomp_20170608114601-B-R972-Map5.bed	1	141
1	668	collection1	0	0	0	320	320	320	320	320	50	63	13959	collection1	NA	NA	NA	NA	NA	RLX-comp-chim_20170608114601-B-R390-Map9.bed	1	85
1	669	collection1	0	0	0	320	320	320	320	320	32	63	13977	collection1	NA	NA	NA	NA	NA	RLX-comp_20170608114601-B-G1492-Map4.bed	1	55
1	670	collection1	0	0	0	320	320	320	320	320	72	63	13937	collection1	NA	NA	NA	NA	NA	RLX-comp_20170608114601-B-G1524-Map5.bed	1	134
1	671	collection1	0	0	0	320	320	320	320	320	85	63	13924	collection1	NA	NA	NA	NA	NA	RLX-comp_20170608114601-B-G1532-Map6.bed	1	126
1	672	collection1	0	0	0	320	320	320	320	320	96	63	13913	collection1	NA	NA	NA	NA	NA	RLX-comp_20170608114601-B-P271.72-Map7.bed	1	167
1	673	collection1	0	0	0	320	320	320	320	320	61	63	13948	collection1	NA	NA	NA	NA	NA	RLX-comp_20170608114601-B-P273.210-Map4_reversed.bed	1	101
1	675	collection1	0	0	0	320	320	320	320	320	51	63	13958	collection1	NA	NA	NA	NA	NA	RLX-comp_20170608114601-B-R285-Map4_reversed.bed	1	64
1	676	collection1	0	0	0	320	320	320	320	320	145	63	13864	collection1	NA	NA	NA	NA	NA	RLX-comp_20170608114601-B-R577-Map15_reversed.bed	1	280
1	677	collection1	0	0	0	320	320	320	320	320	31	63	13978	collection1	NA	NA	NA	NA	NA	RLX-comp_20170608114601-B-R951-Map3.bed	1	50
1	678	collection1	0	0	0	320	320	320	320	320	41	63	13968	collection1	NA	NA	NA	NA	NA	RLX-incomp-chim_20170608114601-B-P416.111-Map3_reversed.bed	1	47
1	679	collection1	0	0	0	320	320	320	320	320	25	63	13984	collection1	NA	NA	NA	NA	NA	RLX-incomp_20170608114601-B-G1052-Map4.bed	1	41
1	680	collection1	0	0	0	320	320	320	320	320	42	63	13967	collection1	NA	NA	NA	NA	NA	RLX-incomp_20170608114601-B-G1354-Map3.bed	1	56
1	681	collection1	0	0	0	320	320	320	320	320	23	63	13986	collection1	NA	NA	NA	NA	NA	RLX-incomp_20170608114601-B-G1364-Map3.bed	1	44
1	682	collection1	0	0	0	320	320	320	320	320	50	63	13959	collection1	NA	NA	NA	NA	NA	RLX-incomp_20170608114601-B-G1437-Map3.bed	1	74
1	683	collection1	0	0	0	320	320	320	320	320	40	63	13969	collection1	NA	NA	NA	NA	NA	RLX-incomp_20170608114601-B-G1517-Map3.bed	1	62
1	684	collection1	0	0	0	320	320	320	320	320	35	63	13974	collection1	NA	NA	NA	NA	NA	RLX-incomp_20170608114601-B-G1522-Map3_reversed.bed	1	38
1	685	collection1	0	0	0	320	320	320	320	320	19	63	13990	collection1	NA	NA	NA	NA	NA	RLX-incomp_20170608114601-B-G2167-Map3.bed	1	37
1	686	collection1	0	0	0	320	320	320	320	320	20	63	13989	collection1	NA	NA	NA	NA	NA	RLX-incomp_20170608114601-B-G218-Map3.bed	1	24
1	687	collection1	0	0	0	320	320	320	320	320	100	63	13909	collection1	NA	NA	NA	NA	NA	RLX-incomp_20170608114601-B-G916-Map20.bed	1	154
1	689	collection1	0	0	0	320	320	320	320	320	14	63	13995	collection1	NA	NA	NA	NA	NA	RLX-incomp_20170608114601-B-R1045-Map3.bed	1	25
1	690	collection1	0	0	0	320	320	320	320	320	37	63	13972	collection1	NA	NA	NA	NA	NA	RLX-incomp_20170608114601-B-R1073-Map3.bed	1	49
1	691	collection1	0	0	0	320	320	320	320	320	24	63	13985	collection1	NA	NA	NA	NA	NA	RLX-incomp_20170608114601-B-R1193-Map3_reversed.bed	1	34
1	692	collection1	0	0	0	320	320	320	320	320	32	63	13977	collection1	NA	NA	NA	NA	NA	RLX-incomp_20170608114601-B-R1219-Map4_reversed.bed	1	39
1	693	collection1	0	0	0	320	320	320	320	320	29	63	13980	collection1	NA	NA	NA	NA	NA	RLX-incomp_20170608114601-B-R1238-Map3_reversed.bed	1	38
1	694	collection1	0	0	0	320	320	320	320	320	41	63	13968	collection1	NA	NA	NA	NA	NA	RLX-incomp_20170608114601-B-R1256-Map5.bed	1	54
1	695	collection1	0	0	0	320	320	320	320	320	110	63	13899	collection1	NA	NA	NA	NA	NA	RLX-incomp_20170608114601-B-R1324-Map4.bed	1	172
1	696	collection1	0	0	0	320	320	320	320	320	51	63	13958	collection1	NA	NA	NA	NA	NA	RLX-incomp_20170608114601-B-R1417-Map3.bed	1	63
1	697	collection1	0	0	0	320	320	320	320	320	38	63	13971	collection1	NA	NA	NA	NA	NA	RLX-incomp_20170608114601-B-R1429-Map3.bed	1	51
1	698	collection1	0	0	0	320	320	320	320	320	36	63	13973	collection1	NA	NA	NA	NA	NA	RLX-incomp_20170608114601-B-R1558-Map5_reversed.bed	1	51
1	699	collection1	0	0	0	320	320	320	320	320	27	63	13982	collection1	NA	NA	NA	NA	NA	RLX-incomp_20170608114601-B-R1648-Map3_reversed.bed	1	32
1	700	collection1	0	0	0	320	320	320	320	320	30	63	13979	collection1	NA	NA	NA	NA	NA	RLX-incomp_20170608114601-B-R1693-Map3_reversed.bed	1	34
1	701	collection1	0	0	0	320	320	320	320	320	34	63	13975	collection1	NA	NA	NA	NA	NA	RLX-incomp_20170608114601-B-R187-Map3.bed	1	49
1	703	collection1	0	0	0	320	320	320	320	320	13	63	13996	collection1	NA	NA	NA	NA	NA	RLX-incomp_20170608114601-B-R21-Map3.bed	1	14
1	704	collection1	0	0	0	320	320	320	320	320	4	63	14005	collection1	NA	NA	NA	NA	NA	RLX-incomp_20170608114601-B-R2253-Map3.bed	1	4
1	705	collection1	0	0	0	320	320	320	320	320	64	63	13945	collection1	NA	NA	NA	NA	NA	RLX-incomp_20170608114601-B-R256-Map5_reversed.bed	1	84
1	706	collection1	0	0	0	320	320	320	320	320	26	63	13983	collection1	NA	NA	NA	NA	NA	RLX-incomp_20170608114601-B-R261-Map7.bed	1	36
1	707	collection1	0	0	0	320	320	320	320	320	40	63	13969	collection1	NA	NA	NA	NA	NA	RLX-incomp_20170608114601-B-R262-Map3.bed	1	51
1	708	collection1	0	0	0	320	320	320	320	320	37	63	13972	collection1	NA	NA	NA	NA	NA	RLX-incomp_20170608114601-B-R360-Map4_reversed.bed	1	44
1	709	collection1	0	0	0	320	320	320	320	320	42	63	13967	collection1	NA	NA	NA	NA	NA	RLX-incomp_20170608114601-B-R401-Map4_reversed.bed	1	66
1	711	collection1	0	0	0	320	320	320	320	320	52	63	13957	collection1	NA	NA	NA	NA	NA	RLX-incomp_20170608114601-B-R464-Map3.bed	1	81
1	712	collection1	0	0	0	320	320	320	320	320	181	63	13828	collection1	NA	NA	NA	NA	NA	RLX-incomp_20170608114601-B-R480-Map4.bed	1	302
1	713	collection1	0	0	0	320	320	320	320	320	44	63	13965	collection1	NA	NA	NA	NA	NA	RLX-incomp_20170608114601-B-R54-Map10_reversed.bed	1	53
1	714	collection1	0	0	0	320	320	320	320	320	119	63	13890	collection1	NA	NA	NA	NA	NA	RLX-incomp_20170608114601-B-R557-Map16.bed	1	179
1	715	collection1	0	0	0	320	320	320	320	320	40	63	13969	collection1	NA	NA	NA	NA	NA	RLX-incomp_20170608114601-B-R563-Map5.bed	1	51
1	716	collection1	0	0	0	320	320	320	320	320	44	63	13965	collection1	NA	NA	NA	NA	NA	RLX-incomp_20170608114601-B-R565-Map4.bed	1	62
1	717	collection1	0	0	0	320	320	320	320	320	34	63	13975	collection1	NA	NA	NA	NA	NA	RLX-incomp_20170608114601-B-R601-Map5.bed	1	41
1	719	collection1	0	0	0	320	320	320	320	320	49	63	13960	collection1	NA	NA	NA	NA	NA	RLX-incomp_20170608114601-B-R609-Map3.bed	1	68
1	720	collection1	0	0	0	320	320	320	320	320	41	63	13968	collection1	NA	NA	NA	NA	NA	RLX-incomp_20170608114601-B-R663-Map3_reversed.bed	1	59
1	721	collection1	0	0	0	320	320	320	320	320	28	63	13981	collection1	NA	NA	NA	NA	NA	RLX-incomp_20170608114601-B-R710-Map3.bed	1	46
1	724	collection1	0	0	0	320	320	320	320	320	27	63	13982	collection1	NA	NA	NA	NA	NA	RLX-incomp_20170608114601-B-R985-Map3_reversed.bed	1	39
1	725	collection1	0	0	0	320	320	320	320	320	9	63	14000	collection1	NA	NA	NA	NA	NA	RLX-incomp_20170608114601-B-R998-Map3.bed	1	11
1	730	collection1	0	0	0	320	320	320	320	320	1	63	14008	collection1	NA	NA	NA	NA	NA	RSX-incomp-chim_20170608114601-B-G1901-Map3.bed	1	1
1	731	collection1	0	0	0	320	320	320	320	320	22	63	13987	collection1	NA	NA	NA	NA	NA	RSX-incomp-chim_20170608114601-B-G1909-Map3.bed	1	25
1	733	collection1	0	0	0	320	320	320	320	320	25	63	13984	collection1	NA	NA	NA	NA	NA	RSX-incomp-chim_20170608114601-B-G2037-Map16.bed	1	39
1	737	collection1	0	0	0	320	320	320	320	320	71	63	13938	collection1	NA	NA	NA	NA	NA	RSX-incomp-chim_20170608114601-B-P475.68-Map3.bed	1	130
1	738	collection1	0	0	0	320	320	320	320	320	55	63	13954	collection1	NA	NA	NA	NA	NA	RSX-incomp-chim_20170608114601-B-R1520-Map3.bed	1	86
1	739	collection1	0	0	0	320	320	320	320	320	272	63	13737	collection1	NA	NA	NA	NA	NA	RSX-incomp-chim_20170608114601-B-R740-Map6.bed	1	438
1	740	collection1	0	0	0	320	320	320	320	320	75	63	13934	collection1	NA	NA	NA	NA	NA	RSX-incomp-chim_20170608114601-B-R953-Map4.bed	1	123
1	742	collection1	0	0	0	320	320	320	320	320	44	63	13965	collection1	NA	NA	NA	NA	NA	RSX-incomp_20170608114601-B-G1711-Map3.bed	1	70
1	744	collection1	0	0	0	320	320	320	320	320	172	63	13837	collection1	NA	NA	NA	NA	NA	RSX-incomp_20170608114601-B-G1764-Map20.bed	1	249
1	746	collection1	0	0	0	320	320	320	320	320	37	63	13972	collection1	NA	NA	NA	NA	NA	RSX-incomp_20170608114601-B-G1910-Map7.bed	1	67
1	749	collection1	0	0	0	320	320	320	320	320	22	63	13987	collection1	NA	NA	NA	NA	NA	RSX-incomp_20170608114601-B-G2222-Map3.bed	1	32
1	750	collection1	0	0	0	320	320	320	320	320	95	63	13914	collection1	NA	NA	NA	NA	NA	RSX-incomp_20170608114601-B-G2242-Map3.bed	1	164
1	752	collection1	0	0	0	320	320	320	320	320	82	63	13927	collection1	NA	NA	NA	NA	NA	RSX-incomp_20170608114601-B-P110.23-Map4.bed	1	126
1	757	collection1	0	0	0	320	320	320	320	320	141	63	13868	collection1	NA	NA	NA	NA	NA	RSX-incomp_20170608114601-B-R1228-Map3.bed	1	216
1	759	collection1	0	0	0	320	320	320	320	320	85	63	13924	collection1	NA	NA	NA	NA	NA	RSX-incomp_20170608114601-B-R1823-Map4.bed	1	129
1	763	collection1	0	0	0	320	320	320	320	320	189	63	13820	collection1	NA	NA	NA	NA	NA	RXX-LARD_20170608114601-B-R324-Map10.bed	1	374
1	765	collection1	0	0	0	320	320	320	320	320	19	63	13990	collection1	NA	NA	NA	NA	NA	RXX-TRIM-chim_20170608114601-B-G1785-Map20.bed	1	50
1	768	collection1	0	0	0	320	320	320	320	320	28	63	13981	collection1	NA	NA	NA	NA	NA	RXX-TRIM_20170608114601-B-G1253-Map6.bed	1	52
1	771	collection1	0	0	0	320	320	320	320	320	70	63	13939	collection1	NA	NA	NA	NA	NA	RXX-TRIM_20170608114601-B-G1897-Map13.bed	1	137
1	772	collection1	0	0	0	320	320	320	320	320	55	63	13954	collection1	NA	NA	NA	NA	NA	RXX-TRIM_20170608114601-B-R1118-Map8.bed	1	282
1	773	collection1	0	0	0	320	320	320	320	320	81	63	13928	collection1	NA	NA	NA	NA	NA	RXX-TRIM_20170608114601-B-R1737-Map8.bed	1	183
1	775	collection1	0	0	0	320	320	320	320	320	195	63	13814	collection1	NA	NA	NA	NA	NA	RXX-TRIM_20170608114601-B-R427-Map20.bed	1	411
1	778	collection1	0	0	0	320	320	320	320	320	27	63	13982	collection1	NA	NA	NA	NA	NA	RYX-incomp_20170608114601-B-R1983-Map4_reversed.bed	1	43
1	779	collection1	0	0	0	320	320	320	320	320	8	63	14001	collection1	NA	NA	NA	NA	NA	RYX-incomp_20170608114601-B-R2516-Map4.bed	1	22
1	782	collection1	0	0	0	320	320	320	320	320	27	63	13982	collection1	NA	NA	NA	NA	NA	noCat_20170608114601-B-G128-Map20.bed	1	43
1	783	collection1	0	0	0	320	320	320	320	320	86	63	13923	collection1	NA	NA	NA	NA	NA	noCat_20170608114601-B-G1283-Map20.bed	1	147
1	784	collection1	0	0	0	320	320	320	320	320	49	63	13960	collection1	NA	NA	NA	NA	NA	noCat_20170608114601-B-G133-Map20.bed	1	64
1	786	collection1	0	0	0	320	320	320	320	320	81	63	13928	collection1	NA	NA	NA	NA	NA	noCat_20170608114601-B-G1553-Map20.bed	1	114
1	788	collection1	0	0	0	320	320	320	320	320	133	63	13876	collection1	NA	NA	NA	NA	NA	noCat_20170608114601-B-G1665-Map11.bed	1	207
1	789	collection1	0	0	0	320	320	320	320	320	37	63	13972	collection1	NA	NA	NA	NA	NA	noCat_20170608114601-B-G1680-Map11.bed	1	81
1	790	collection1	0	0	0	320	320	320	320	320	105	63	13904	collection1	NA	NA	NA	NA	NA	noCat_20170608114601-B-G1965-Map14.bed	1	151
1	791	collection1	0	0	0	320	320	320	320	320	56	63	13953	collection1	NA	NA	NA	NA	NA	noCat_20170608114601-B-G197-Map20.bed	1	89
1	792	collection1	0	0	0	320	320	320	320	320	126	63	13883	collection1	NA	NA	NA	NA	NA	noCat_20170608114601-B-G2-Map20.bed	1	225
1	793	collection1	0	0	0	320	320	320	320	320	27	63	13982	collection1	NA	NA	NA	NA	NA	noCat_20170608114601-B-G2092-Map13.bed	1	46
1	795	collection1	0	0	0	320	320	320	320	320	50	63	13959	collection1	NA	NA	NA	NA	NA	noCat_20170608114601-B-G281-Map20.bed	1	74
1	798	collection1	0	0	0	320	320	320	320	320	75	63	13934	collection1	NA	NA	NA	NA	NA	noCat_20170608114601-B-G563-Map18.bed	1	111
1	801	collection1	0	0	0	320	320	320	320	320	163	63	13846	collection1	NA	NA	NA	NA	NA	noCat_20170608114601-B-G655-Map20.bed	1	226
1	804	collection1	0	0	0	320	320	320	320	320	188	63	13821	collection1	NA	NA	NA	NA	NA	noCat_20170608114601-B-G738-Map11.bed	1	283
1	807	collection1	0	0	0	320	320	320	320	320	299	63	13710	collection1	NA	NA	NA	NA	NA	noCat_20170608114601-B-P102.301-Map20.bed	1	437
1	808	collection1	0	0	0	320	320	320	320	320	21	63	13988	collection1	NA	NA	NA	NA	NA	noCat_20170608114601-B-P114.294-Map11.bed	1	25
1	812	collection1	0	0	0	320	320	320	320	320	5	63	14004	collection1	NA	NA	NA	NA	NA	noCat_20170608114601-B-P129.290-Map14.bed	1	13
1	818	collection1	0	0	0	320	320	320	320	320	124	63	13885	collection1	NA	NA	NA	NA	NA	noCat_20170608114601-B-P20.24-Map20.bed	1	184
1	819	collection1	0	0	0	320	320	320	320	320	214	63	13795	collection1	NA	NA	NA	NA	NA	noCat_20170608114601-B-P219.100-Map20.bed	1	372
1	820	collection1	0	0	0	320	320	320	320	320	39	63	13970	collection1	NA	NA	NA	NA	NA	noCat_20170608114601-B-P244.219-Map20.bed	1	56
1	821	collection1	0	0	0	320	320	320	320	320	139	63	13870	collection1	NA	NA	NA	NA	NA	noCat_20170608114601-B-P29.330-Map20.bed	1	197
1	822	collection1	0	0	0	320	320	320	320	320	236	63	13773	collection1	NA	NA	NA	NA	NA	noCat_20170608114601-B-P337.100-Map20.bed	1	399
1	827	collection1	0	0	0	320	320	320	320	320	111	63	13898	collection1	NA	NA	NA	NA	NA	noCat_20170608114601-B-P53.93-Map20.bed	1	155
1	830	collection1	0	0	0	320	320	320	320	320	97	63	13912	collection1	NA	NA	NA	NA	NA	noCat_20170608114601-B-R10-Map20.bed	1	143
1	831	collection1	0	0	0	320	320	320	320	320	70	63	13939	collection1	NA	NA	NA	NA	NA	noCat_20170608114601-B-R136-Map20.bed	1	96
1	837	collection1	0	0	0	320	320	320	320	320	60	63	13949	collection1	NA	NA	NA	NA	NA	noCat_20170608114601-B-R773-Map13.bed	1	87
1	838	collection1	0	0	0	320	320	320	320	320	39	63	13970	collection1	NA	NA	NA	NA	NA	noCat_20170608114601-B-R857-Map11.bed	1	80

## Sheet: LOLA_SfruGR
userSet	dbSet	collection	pValueLog	oddsRatio	support	rnkPV	rnkOR	rnkSup	maxRnk	meanRnk	b	c	d	description	cellType	tissue	antibody	treatment	dataSource	filename	qValue	size
1	384	collection1	1.82591	1.63789	28	1	70	10	70	27	1031	163	9831	collection1	NA	NA	NA	NA	NA	RSX-incomp_Spodomaivev3-B-R4372-Map5.bed	1	3278
1	9	collection1	1.6274	9.56115	2	2	4	330	330	112	12	189	10850	collection1	NA	NA	NA	NA	NA	DTX-comp_Spodomaivev3-B-G478-Map9.bed	1	45
1	760	collection1	1.6274	9.56115	2	2	4	330	330	112	12	189	10850	collection1	NA	NA	NA	NA	NA	noCat_Spodomaivev3-B-R4482-Map5.bed	1	26
1	903	collection1	1.57014	8.82585	2	4	6	330	330	113	13	189	10849	collection1	NA	NA	NA	NA	NA	noCat_Spodoriz_2k-B-R1929-Map6.bed	1	27
1	932	collection1	1.46316	2.11615	9	5	44	115	115	54.7	248	182	10614	collection1	NA	NA	NA	NA	NA	noCat_Spodoriz_2k-B-R5826-Map5.bed	1	655
1	249	collection1	1.42129	7.16844	2	6	7	330	330	114	16	189	10846	collection1	NA	NA	NA	NA	NA	PotentialHostGene_Spodoriz_2k-B-R254-Map6.bed	1	78
1	818	collection1	1.23794	1.99406	8	7	49	136	136	64	233	183	10629	collection1	NA	NA	NA	NA	NA	noCat_Spodomaivev3-B-R7862-Map5.bed	1	693
1	103	collection1	1.1716	19.0274	1	8	1	414	414	141	3	190	10859	collection1	NA	NA	NA	NA	NA	DTX-incomp_Spodomaivev3-B-R3042-Map6.bed	1	10
1	516	collection1	1.1716	19.0274	1	8	1	414	414	141	3	190	10859	collection1	NA	NA	NA	NA	NA	noCat_Spodomaivev3-B-P98.531-Map8.bed	1	16
1	495	collection1	1.16278	4.98512	2	10	13	330	330	118	23	189	10839	collection1	NA	NA	NA	NA	NA	noCat_Spodomaivev3-B-P21.31-Map20.bed	1	86
1	200	collection1	1.13284	4.77663	2	11	14	330	330	118	24	189	10838	collection1	NA	NA	NA	NA	NA	DXX-MITE_Spodoriz_2k-B-G58-Map17.bed	1	70
1	885	collection1	1.13284	4.77663	2	11	14	330	330	118	24	189	10838	collection1	NA	NA	NA	NA	NA	noCat_Spodoriz_2k-B-P138.129-Map20.bed	1	63
1	609	collection1	1.10462	1.72538	10	13	65	89	89	55.7	337	181	10525	collection1	NA	NA	NA	NA	NA	noCat_Spodomaivev3-B-R1759-Map5.bed	1	858
1	595	collection1	1.07923	1.7045	10	14	66	89	89	56.3	341	181	10521	collection1	NA	NA	NA	NA	NA	noCat_Spodomaivev3-B-R16184-Map6.bed	1	1009
1	935	collection1	1.05357	2.97193	3	15	30	273	273	106	58	188	10804	collection1	NA	NA	NA	NA	NA	noCat_Spodoriz_2k-B-R6271-Map6.bed	1	150
1	610	collection1	1.00586	2.82503	3	16	32	273	273	107	61	188	10801	collection1	NA	NA	NA	NA	NA	noCat_Spodomaivev3-B-R17934-Map5.bed	1	174
1	86	collection1	1.00294	11.4189	1	17	3	414	414	145	5	190	10857	collection1	NA	NA	NA	NA	NA	DTX-incomp_Spodomaivev3-B-R1593-Map6.bed	1	17
1	271	collection1	0.998816	1.68873	9	18	67	115	115	66.7	309	182	10553	collection1	NA	NA	NA	NA	NA	RIX-comp_Spodomaivev3-B-R213-Map20_reversed.bed	1	761
1	49	collection1	0.964878	2.27877	4	19	41	235	235	98.3	101	187	10761	collection1	NA	NA	NA	NA	NA	DTX-incomp_Spodomaivev3-B-G532-Map20.bed	1	218
1	541	collection1	0.943911	1.63954	9	20	69	115	115	68	318	182	10544	collection1	NA	NA	NA	NA	NA	noCat_Spodomaivev3-B-R11378-Map5.bed	1	917
1	544	collection1	0.934032	3.58031	2	21	20	330	330	124	32	189	10830	collection1	NA	NA	NA	NA	NA	noCat_Spodomaivev3-B-R11441-Map5.bed	1	68
1	429	collection1	0.910676	2.17033	4	22	43	235	235	100	106	187	10756	collection1	NA	NA	NA	NA	NA	SSR_Spodoriz_2k-B-R5462-Map6.bed	1	270
1	260	collection1	0.905404	2.53267	3	23	36	273	273	111	68	188	10794	collection1	NA	NA	NA	NA	NA	RIX-comp_Spodomaivev3-B-R10089-Map5.bed	1	149
1	613	collection1	0.876158	1.50434	11	24	76	72	76	57.3	424	180	10438	collection1	NA	NA	NA	NA	NA	noCat_Spodomaivev3-B-R18070-Map5.bed	1	1411
1	36	collection1	0.873751	3.27279	2	25	27	330	330	127	35	189	10827	collection1	NA	NA	NA	NA	NA	DTX-incomp_Spodomaivev3-B-G449-Map20.bed	1	134
1	452	collection1	0.873751	3.27279	2	25	27	330	330	127	35	189	10827	collection1	NA	NA	NA	NA	NA	noCat_Spodomaivev3-B-G277-Map20.bed	1	154
1	794	collection1	0.81778	2.29484	3	27	39	273	273	113	75	188	10787	collection1	NA	NA	NA	NA	NA	noCat_Spodomaivev3-B-R7063-Map9.bed	1	217
1	331	collection1	0.806048	1.33193	18	28	95	29	95	50.7	787	173	10075	collection1	NA	NA	NA	NA	NA	RIX-incomp_Spodomaivev3-B-R48-Map20_reversed.bed	1	2221
1	484	collection1	0.795806	6.34391	1	29	8	414	414	150	9	190	10853	collection1	NA	NA	NA	NA	NA	noCat_Spodomaivev3-B-P114.505-Map13.bed	1	39
1	863	collection1	0.795806	6.34391	1	29	8	414	414	150	9	190	10853	collection1	NA	NA	NA	NA	NA	noCat_Spodoriz_2k-B-G119-Map20.bed	1	27
1	587	collection1	0.769797	2.79241	2	31	33	330	330	131	41	189	10821	collection1	NA	NA	NA	NA	NA	noCat_Spodomaivev3-B-R15216-Map5.bed	1	89
1	151	collection1	0.758067	5.7093	1	32	10	414	414	152	10	190	10852	collection1	NA	NA	NA	NA	NA	DXX-MITE_Spodomaivev3-B-G257-Map12.bed	1	36
1	187	collection1	0.758067	5.7093	1	32	10	414	414	152	10	190	10852	collection1	NA	NA	NA	NA	NA	DXX-MITE_Spodomaivev3-B-R926-Map5.bed	1	18
1	430	collection1	0.758067	5.7093	1	32	10	414	414	152	10	190	10852	collection1	NA	NA	NA	NA	NA	SSR_Spodoriz_2k-B-R7147-Map5.bed	1	24
1	582	collection1	0.740698	2.09762	3	35	46	273	273	118	82	188	10780	collection1	NA	NA	NA	NA	NA	noCat_Spodomaivev3-B-R1472-Map6.bed	1	182
1	5	collection1	0.724572	2.60131	2	36	34	330	330	133	44	189	10818	collection1	NA	NA	NA	NA	NA	DHX-incomp_Spodomaivev3-B-R363-Map20.bed	1	130
1	887	collection1	0.700597	1.42207	9	37	82	115	115	78	365	182	10497	collection1	NA	NA	NA	NA	NA	noCat_Spodoriz_2k-B-P152.21-Map14.bed	1	881
1	669	collection1	0.696518	2.48783	2	38	37	330	330	135	46	189	10816	collection1	NA	NA	NA	NA	NA	noCat_Spodomaivev3-B-R22054-Map6.bed	1	115
1	834	collection1	0.691115	1.97617	3	39	50	273	273	121	87	188	10775	collection1	NA	NA	NA	NA	NA	noCat_Spodomaivev3-B-R8908-Map17.bed	1	188
1	869	collection1	0.68169	1.95354	3	40	53	273	273	122	88	188	10774	collection1	NA	NA	NA	NA	NA	noCat_Spodoriz_2k-B-G180-Map7.bed	1	199
1	304	collection1	0.67848	1.40219	9	41	84	115	115	80	370	182	10492	collection1	NA	NA	NA	NA	NA	RIX-incomp-chim_Spodomaivev3-B-G439-Map12.bed	1	895
1	848	collection1	0.668547	1.36676	10	42	91	89	91	74	422	181	10440	collection1	NA	NA	NA	NA	NA	noCat_Spodomaivev3-B-R9509-Map5.bed	1	1232
1	799	collection1	0.667057	1.32523	12	43	97	63	97	67.7	523	179	10339	collection1	NA	NA	NA	NA	NA	noCat_Spodomaivev3-B-R7232-Map5.bed	1	1393
1	712	collection1	0.664227	4.39087	1	44	16	414	414	158	13	190	10849	collection1	NA	NA	NA	NA	NA	noCat_Spodomaivev3-B-R25293-Map5.bed	1	88
1	785	collection1	0.657006	1.38284	9	45	88	115	115	82.7	375	182	10487	collection1	NA	NA	NA	NA	NA	noCat_Spodomaivev3-B-R6402-Map5.bed	1	959
1	682	collection1	0.653879	1.33336	11	46	94	72	94	70.7	476	180	10386	collection1	NA	NA	NA	NA	NA	noCat_Spodomaivev3-B-R23052-Map6.bed	1	1219
1	363	collection1	0.637874	4.07712	1	47	17	414	414	159	14	190	10848	collection1	NA	NA	NA	NA	NA	RSX-incomp_Spodomaivev3-B-G255-Map6.bed	1	33
1	440	collection1	0.637874	4.07712	1	47	17	414	414	159	14	190	10848	collection1	NA	NA	NA	NA	NA	noCat_Spodomaivev3-B-G168-Map7.bed	1	41
1	673	collection1	0.636824	1.84773	3	49	57	273	273	126	93	188	10769	collection1	NA	NA	NA	NA	NA	noCat_Spodomaivev3-B-R22536-Map6.bed	1	209
1	197	collection1	0.613446	3.80518	1	50	19	414	414	161	15	190	10847	collection1	NA	NA	NA	NA	NA	DXX-MITE_Spodoriz_2k-B-G204-Map20.bed	1	31
1	947	collection1	0.590706	3.56678	1	51	21	414	414	162	16	190	10846	collection1	NA	NA	NA	NA	NA	noCat_Spodoriz_2k-B-R928-Map8.bed	1	42
1	179	collection1	0.587327	2.07906	2	52	47	330	330	143	55	189	10807	collection1	NA	NA	NA	NA	NA	DXX-MITE_Spodomaivev3-B-R1992-Map9.bed	1	158
1	243	collection1	0.587327	2.07906	2	52	47	330	330	143	55	189	10807	collection1	NA	NA	NA	NA	NA	PotentialHostGene_Spodomaivev3-B-R5282-Map5.bed	1	130
1	570	collection1	0.57342	1.30691	9	54	98	115	115	89	396	182	10466	collection1	NA	NA	NA	NA	NA	noCat_Spodomaivev3-B-R13413-Map5.bed	1	1007
1	28	collection1	0.569461	3.35687	1	55	22	414	414	164	17	190	10845	collection1	NA	NA	NA	NA	NA	DTX-incomp_Spodomaivev3-B-G358-Map12.bed	1	47
1	150	collection1	0.569461	3.35687	1	55	22	414	414	164	17	190	10845	collection1	NA	NA	NA	NA	NA	DXX-MITE_Spodomaivev3-B-G252-Map8.bed	1	33
1	354	collection1	0.569461	3.35687	1	55	22	414	414	164	17	190	10845	collection1	NA	NA	NA	NA	NA	RLX-incomp_Spodomaivev3-B-R25536-Map5_reversed.bed	1	68
1	400	collection1	0.569461	3.35687	1	55	22	414	414	164	17	190	10845	collection1	NA	NA	NA	NA	NA	SSR_Spodomaivev3-B-G180-Map12.bed	1	42
1	941	collection1	0.569461	3.35687	1	55	22	414	414	164	17	190	10845	collection1	NA	NA	NA	NA	NA	noCat_Spodoriz_2k-B-R684-Map8.bed	1	66
1	695	collection1	0.568059	1.35794	7	60	92	154	154	102	296	184	10566	collection1	NA	NA	NA	NA	NA	noCat_Spodomaivev3-B-R23727-Map7.bed	1	673
1	664	collection1	0.554278	1.38229	6	61	89	174	174	108	249	185	10613	collection1	NA	NA	NA	NA	NA	noCat_Spodomaivev3-B-R21731-Map5.bed	1	707
1	381	collection1	0.545114	1.37102	6	62	90	174	174	109	251	185	10611	collection1	NA	NA	NA	NA	NA	RSX-incomp_Spodomaivev3-B-R20738-Map7.bed	1	699
1	262	collection1	0.541016	1.49709	4	63	77	235	235	125	153	187	10709	collection1	NA	NA	NA	NA	NA	RIX-comp_Spodomaivev3-B-R1070-Map9.bed	1	414
1	870	collection1	0.536471	1.90498	2	64	54	330	330	149	60	189	10802	collection1	NA	NA	NA	NA	NA	noCat_Spodoriz_2k-B-G207-Map16.bed	1	191
1	163	collection1	0.530829	3.00302	1	65	29	414	414	169	19	190	10843	collection1	NA	NA	NA	NA	NA	DXX-MITE_Spodomaivev3-B-G73-Map6.bed	1	45
1	607	collection1	0.518471	1.22528	11	66	107	72	107	81.7	516	180	10346	collection1	NA	NA	NA	NA	NA	noCat_Spodomaivev3-B-R17279-Map5.bed	1	1259
1	109	collection1	0.513186	2.85266	1	67	31	414	414	171	20	190	10842	collection1	NA	NA	NA	NA	NA	DTX-incomp_Spodomaivev3-B-R4989-Map10.bed	1	48
1	829	collection1	0.510146	1.13116	27	68	120	11	120	66.3	1380	164	9482	collection1	NA	NA	NA	NA	NA	noCat_Spodomaivev3-B-R8489-Map5.bed	1	4039
1	804	collection1	0.508687	1.81367	2	69	60	330	330	153	63	189	10799	collection1	NA	NA	NA	NA	NA	noCat_Spodomaivev3-B-R7409-Map7.bed	1	154
1	763	collection1	0.491035	1.41275	4	70	83	235	235	129	162	187	10700	collection1	NA	NA	NA	NA	NA	noCat_Spodomaivev3-B-R4688-Map5.bed	1	375
1	504	collection1	0.480739	2.59287	1	71	35	414	414	173	22	190	10840	collection1	NA	NA	NA	NA	NA	noCat_Spodomaivev3-B-P51.553-Map20.bed	1	70
1	767	collection1	0.479245	1.33117	5	72	96	199	199	122	215	186	10647	collection1	NA	NA	NA	NA	NA	noCat_Spodomaivev3-B-R5018-Map5.bed	1	551
1	44	collection1	0.46577	2.48001	1	73	38	414	414	175	23	190	10839	collection1	NA	NA	NA	NA	NA	DTX-incomp_Spodomaivev3-B-G501-Map20.bed	1	67
1	176	collection1	0.457368	1.30031	5	74	99	199	199	124	220	186	10642	collection1	NA	NA	NA	NA	NA	DXX-MITE_Spodomaivev3-B-P66.140-Map20.bed	1	541
1	295	collection1	0.450619	1.63134	2	75	71	330	330	159	70	189	10792	collection1	NA	NA	NA	NA	NA	RIX-comp_Spodomaivev3-B-R7138-Map8.bed	1	149
1	798	collection1	0.44023	1.18248	9	76	112	115	115	101	436	182	10426	collection1	NA	NA	NA	NA	NA	noCat_Spodomaivev3-B-R7223-Map6.bed	1	1286
1	873	collection1	0.438006	2.28121	1	77	40	414	414	177	25	190	10837	collection1	NA	NA	NA	NA	NA	noCat_Spodoriz_2k-B-G26-Map20.bed	1	58
1	137	collection1	0.425099	2.19336	1	78	42	414	414	178	26	190	10836	collection1	NA	NA	NA	NA	NA	DTX-incomp_Spodoriz_2k-B-R3064-Map13_reversed.bed	1	54
1	234	collection1	0.414117	1.52187	2	79	75	330	330	161	75	189	10787	collection1	NA	NA	NA	NA	NA	PotentialHostGene_Spodomaivev3-B-R25230-Map7.bed	1	215
1	4	collection1	0.412777	2.11188	1	80	45	414	414	180	27	190	10835	collection1	NA	NA	NA	NA	NA	DHX-incomp_Spodomaivev3-B-R1925-Map5.bed	1	73
1	532	collection1	0.400529	1.48207	2	81	78	330	330	163	77	189	10785	collection1	NA	NA	NA	NA	NA	noCat_Spodomaivev3-B-R10966-Map5.bed	1	185
1	236	collection1	0.394005	1.14934	8	82	116	136	136	111	398	183	10464	collection1	NA	NA	NA	NA	NA	PotentialHostGene_Spodomaivev3-B-R26603-Map5.bed	1	957
1	321	collection1	0.393936	1.46294	2	83	79	330	330	164	78	189	10784	collection1	NA	NA	NA	NA	NA	RIX-incomp_Spodomaivev3-B-R18978-Map5.bed	1	169
1	14	collection1	0.389726	1.96589	1	84	51	414	414	183	29	190	10833	collection1	NA	NA	NA	NA	NA	DTX-comp_Spodoriz_2k-B-G232-Map20_reversed.bed	1	80
1	27	collection1	0.389726	1.96589	1	84	51	414	414	183	29	190	10833	collection1	NA	NA	NA	NA	NA	DTX-incomp_Spodomaivev3-B-G355-Map20.bed	1	61
1	790	collection1	0.379885	1.06732	24	86	133	15	133	78	1289	167	9573	collection1	NA	NA	NA	NA	NA	noCat_Spodomaivev3-B-R6706-Map5.bed	1	4303
1	318	collection1	0.378926	1.90022	1	87	55	414	414	185	30	190	10832	collection1	NA	NA	NA	NA	NA	RIX-incomp_Spodomaivev3-B-R16227-Map7.bed	1	57
1	604	collection1	0.378926	1.90022	1	87	55	414	414	185	30	190	10832	collection1	NA	NA	NA	NA	NA	noCat_Spodomaivev3-B-R16819-Map5.bed	1	76
1	172	collection1	0.368825	1.39108	2	89	85	330	330	168	82	189	10780	collection1	NA	NA	NA	NA	NA	DXX-MITE_Spodomaivev3-B-P49.554-Map20.bed	1	191
1	350	collection1	0.368568	1.83882	1	90	58	414	414	187	31	190	10831	collection1	NA	NA	NA	NA	NA	RLX-incomp-chim_Spodomaivev3-B-R1439-Map8.bed	1	58
1	470	collection1	0.368568	1.83882	1	90	58	414	414	187	31	190	10831	collection1	NA	NA	NA	NA	NA	noCat_Spodomaivev3-B-G46-Map7.bed	1	59
1	242	collection1	0.366554	1.13256	7	92	119	154	154	122	353	184	10509	collection1	NA	NA	NA	NA	NA	PotentialHostGene_Spodomaivev3-B-R3503-Map5.bed	1	877
1	491	collection1	0.359583	1.24919	3	93	105	273	273	157	137	188	10725	collection1	NA	NA	NA	NA	NA	noCat_Spodomaivev3-B-P158.152-Map14.bed	1	355
1	153	collection1	0.358623	1.78112	1	94	61	414	414	190	32	190	10830	collection1	NA	NA	NA	NA	NA	DXX-MITE_Spodomaivev3-B-G285-Map20.bed	1	85
1	511	collection1	0.358623	1.78112	1	94	61	414	414	190	32	190	10830	collection1	NA	NA	NA	NA	NA	noCat_Spodomaivev3-B-P65.547-Map20.bed	1	47
1	667	collection1	0.358623	1.78112	1	94	61	414	414	190	32	190	10830	collection1	NA	NA	NA	NA	NA	noCat_Spodomaivev3-B-R21935-Map5.bed	1	76
1	57	collection1	0.349067	1.727	1	97	64	414	414	192	33	190	10829	collection1	NA	NA	NA	NA	NA	DTX-incomp_Spodomaivev3-B-P19.573-Map20.bed	1	80
1	630	collection1	0.348778	1.17623	4	98	113	235	235	149	194	187	10668	collection1	NA	NA	NA	NA	NA	noCat_Spodomaivev3-B-R19333-Map5.bed	1	546
1	455	collection1	0.339876	1.67605	1	99	68	414	414	194	34	190	10828	collection1	NA	NA	NA	NA	NA	noCat_Spodomaivev3-B-G298-Map15.bed	1	79
1	665	collection1	0.338124	1.08953	8	100	125	136	136	120	419	183	10443	collection1	NA	NA	NA	NA	NA	noCat_Spodomaivev3-B-R21857-Map7.bed	1	1034
1	803	collection1	0.337797	1.15799	4	101	114	235	235	150	197	187	10665	collection1	NA	NA	NA	NA	NA	noCat_Spodomaivev3-B-R7371-Map5.bed	1	470
1	814	collection1	0.333402	1.19612	3	102	110	273	273	162	143	188	10719	collection1	NA	NA	NA	NA	NA	noCat_Spodomaivev3-B-R7639-Map8.bed	1	346
1	827	collection1	0.332985	1.07658	9	103	127	115	127	115	477	182	10385	collection1	NA	NA	NA	NA	NA	noCat_Spodomaivev3-B-R846-Map7.bed	1	1450
1	460	collection1	0.329263	1.28086	2	104	100	330	330	178	89	189	10773	collection1	NA	NA	NA	NA	NA	noCat_Spodomaivev3-B-G373-Map20.bed	1	186
1	554	collection1	0.325912	1.07616	8	105	128	136	136	123	424	183	10438	collection1	NA	NA	NA	NA	NA	noCat_Spodomaivev3-B-R12013-Map6.bed	1	1159
1	87	collection1	0.322507	1.58264	1	106	72	414	414	197	36	190	10826	collection1	NA	NA	NA	NA	NA	DTX-incomp_Spodomaivev3-B-R15954-Map5.bed	1	75
1	636	collection1	0.320342	1.08946	6	107	126	174	174	136	314	185	10548	collection1	NA	NA	NA	NA	NA	noCat_Spodomaivev3-B-R19963-Map6.bed	1	865
1	307	collection1	0.318879	1.25248	2	108	104	330	330	181	91	189	10771	collection1	NA	NA	NA	NA	NA	RIX-incomp-chim_Spodomaivev3-B-P367.288-Map8.bed	1	232
1	493	collection1	0.314292	1.53972	1	109	73	414	414	199	37	190	10825	collection1	NA	NA	NA	NA	NA	noCat_Spodomaivev3-B-P18.574-Map20.bed	1	89
1	860	collection1	0.314292	1.53972	1	109	73	414	414	199	37	190	10825	collection1	NA	NA	NA	NA	NA	noCat_Spodomaivev3-B-R9883-Map7.bed	1	90
1	26	collection1	0.29963	1.07493	5	111	129	199	199	146	265	186	10597	collection1	NA	NA	NA	NA	NA	DTX-incomp_Spodomaivev3-B-G353-Map6.bed	1	715
1	278	collection1	0.296803	1.07079	5	112	132	199	199	148	266	186	10596	collection1	NA	NA	NA	NA	NA	RIX-comp_Spodomaivev3-B-R277-Map20.bed	1	624
1	374	collection1	0.29347	1.02886	11	113	136	72	136	107	609	180	10253	collection1	NA	NA	NA	NA	NA	RSX-incomp_Spodomaivev3-B-R16896-Map6.bed	1	2054
1	145	collection1	0.291328	1.42386	1	114	80	414	414	203	40	190	10822	collection1	NA	NA	NA	NA	NA	DXX-MITE_Spodomaivev3-B-G137-Map20.bed	1	82
1	351	collection1	0.291328	1.42386	1	114	80	414	414	203	40	190	10822	collection1	NA	NA	NA	NA	NA	RLX-incomp_Spodomaivev3-B-R1379-Map8.bed	1	114
1	300	collection1	0.284188	1.38902	1	116	86	414	414	205	41	190	10821	collection1	NA	NA	NA	NA	NA	RIX-comp_Spodoriz_2k-B-R3314-Map5_reversed.bed	1	102
1	401	collection1	0.284188	1.38902	1	116	86	414	414	205	41	190	10821	collection1	NA	NA	NA	NA	NA	SSR_Spodomaivev3-B-G263-Map7.bed	1	95
1	700	collection1	0.28175	1.06428	4	118	134	235	235	162	214	187	10648	collection1	NA	NA	NA	NA	NA	noCat_Spodomaivev3-B-R24134-Map5.bed	1	588
1	486	collection1	0.280914	1.15043	2	119	115	330	330	188	99	189	10763	collection1	NA	NA	NA	NA	NA	noCat_Spodomaivev3-B-P136.505-Map20.bed	1	243
1	313	collection1	0.277283	1.35584	1	120	93	414	414	209	42	190	10820	collection1	NA	NA	NA	NA	NA	RIX-incomp_Spodomaivev3-B-G344-Map5.bed	1	114
1	414	collection1	0.276538	1.13882	2	121	117	330	330	189	100	189	10762	collection1	NA	NA	NA	NA	NA	SSR_Spodomaivev3-B-P299.62-Map20.bed	1	253
1	240	collection1	0.275657	1.02424	7	122	140	154	154	139	389	184	10473	collection1	NA	NA	NA	NA	NA	PotentialHostGene_Spodomaivev3-B-R3437-Map7.bed	1	1044
1	672	collection1	0.272898	1.07414	3	123	130	273	273	175	159	188	10703	collection1	NA	NA	NA	NA	NA	noCat_Spodomaivev3-B-R22487-Map5.bed	1	403
1	292	collection1	0.267337	1.02724	5	124	139	199	199	154	277	186	10585	collection1	NA	NA	NA	NA	NA	RIX-comp_Spodomaivev3-B-R621-Map20.bed	1	709
1	112	collection1	0.259777	1.09462	2	125	123	330	330	193	104	189	10758	collection1	NA	NA	NA	NA	NA	DTX-incomp_Spodomaivev3-B-R576-Map6.bed	1	267
1	938	collection1	0.259777	1.09462	2	125	123	330	330	193	104	189	10758	collection1	NA	NA	NA	NA	NA	noCat_Spodoriz_2k-B-R6525-Map5.bed	1	258
1	353	collection1	0.257873	1.26511	1	127	101	414	414	214	45	190	10817	collection1	NA	NA	NA	NA	NA	RLX-incomp_Spodomaivev3-B-R20269-Map5.bed	1	111
1	475	collection1	0.257873	1.26511	1	127	101	414	414	214	45	190	10817	collection1	NA	NA	NA	NA	NA	noCat_Spodomaivev3-B-G534-Map10.bed	1	104
1	503	collection1	0.257873	1.26511	1	127	101	414	414	214	45	190	10817	collection1	NA	NA	NA	NA	NA	noCat_Spodomaivev3-B-P46.295-Map20.bed	1	112
1	551	collection1	0.255855	1.00369	6	130	143	174	174	149	340	185	10522	collection1	NA	NA	NA	NA	NA	noCat_Spodomaivev3-B-R11804-Map5.bed	1	949
1	768	collection1	0.254323	0.997617	7	131	145	154	154	143	399	184	10463	collection1	NA	NA	NA	NA	NA	noCat_Spodomaivev3-B-R5068-Map7.bed	1	1149
1	119	collection1	0.251805	1.2375	1	132	106	414	414	217	46	190	10816	collection1	NA	NA	NA	NA	NA	DTX-incomp_Spodomaivev3-B-R8983-Map5.bed	1	128
1	339	collection1	0.250111	1.0282	3	133	137	273	273	181	166	188	10696	collection1	NA	NA	NA	NA	NA	RIX-incomp_Spodoriz_2k-B-G40-Map6.bed	1	346
1	645	collection1	0.250111	1.0282	3	133	137	273	273	181	166	188	10696	collection1	NA	NA	NA	NA	NA	noCat_Spodomaivev3-B-R20441-Map5.bed	1	470
1	330	collection1	0.245923	1.21106	1	135	108	414	414	219	47	190	10815	collection1	NA	NA	NA	NA	NA	RIX-incomp_Spodomaivev3-B-R3465-Map9.bed	1	113
1	754	collection1	0.245923	1.21106	1	135	108	414	414	219	47	190	10815	collection1	NA	NA	NA	NA	NA	noCat_Spodomaivev3-B-R3817-Map5.bed	1	136
1	706	collection1	0.242967	0.990503	5	137	147	199	199	161	287	186	10575	collection1	NA	NA	NA	NA	NA	noCat_Spodomaivev3-B-R24677-Map5.bed	1	712
1	758	collection1	0.240388	1.04395	2	138	135	330	330	201	109	189	10753	collection1	NA	NA	NA	NA	NA	noCat_Spodomaivev3-B-R405-Map5.bed	1	329
1	944	collection1	0.24022	1.18572	1	139	111	414	414	221	48	190	10814	collection1	NA	NA	NA	NA	NA	noCat_Spodoriz_2k-B-R8340-Map6.bed	1	110
1	21	collection1	0.238351	0.983463	5	140	148	199	199	162	289	186	10573	collection1	NA	NA	NA	NA	NA	DTX-incomp-chim_Spodoriz_2k-B-R968-Map18_reversed.bed	1	738
1	748	collection1	0.238351	0.983463	5	140	148	199	199	162	289	186	10573	collection1	NA	NA	NA	NA	NA	noCat_Spodomaivev3-B-R3399-Map6.bed	1	843
1	433	collection1	0.235031	0.997667	3	142	144	273	273	186	171	188	10691	collection1	NA	NA	NA	NA	NA	noCat_Spodomaivev3-B-G111-Map8.bed	1	467
1	556	collection1	0.233458	0.972089	24	143	151	15	151	103	1399	167	9463	collection1	NA	NA	NA	NA	NA	noCat_Spodomaivev3-B-R12068-Map7.bed	1	4979
1	97	collection1	0.23236	0.97122	6	144	152	174	174	157	351	185	10511	collection1	NA	NA	NA	NA	NA	DTX-incomp_Spodomaivev3-B-R2272-Map14.bed	1	950
1	919	collection1	0.232127	0.991775	3	145	146	273	273	188	172	188	10690	collection1	NA	NA	NA	NA	NA	noCat_Spodoriz_2k-B-R3616-Map7.bed	1	347
1	896	collection1	0.229317	1.13809	1	146	118	414	414	226	50	190	10812	collection1	NA	NA	NA	NA	NA	noCat_Spodoriz_2k-B-P6.202-Map20.bed	1	97
1	361	collection1	0.226018	1.0066	2	147	142	330	330	206	113	189	10749	collection1	NA	NA	NA	NA	NA	RSX-incomp-chim_Spodoriz_2k-B-G195-Map5.bed	1	253
1	301	collection1	0.224104	1.11567	1	148	121	414	414	228	51	190	10811	collection1	NA	NA	NA	NA	NA	RIX-comp_Spodoriz_2k-B-R5796-Map6.bed	1	126
1	872	collection1	0.224104	1.11567	1	148	121	414	414	228	51	190	10811	collection1	NA	NA	NA	NA	NA	noCat_Spodoriz_2k-B-G24-Map20.bed	1	99
1	593	collection1	0.220696	0.956251	5	150	155	199	199	168	297	186	10565	collection1	NA	NA	NA	NA	NA	noCat_Spodomaivev3-B-R16011-Map8.bed	1	776
1	710	collection1	0.218577	0.952952	5	151	158	199	199	169	298	186	10564	collection1	NA	NA	NA	NA	NA	noCat_Spodomaivev3-B-R25241-Map5.bed	1	815
1	805	collection1	0.215853	0.980297	2	152	150	330	330	211	116	189	10746	collection1	NA	NA	NA	NA	NA	noCat_Spodomaivev3-B-R7417-Map5.bed	1	245
1	100	collection1	0.214123	1.07336	1	153	131	414	414	233	53	190	10809	collection1	NA	NA	NA	NA	NA	DTX-incomp_Spodomaivev3-B-R2506-Map20.bed	1	101
1	383	collection1	0.213209	0.955835	22	154	156	18	156	109	1302	169	9560	collection1	NA	NA	NA	NA	NA	RSX-incomp_Spodomaivev3-B-R23593-Map7.bed	1	4624
1	685	collection1	0.212792	0.952369	3	155	159	273	273	196	179	188	10683	collection1	NA	NA	NA	NA	NA	noCat_Spodomaivev3-B-R23292-Map6.bed	1	402
1	434	collection1	0.209352	0.963504	2	156	153	330	330	213	118	189	10744	collection1	NA	NA	NA	NA	NA	noCat_Spodomaivev3-B-G119-Map20.bed	1	248
1	749	collection1	0.209352	0.963504	2	156	153	330	330	213	118	189	10744	collection1	NA	NA	NA	NA	NA	noCat_Spodomaivev3-B-R3420-Map5.bed	1	296
1	759	collection1	0.208881	0.946135	14	158	161	51	161	123	838	177	10024	collection1	NA	NA	NA	NA	NA	noCat_Spodomaivev3-B-R4468-Map5.bed	1	2913
1	747	collection1	0.208652	0.938707	4	159	162	235	235	185	242	187	10620	collection1	NA	NA	NA	NA	NA	noCat_Spodomaivev3-B-R3388-Map5.bed	1	612
1	198	collection1	0.206181	0.955319	2	160	157	330	330	216	119	189	10743	collection1	NA	NA	NA	NA	NA	DXX-MITE_Spodoriz_2k-B-G42-Map20.bed	1	294
1	360	collection1	0.204793	0.938575	11	161	163	72	163	132	664	180	10198	collection1	NA	NA	NA	NA	NA	RSX-incomp-chim_Spodomaivev3-B-P397.148-Map12.bed	1	1676
1	50	collection1	0.20248	0.931206	3	162	165	273	273	200	183	188	10679	collection1	NA	NA	NA	NA	NA	DTX-incomp_Spodomaivev3-B-G535-Map8.bed	1	458
1	875	collection1	0.200179	1.0156	1	163	141	414	414	239	56	190	10806	collection1	NA	NA	NA	NA	NA	noCat_Spodoriz_2k-B-G3-Map20.bed	1	174
1	692	collection1	0.195567	0.91548	4	164	168	235	235	189	248	187	10614	collection1	NA	NA	NA	NA	NA	noCat_Spodomaivev3-B-R23601-Map5.bed	1	757
1	641	collection1	0.192194	0.926387	12	165	166	63	166	131	733	179	10129	collection1	NA	NA	NA	NA	NA	noCat_Spodomaivev3-B-R20357-Map5.bed	1	2378
1	380	collection1	0.189397	0.948536	43	166	160	1	166	109	2547	148	8315	collection1	NA	NA	NA	NA	NA	RSX-incomp_Spodomaivev3-B-R19777-Map8.bed	1	10097
1	881	collection1	0.185371	0.901662	2	167	171	330	330	223	126	189	10736	collection1	NA	NA	NA	NA	NA	noCat_Spodoriz_2k-B-G8-Map20.bed	1	312
1	268	collection1	0.179351	0.93193	1	168	164	414	414	249	61	190	10801	collection1	NA	NA	NA	NA	NA	RIX-comp_Spodomaivev3-B-R19633-Map5_reversed.bed	1	122
1	286	collection1	0.176499	0.885593	5	169	178	199	199	182	320	186	10542	collection1	NA	NA	NA	NA	NA	RIX-comp_Spodomaivev3-B-R446-Map20_reversed.bed	1	727
1	740	collection1	0.176032	0.9034	10	170	169	89	170	143	626	181	10236	collection1	NA	NA	NA	NA	NA	noCat_Spodomaivev3-B-R3060-Map6.bed	1	1660
1	391	collection1	0.172745	0.89621	9	171	173	115	173	153	568	182	10294	collection1	NA	NA	NA	NA	NA	RSX-incomp_Spodoriz_2k-B-G13-Map8.bed	1	1478
1	289	collection1	0.172287	0.868388	3	172	188	273	273	211	196	188	10666	collection1	NA	NA	NA	NA	NA	RIX-comp_Spodomaivev3-B-R5176-Map8_reversed.bed	1	439
1	498	collection1	0.171767	0.90218	1	173	170	414	414	252	63	190	10799	collection1	NA	NA	NA	NA	NA	noCat_Spodomaivev3-B-P31.162-Map20.bed	1	140
1	288	collection1	0.171137	0.886412	7	174	177	154	177	168	447	184	10415	collection1	NA	NA	NA	NA	NA	RIX-comp_Spodomaivev3-B-R4715-Map8_reversed.bed	1	1041
1	638	collection1	0.170093	0.880221	6	175	180	174	180	176	386	185	10476	collection1	NA	NA	NA	NA	NA	noCat_Spodomaivev3-B-R20018-Map5.bed	1	1048
1	608	collection1	0.16812	0.888002	1	176	175	414	414	255	64	190	10798	collection1	NA	NA	NA	NA	NA	noCat_Spodomaivev3-B-R17292-Map6.bed	1	138
1	906	collection1	0.16812	0.888002	1	176	175	414	414	255	64	190	10798	collection1	NA	NA	NA	NA	NA	noCat_Spodoriz_2k-B-R2111-Map16.bed	1	159
1	216	collection1	0.164566	0.874261	1	178	185	414	414	259	65	190	10797	collection1	NA	NA	NA	NA	NA	DXX-MITE_Spodoriz_2k-B-R54-Map6.bed	1	155
1	946	collection1	0.164566	0.874261	1	178	185	414	414	259	65	190	10797	collection1	NA	NA	NA	NA	NA	noCat_Spodoriz_2k-B-R9-Map20.bed	1	141
1	379	collection1	0.16262	0.855383	4	180	192	235	235	202	265	187	10597	collection1	NA	NA	NA	NA	NA	RSX-incomp_Spodomaivev3-B-R19553-Map6.bed	1	671
1	338	collection1	0.162225	0.878314	8	181	182	136	182	166	515	183	10347	collection1	NA	NA	NA	NA	NA	RIX-incomp_Spodoriz_2k-B-G229-Map9.bed	1	1267
1	471	collection1	0.161903	0.846391	3	182	195	273	273	217	201	188	10661	collection1	NA	NA	NA	NA	NA	noCat_Spodomaivev3-B-G467-Map20.bed	1	482
1	566	collection1	0.161865	0.892357	12	183	174	63	183	140	759	179	10103	collection1	NA	NA	NA	NA	NA	noCat_Spodomaivev3-B-R13137-Map5.bed	1	2461
1	438	collection1	0.161101	0.860936	1	184	191	414	414	263	66	190	10796	collection1	NA	NA	NA	NA	NA	noCat_Spodomaivev3-B-G14-Map20.bed	1	173
1	492	collection1	0.160856	0.852087	4	185	194	235	235	205	266	187	10596	collection1	NA	NA	NA	NA	NA	noCat_Spodomaivev3-B-P159.34-Map20.bed	1	781
1	376	collection1	0.16078	0.920962	31	186	167	6	186	120	1888	160	8974	collection1	NA	NA	NA	NA	NA	RSX-incomp_Spodomaivev3-B-R17815-Map8_reversed.bed	1	7324
1	523	collection1	0.159418	0.83459	2	187	200	330	330	239	136	189	10726	collection1	NA	NA	NA	NA	NA	noCat_Spodomaivev3-B-R1043-Map20.bed	1	307
1	257	collection1	0.157608	0.897711	16	188	172	33	188	131	1004	175	9858	collection1	NA	NA	NA	NA	NA	RIX-comp_Spodomaivev3-B-G558-Map20_reversed.bed	1	2644
1	777	collection1	0.156834	0.879509	10	189	181	89	189	153	642	181	10220	collection1	NA	NA	NA	NA	NA	noCat_Spodomaivev3-B-R6154-Map8.bed	1	1628
1	658	collection1	0.155697	0.878055	10	190	183	89	190	154	643	181	10219	collection1	NA	NA	NA	NA	NA	noCat_Spodomaivev3-B-R21583-Map6.bed	1	1510
1	184	collection1	0.154429	0.835461	1	191	197	414	414	267	68	190	10794	collection1	NA	NA	NA	NA	NA	DXX-MITE_Spodomaivev3-B-R687-Map7.bed	1	171
1	310	collection1	0.154429	0.835461	1	191	197	414	414	267	68	190	10794	collection1	NA	NA	NA	NA	NA	RIX-incomp_Spodomaivev3-B-G100-Map20.bed	1	149
1	315	collection1	0.154429	0.835461	1	191	197	414	414	267	68	190	10794	collection1	NA	NA	NA	NA	NA	RIX-incomp_Spodomaivev3-B-R14385-Map5.bed	1	155
1	442	collection1	0.150651	0.832821	4	194	201	235	235	210	272	187	10590	collection1	NA	NA	NA	NA	NA	noCat_Spodomaivev3-B-G171-Map18.bed	1	712
1	841	collection1	0.150254	0.821397	3	195	204	273	273	224	207	188	10655	collection1	NA	NA	NA	NA	NA	noCat_Spodomaivev3-B-R9071-Map6.bed	1	655
1	299	collection1	0.149665	0.884067	14	196	179	51	196	142	892	177	9970	collection1	NA	NA	NA	NA	NA	RIX-comp_Spodoriz_2k-B-R28-Map20_reversed.bed	1	2638
1	219	collection1	0.148082	0.811442	1	197	208	414	414	273	70	190	10792	collection1	NA	NA	NA	NA	NA	DXX_Spodomaivev3-B-P361.354-Map20.bed	1	178
1	275	collection1	0.145024	0.79994	1	198	212	414	414	275	71	190	10791	collection1	NA	NA	NA	NA	NA	RIX-comp_Spodomaivev3-B-R2397-Map16.bed	1	149
1	614	collection1	0.144743	0.809436	3	199	209	273	273	227	210	188	10652	collection1	NA	NA	NA	NA	NA	noCat_Spodomaivev3-B-R18072-Map6.bed	1	479
1	703	collection1	0.14204	0.788758	1	200	219	414	414	278	72	190	10790	collection1	NA	NA	NA	NA	NA	noCat_Spodomaivev3-B-R24547-Map5.bed	1	156
1	823	collection1	0.141913	0.843049	7	201	196	154	201	184	469	184	10393	collection1	NA	NA	NA	NA	NA	noCat_Spodomaivev3-B-R836-Map5.bed	1	1325
1	317	collection1	0.139127	0.777881	1	202	226	414	414	281	73	190	10789	collection1	NA	NA	NA	NA	NA	RIX-incomp_Spodomaivev3-B-R151-Map8.bed	1	175
1	569	collection1	0.136411	0.874615	16	203	184	33	203	140	1028	175	9834	collection1	NA	NA	NA	NA	NA	noCat_Spodomaivev3-B-R13395-Map6.bed	1	2800
1	316	collection1	0.136283	0.767299	1	204	232	414	414	283	74	190	10788	collection1	NA	NA	NA	NA	NA	RIX-incomp_Spodomaivev3-B-R14901-Map13.bed	1	196
1	625	collection1	0.135995	0.790242	3	205	217	273	273	232	215	188	10647	collection1	NA	NA	NA	NA	NA	noCat_Spodomaivev3-B-R19157-Map5.bed	1	503
1	850	collection1	0.135995	0.790242	3	205	217	273	273	232	215	188	10647	collection1	NA	NA	NA	NA	NA	noCat_Spodomaivev3-B-R9706-Map5.bed	1	480
1	862	collection1	0.135206	0.77135	2	207	229	330	330	255	147	189	10715	collection1	NA	NA	NA	NA	NA	noCat_Spodoriz_2k-B-G110-Map20.bed	1	409
1	537	collection1	0.134759	0.83192	7	208	202	154	208	188	475	184	10387	collection1	NA	NA	NA	NA	NA	noCat_Spodomaivev3-B-R11178-Map6.bed	1	1397
1	836	collection1	0.13415	0.862453	13	209	190	58	209	152	848	178	10014	collection1	NA	NA	NA	NA	NA	noCat_Spodomaivev3-B-R8995-Map5.bed	1	2510
1	169	collection1	0.133506	0.756999	1	210	239	414	414	288	75	190	10787	collection1	NA	NA	NA	NA	NA	DXX-MITE_Spodomaivev3-B-P328.288-Map20.bed	1	203
1	508	collection1	0.133203	0.766067	2	211	234	330	330	258	148	189	10714	collection1	NA	NA	NA	NA	NA	noCat_Spodomaivev3-B-P60.326-Map18.bed	1	419
1	806	collection1	0.130996	0.779148	3	212	224	273	273	236	218	188	10644	collection1	NA	NA	NA	NA	NA	noCat_Spodomaivev3-B-R7419-Map5.bed	1	574
1	115	collection1	0.130795	0.74697	1	213	244	414	414	290	76	190	10786	collection1	NA	NA	NA	NA	NA	DTX-incomp_Spodomaivev3-B-R6849-Map8.bed	1	180
1	157	collection1	0.130795	0.74697	1	213	244	414	414	290	76	190	10786	collection1	NA	NA	NA	NA	NA	DXX-MITE_Spodomaivev3-B-G323-Map20.bed	1	160
1	464	collection1	0.130795	0.74697	1	213	244	414	414	290	76	190	10786	collection1	NA	NA	NA	NA	NA	noCat_Spodomaivev3-B-G403-Map6.bed	1	170
1	650	collection1	0.130795	0.74697	1	213	244	414	414	290	76	190	10786	collection1	NA	NA	NA	NA	NA	noCat_Spodomaivev3-B-R2089-Map7.bed	1	139
1	526	collection1	0.130438	0.870566	17	217	187	30	217	145	1096	174	9766	collection1	NA	NA	NA	NA	NA	noCat_Spodomaivev3-B-R10538-Map5.bed	1	3411
1	877	collection1	0.129288	0.755713	2	218	242	330	330	263	150	189	10712	collection1	NA	NA	NA	NA	NA	noCat_Spodoriz_2k-B-G5-Map5.bed	1	397
1	347	collection1	0.128147	0.737201	1	219	254	414	414	296	77	190	10785	collection1	NA	NA	NA	NA	NA	RIX-incomp_Spodoriz_2k-B-R81-Map5.bed	1	144
1	784	collection1	0.127753	0.788178	4	220	220	235	235	225	287	187	10575	collection1	NA	NA	NA	NA	NA	noCat_Spodomaivev3-B-R6317-Map6.bed	1	753
1	830	collection1	0.12635	0.785367	4	221	221	235	235	226	288	187	10574	collection1	NA	NA	NA	NA	NA	noCat_Spodomaivev3-B-R8519-Map5.bed	1	796
1	671	collection1	0.125693	0.808345	6	222	210	174	222	202	419	185	10443	collection1	NA	NA	NA	NA	NA	noCat_Spodomaivev3-B-R22449-Map5.bed	1	1185
1	876	collection1	0.123635	0.740688	2	223	250	330	330	268	153	189	10709	collection1	NA	NA	NA	NA	NA	noCat_Spodoriz_2k-B-G4-Map20.bed	1	316
1	563	collection1	0.123476	0.793325	5	224	215	199	224	213	356	186	10506	collection1	NA	NA	NA	NA	NA	noCat_Spodomaivev3-B-R12524-Map5.bed	1	1040
1	750	collection1	0.123034	0.718406	1	225	264	414	414	301	79	190	10783	collection1	NA	NA	NA	NA	NA	noCat_Spodomaivev3-B-R3479-Map5.bed	1	106
1	714	collection1	0.12125	0.85365	15	226	193	43	226	154	986	176	9876	collection1	NA	NA	NA	NA	NA	noCat_Spodomaivev3-B-R25442-Map6.bed	1	2801
1	446	collection1	0.120566	0.70936	1	227	266	414	414	302	80	190	10782	collection1	NA	NA	NA	NA	NA	noCat_Spodomaivev3-B-G202-Map20.bed	1	259
1	640	collection1	0.119971	0.79843	6	228	213	174	228	205	424	185	10438	collection1	NA	NA	NA	NA	NA	noCat_Spodomaivev3-B-R20211-Map5.bed	1	1239
1	576	collection1	0.119932	0.86631	20	229	189	22	229	147	1292	171	9570	collection1	NA	NA	NA	NA	NA	noCat_Spodomaivev3-B-R14228-Map5.bed	1	3424
1	722	collection1	0.119088	0.814957	8	230	205	136	230	190	553	183	10309	collection1	NA	NA	NA	NA	NA	noCat_Spodomaivev3-B-R26175-Map5.bed	1	1437
1	796	collection1	0.118597	0.784212	5	231	223	199	231	218	360	186	10502	collection1	NA	NA	NA	NA	NA	noCat_Spodomaivev3-B-R7202-Map5.bed	1	907
1	648	collection1	0.116222	0.829883	11	232	203	72	232	169	745	180	10117	collection1	NA	NA	NA	NA	NA	noCat_Spodomaivev3-B-R20581-Map5.bed	1	2526
1	502	collection1	0.115796	0.691932	1	233	279	414	414	309	82	190	10780	collection1	NA	NA	NA	NA	NA	noCat_Spodomaivev3-B-P40.64-Map6.bed	1	218
1	904	collection1	0.115796	0.691932	1	233	279	414	414	309	82	190	10780	collection1	NA	NA	NA	NA	NA	noCat_Spodoriz_2k-B-R1952-Map8.bed	1	175
1	646	collection1	0.113297	0.80574	8	235	211	136	235	194	559	183	10303	collection1	NA	NA	NA	NA	NA	noCat_Spodomaivev3-B-R20508-Map6.bed	1	1479
1	802	collection1	0.112355	0.784936	6	236	222	174	236	211	431	185	10431	collection1	NA	NA	NA	NA	NA	noCat_Spodomaivev3-B-R730-Map5.bed	1	1120
1	716	collection1	0.111326	0.734404	3	237	257	273	273	256	231	188	10631	collection1	NA	NA	NA	NA	NA	noCat_Spodomaivev3-B-R25749-Map6.bed	1	588
1	581	collection1	0.106552	0.694601	2	238	277	330	330	282	163	189	10699	collection1	NA	NA	NA	NA	NA	noCat_Spodomaivev3-B-R14664-Map5.bed	1	375
1	765	collection1	0.10518	0.771874	6	239	227	174	239	213	438	185	10424	collection1	NA	NA	NA	NA	NA	noCat_Spodomaivev3-B-R4796-Map5.bed	1	1188
1	436	collection1	0.104778	0.651865	1	240	308	414	414	321	87	190	10775	collection1	NA	NA	NA	NA	NA	noCat_Spodomaivev3-B-G124-Map20.bed	1	173
1	557	collection1	0.10394	0.755945	5	241	241	199	241	227	373	186	10489	collection1	NA	NA	NA	NA	NA	noCat_Spodomaivev3-B-R12127-Map5.bed	1	1008
1	835	collection1	0.102718	0.644398	1	242	312	414	414	323	88	190	10774	collection1	NA	NA	NA	NA	NA	noCat_Spodomaivev3-B-R8950-Map5.bed	1	257
1	259	collection1	0.100803	0.749699	5	243	243	199	243	228	376	186	10486	collection1	NA	NA	NA	NA	NA	RIX-comp_Spodomaivev3-B-P217.458-Map5.bed	1	952
1	31	collection1	0.10041	0.677711	2	244	291	330	330	288	167	189	10695	collection1	NA	NA	NA	NA	NA	DTX-incomp_Spodomaivev3-B-G415-Map11.bed	1	274
1	825	collection1	0.10041	0.677711	2	244	291	330	330	288	167	189	10695	collection1	NA	NA	NA	NA	NA	noCat_Spodomaivev3-B-R843-Map5.bed	1	461
1	306	collection1	0.100336	0.812402	12	246	207	63	246	172	828	179	10034	collection1	NA	NA	NA	NA	NA	RIX-incomp-chim_Spodomaivev3-B-G559-Map13.bed	1	2425
1	357	collection1	0.0987609	0.74559	5	247	248	199	248	231	378	186	10484	collection1	NA	NA	NA	NA	NA	RPX-comp-chim_Spodomaivev3-B-R49-Map17_reversed.bed	1	933
1	826	collection1	0.0987342	0.629962	1	248	320	414	414	327	90	190	10772	collection1	NA	NA	NA	NA	NA	noCat_Spodomaivev3-B-R8452-Map20.bed	1	245
1	817	collection1	0.0984828	0.797184	10	249	214	89	249	184	704	181	10158	collection1	NA	NA	NA	NA	NA	noCat_Spodomaivev3-B-R7860-Map7.bed	1	2019
1	358	collection1	0.097474	0.669566	2	250	297	330	330	292	169	189	10693	collection1	NA	NA	NA	NA	NA	RPX-incomp-chim_Spodomaivev3-B-R886-Map9.bed	1	375
1	139	collection1	0.0969472	0.700299	3	251	272	273	273	265	242	188	10620	collection1	NA	NA	NA	NA	NA	DTX-incomp_Spodoriz_2k-B-R4172-Map7.bed	1	648
1	79	collection1	0.0949213	0.616154	1	252	327	414	414	331	92	190	10770	collection1	NA	NA	NA	NA	NA	DTX-incomp_Spodomaivev3-B-R1247-Map20.bed	1	150
1	387	collection1	0.0938894	0.762796	7	253	237	154	253	215	516	184	10346	collection1	NA	NA	NA	NA	NA	RSX-incomp_Spodomaivev3-B-R679-Map5_reversed.bed	1	1612
1	322	collection1	0.09382	0.735506	5	254	256	199	256	236	383	186	10479	collection1	NA	NA	NA	NA	NA	RIX-incomp_Spodomaivev3-B-R22207-Map5.bed	1	805
1	787	collection1	0.091022	0.792087	11	255	216	72	255	181	778	180	10084	collection1	NA	NA	NA	NA	NA	noCat_Spodomaivev3-B-R6530-Map6.bed	1	1976
1	514	collection1	0.0865722	0.638826	2	256	315	330	330	300	177	189	10685	collection1	NA	NA	NA	NA	NA	noCat_Spodomaivev3-B-P77.436-Map20.bed	1	367
1	797	collection1	0.0860825	0.584123	1	257	345	414	414	339	97	190	10765	collection1	NA	NA	NA	NA	NA	noCat_Spodomaivev3-B-R7221-Map5.bed	1	235
1	810	collection1	0.0854421	0.697951	4	258	273	235	273	255	323	187	10539	collection1	NA	NA	NA	NA	NA	noCat_Spodomaivev3-B-R750-Map5.bed	1	830
1	819	collection1	0.0854421	0.697951	4	258	273	235	273	255	323	187	10539	collection1	NA	NA	NA	NA	NA	noCat_Spodomaivev3-B-R7891-Map5.bed	1	846
1	168	collection1	0.085107	0.766863	9	260	233	115	260	203	658	182	10204	collection1	NA	NA	NA	NA	NA	DXX-MITE_Spodomaivev3-B-P260.65-Map5.bed	1	1971
1	899	collection1	0.0844257	0.57811	1	261	350	414	414	342	98	190	10764	collection1	NA	NA	NA	NA	NA	noCat_Spodoriz_2k-B-R1112-Map13.bed	1	316
1	298	collection1	0.0843692	0.669158	3	262	298	273	298	278	253	188	10609	collection1	NA	NA	NA	NA	NA	RIX-comp_Spodomaivev3-B-R974-Map20.bed	1	587
1	677	collection1	0.0829022	0.77135	10	263	228	89	263	193	726	181	10136	collection1	NA	NA	NA	NA	NA	noCat_Spodomaivev3-B-R22888-Map5.bed	1	2203
1	606	collection1	0.0824796	0.778063	11	264	225	72	264	187	791	180	10071	collection1	NA	NA	NA	NA	NA	noCat_Spodomaivev3-B-R17190-Map5.bed	1	2197
1	371	collection1	0.0822483	0.770213	10	265	230	89	265	195	727	181	10135	collection1	NA	NA	NA	NA	NA	RSX-incomp_Spodomaivev3-B-R12312-Map5_reversed.bed	1	2230
1	108	collection1	0.0815897	0.624475	2	266	323	330	330	306	181	189	10681	collection1	NA	NA	NA	NA	NA	DTX-incomp_Spodomaivev3-B-R4330-Map6.bed	1	359
1	164	collection1	0.081216	0.566443	1	267	358	414	414	346	100	190	10762	collection1	NA	NA	NA	NA	NA	DXX-MITE_Spodomaivev3-B-G9-Map20.bed	1	276
1	481	collection1	0.081216	0.566443	1	267	358	414	414	346	100	190	10762	collection1	NA	NA	NA	NA	NA	noCat_Spodomaivev3-B-G98-Map20.bed	1	236
1	599	collection1	0.0803896	0.620986	2	269	325	330	330	308	182	189	10680	collection1	NA	NA	NA	NA	NA	noCat_Spodomaivev3-B-R16386-Map5.bed	1	430
1	847	collection1	0.0801973	0.658496	3	270	303	273	303	282	257	188	10605	collection1	NA	NA	NA	NA	NA	noCat_Spodomaivev3-B-R9468-Map5.bed	1	598
1	443	collection1	0.0796613	0.560782	1	271	363	414	414	349	101	190	10761	collection1	NA	NA	NA	NA	NA	noCat_Spodomaivev3-B-G188-Map5.bed	1	229
1	742	collection1	0.0790292	0.734355	7	272	258	154	272	228	535	184	10327	collection1	NA	NA	NA	NA	NA	noCat_Spodomaivev3-B-R3075-Map5.bed	1	1583
1	572	collection1	0.0786701	0.703105	5	273	270	199	273	247	400	186	10462	collection1	NA	NA	NA	NA	NA	noCat_Spodomaivev3-B-R13812-Map6.bed	1	987
1	844	collection1	0.0784183	0.763456	10	274	236	89	274	200	733	181	10129	collection1	NA	NA	NA	NA	NA	noCat_Spodomaivev3-B-R9173-Map5.bed	1	2339
1	334	collection1	0.0780423	0.614122	2	275	328	330	330	311	184	189	10678	collection1	NA	NA	NA	NA	NA	RIX-incomp_Spodomaivev3-B-R5639-Map9.bed	1	407
1	543	collection1	0.0780423	0.614122	2	275	328	330	330	311	184	189	10678	collection1	NA	NA	NA	NA	NA	noCat_Spodomaivev3-B-R11429-Map5.bed	1	466
1	344	collection1	0.0766483	0.549792	1	277	375	414	414	355	103	190	10759	collection1	NA	NA	NA	NA	NA	RIX-incomp_Spodoriz_2k-B-R4365-Map12.bed	1	223
1	287	collection1	0.0763902	0.767585	11	278	231	72	278	194	801	180	10061	collection1	NA	NA	NA	NA	NA	RIX-comp_Spodomaivev3-B-R4513-Map11.bed	1	2333
1	575	collection1	0.0746491	0.6041	2	279	339	330	339	316	187	189	10675	collection1	NA	NA	NA	NA	NA	noCat_Spodomaivev3-B-R14035-Map5.bed	1	344
1	241	collection1	0.0745511	0.672185	4	280	296	235	296	270	335	187	10527	collection1	NA	NA	NA	NA	NA	PotentialHostGene_Spodomaivev3-B-R3499-Map5.bed	1	719
1	20	collection1	0.0737586	0.53922	1	281	382	414	414	359	105	190	10757	collection1	NA	NA	NA	NA	NA	DTX-incomp-chim_Spodomaivev3-B-P182.32-Map20.bed	1	334
1	43	collection1	0.0727553	0.721576	7	282	262	154	282	233	544	184	10318	collection1	NA	NA	NA	NA	NA	DTX-incomp_Spodomaivev3-B-G499-Map7.bed	1	1406
1	832	collection1	0.069698	0.738135	9	283	252	115	283	217	682	182	10180	collection1	NA	NA	NA	NA	NA	noCat_Spodomaivev3-B-R8550-Map5.bed	1	2060
1	102	collection1	0.0696428	0.524096	1	284	392	414	414	363	108	190	10754	collection1	NA	NA	NA	NA	NA	DTX-incomp_Spodomaivev3-B-R3027-Map20.bed	1	194
1	469	collection1	0.0688128	0.657989	4	285	304	235	304	275	342	187	10520	collection1	NA	NA	NA	NA	NA	noCat_Spodomaivev3-B-G417-Map7.bed	1	953
1	892	collection1	0.0683265	0.51924	1	286	398	414	414	366	109	190	10753	collection1	NA	NA	NA	NA	NA	noCat_Spodoriz_2k-B-P3.85-Map20.bed	1	239
1	372	collection1	0.0667896	0.693931	6	287	278	174	287	246	485	185	10377	collection1	NA	NA	NA	NA	NA	RSX-incomp_Spodomaivev3-B-R14461-Map10_reversed.bed	1	1230
1	126	collection1	0.0664984	0.675029	5	288	293	199	293	260	416	186	10446	collection1	NA	NA	NA	NA	NA	DTX-incomp_Spodoriz_2k-B-G297-Map16.bed	1	1308
1	898	collection1	0.0643658	0.572899	2	289	352	330	352	324	197	189	10665	collection1	NA	NA	NA	NA	NA	noCat_Spodoriz_2k-B-P8.174-Map20.bed	1	376
1	727	collection1	0.0634185	0.569953	2	290	354	330	354	325	198	189	10664	collection1	NA	NA	NA	NA	NA	noCat_Spodomaivev3-B-R26445-Map6.bed	1	558
1	337	collection1	0.0633224	0.500674	1	291	412	414	414	372	113	190	10749	collection1	NA	NA	NA	NA	NA	RIX-incomp_Spodomaivev3-B-R771-Map8.bed	1	240
1	212	collection1	0.0629383	0.685055	6	292	286	174	292	251	491	185	10371	collection1	NA	NA	NA	NA	NA	DXX-MITE_Spodoriz_2k-B-R1071-Map20.bed	1	1123
1	824	collection1	0.0624849	0.567035	2	293	356	330	356	326	199	189	10663	collection1	NA	NA	NA	NA	NA	noCat_Spodomaivev3-B-R8378-Map5.bed	1	533
1	930	collection1	0.0624849	0.567035	2	293	356	330	356	326	199	189	10663	collection1	NA	NA	NA	NA	NA	noCat_Spodoriz_2k-B-R5734-Map5.bed	1	472
1	647	collection1	0.0615145	0.731262	10	295	260	89	295	215	763	181	10099	collection1	NA	NA	NA	NA	NA	noCat_Spodomaivev3-B-R20553-Map6.bed	1	2117
1	226	collection1	0.0606586	0.561288	2	296	362	330	362	329	201	189	10661	collection1	NA	NA	NA	NA	NA	PotentialHostGene_Spodomaivev3-B-R11987-Map5.bed	1	448
1	837	collection1	0.0605638	0.605315	3	297	337	273	337	302	279	188	10583	collection1	NA	NA	NA	NA	NA	noCat_Spodomaivev3-B-R9019-Map5.bed	1	737
1	920	collection1	0.0605638	0.605315	3	297	337	273	337	302	279	188	10583	collection1	NA	NA	NA	NA	NA	noCat_Spodoriz_2k-B-R3913-Map8.bed	1	749
1	555	collection1	0.0604045	0.737663	11	299	253	72	299	208	831	180	10031	collection1	NA	NA	NA	NA	NA	noCat_Spodomaivev3-B-R12040-Map5.bed	1	2209
1	846	collection1	0.0600133	0.813668	30	300	206	8	300	171	2024	161	8838	collection1	NA	NA	NA	NA	NA	noCat_Spodomaivev3-B-R9264-Map5.bed	1	11593
1	680	collection1	0.059522	0.727159	10	301	261	89	301	217	767	181	10095	collection1	NA	NA	NA	NA	NA	noCat_Spodomaivev3-B-R22974-Map5.bed	1	2030
1	642	collection1	0.0587084	0.483379	1	302	420	414	420	379	117	190	10745	collection1	NA	NA	NA	NA	NA	noCat_Spodomaivev3-B-R20392-Map5.bed	1	284
1	723	collection1	0.0585113	0.733836	11	303	259	72	303	211	835	180	10027	collection1	NA	NA	NA	NA	NA	noCat_Spodomaivev3-B-R26198-Map5.bed	1	2537
1	367	collection1	0.0582909	0.714606	9	304	265	115	304	228	703	182	10159	collection1	NA	NA	NA	NA	NA	RSX-incomp_Spodomaivev3-B-R10495-Map6_reversed.bed	1	2203
1	256	collection1	0.0573087	0.763973	16	305	235	33	305	191	1161	175	9701	collection1	NA	NA	NA	NA	NA	RIX-comp_Spodomaivev3-B-G555-Map19.bed	1	3237
1	598	collection1	0.0572945	0.652176	5	306	307	199	307	271	430	186	10432	collection1	NA	NA	NA	NA	NA	noCat_Spodomaivev3-B-R16385-Map5.bed	1	1186
1	411	collection1	0.0571631	0.55013	2	307	374	330	374	337	205	189	10657	collection1	NA	NA	NA	NA	NA	SSR_Spodomaivev3-B-P145.62-Map20.bed	1	496
1	568	collection1	0.0565369	0.475167	1	308	424	414	424	382	119	190	10743	collection1	NA	NA	NA	NA	NA	noCat_Spodomaivev3-B-R13170-Map5.bed	1	353
1	365	collection1	0.0553483	0.590109	3	309	343	273	343	308	286	188	10576	collection1	NA	NA	NA	NA	NA	RSX-incomp_Spodomaivev3-B-P172.70-Map10.bed	1	748
1	889	collection1	0.054673	0.542043	2	310	381	330	381	340	208	189	10654	collection1	NA	NA	NA	NA	NA	noCat_Spodoriz_2k-B-P161.112-Map5.bed	1	503
1	910	collection1	0.0534381	0.463353	1	311	436	414	436	387	122	190	10740	collection1	NA	NA	NA	NA	NA	noCat_Spodoriz_2k-B-R2337-Map5.bed	1	353
1	634	collection1	0.0522903	0.534186	2	312	387	330	387	343	211	189	10651	collection1	NA	NA	NA	NA	NA	noCat_Spodomaivev3-B-R19823-Map5.bed	1	503
1	696	collection1	0.0517233	0.687937	8	313	284	136	313	244	649	183	10213	collection1	NA	NA	NA	NA	NA	noCat_Spodomaivev3-B-R23953-Map5.bed	1	1890
1	305	collection1	0.0515158	0.611711	4	314	330	235	330	293	367	187	10495	collection1	NA	NA	NA	NA	NA	RIX-incomp-chim_Spodomaivev3-B-G515-Map20.bed	1	925
1	538	collection1	0.0514544	0.636743	5	315	318	199	318	277	440	186	10422	collection1	NA	NA	NA	NA	NA	noCat_Spodomaivev3-B-R11245-Map6.bed	1	1277
1	524	collection1	0.0498626	0.695528	9	316	275	115	316	235	721	182	10141	collection1	NA	NA	NA	NA	NA	noCat_Spodomaivev3-B-R10530-Map6.bed	1	2038
1	948	collection1	0.0495829	0.448477	1	317	449	414	449	393	126	190	10736	collection1	NA	NA	NA	NA	NA	noCat_Spodoriz_2k-B-R9457-Map5.bed	1	257
1	370	collection1	0.049356	0.736831	14	318	255	51	318	208	1053	177	9809	collection1	NA	NA	NA	NA	NA	RSX-incomp_Spodomaivev3-B-R11380-Map5.bed	1	2990
1	934	collection1	0.0485448	0.521576	2	319	396	330	396	348	216	189	10646	collection1	NA	NA	NA	NA	NA	noCat_Spodoriz_2k-B-R6060-Map6.bed	1	534
1	807	collection1	0.0475933	0.663538	7	320	301	154	320	258	589	184	10273	collection1	NA	NA	NA	NA	NA	noCat_Spodomaivev3-B-R7433-Map5.bed	1	1600
1	800	collection1	0.0475133	0.739136	15	321	251	43	321	205	1123	176	9739	collection1	NA	NA	NA	NA	NA	noCat_Spodomaivev3-B-R7253-Map5.bed	1	2938
1	623	collection1	0.0468843	0.437926	1	322	458	414	458	398	129	190	10733	collection1	NA	NA	NA	NA	NA	noCat_Spodomaivev3-B-R18937-Map5.bed	1	254
1	854	collection1	0.0468843	0.437926	1	322	458	414	458	398	129	190	10733	collection1	NA	NA	NA	NA	NA	noCat_Spodomaivev3-B-R9741-Map5.bed	1	343
1	579	collection1	0.0464258	0.514287	2	324	402	330	402	352	219	189	10643	collection1	NA	NA	NA	NA	NA	noCat_Spodomaivev3-B-R14624-Map5.bed	1	566
1	632	collection1	0.0460446	0.756512	19	325	240	25	325	197	1384	172	9478	collection1	NA	NA	NA	NA	NA	noCat_Spodomaivev3-B-R19627-Map6.bed	1	4554
1	821	collection1	0.0451713	0.619125	5	326	326	199	326	284	452	186	10410	collection1	NA	NA	NA	NA	NA	noCat_Spodomaivev3-B-R8055-Map5.bed	1	1232
1	396	collection1	0.0451321	0.639869	6	327	314	174	327	272	524	185	10338	collection1	NA	NA	NA	NA	NA	RXX-TRIM_Spodomaivev3-B-G391-Map20.bed	1	1674
1	52	collection1	0.0444084	0.556106	3	328	371	273	371	324	303	188	10559	collection1	NA	NA	NA	NA	NA	DTX-incomp_Spodomaivev3-B-P103.527-Map7.bed	1	736
1	542	collection1	0.0430949	0.502571	2	329	409	330	409	356	224	189	10638	collection1	NA	NA	NA	NA	NA	noCat_Spodomaivev3-B-R11419-Map5.bed	1	666
1	707	collection1	0.0430949	0.502571	2	329	409	330	409	356	224	189	10638	collection1	NA	NA	NA	NA	NA	noCat_Spodomaivev3-B-R24715-Map5.bed	1	570
1	435	collection1	0.0427238	0.421389	1	331	468	414	468	404	134	190	10728	collection1	NA	NA	NA	NA	NA	noCat_Spodomaivev3-B-G121-Map20.bed	1	332
1	571	collection1	0.0422472	0.663946	8	332	300	136	332	256	671	183	10191	collection1	NA	NA	NA	NA	NA	noCat_Spodomaivev3-B-R13455-Map7.bed	1	1936
1	659	collection1	0.0411694	0.415115	1	333	472	414	472	406	136	190	10726	collection1	NA	NA	NA	NA	NA	noCat_Spodomaivev3-B-R21672-Map5.bed	1	329
1	795	collection1	0.0403733	0.682944	10	334	288	89	334	237	813	181	10049	collection1	NA	NA	NA	NA	NA	noCat_Spodomaivev3-B-R7140-Map6.bed	1	2322
1	264	collection1	0.039674	0.409023	1	335	475	414	475	408	138	190	10724	collection1	NA	NA	NA	NA	NA	RIX-comp_Spodomaivev3-B-R16231-Map11_reversed.bed	1	326
1	239	collection1	0.0392437	0.668633	9	336	299	115	336	250	748	182	10114	collection1	NA	NA	NA	NA	NA	PotentialHostGene_Spodomaivev3-B-R3245-Map6.bed	1	1780
1	755	collection1	0.0390249	0.706258	13	337	268	58	337	221	1018	178	9844	collection1	NA	NA	NA	NA	NA	noCat_Spodomaivev3-B-R3852-Map6.bed	1	3121
1	766	collection1	0.0386711	0.621158	6	338	324	174	338	279	539	185	10323	collection1	NA	NA	NA	NA	NA	noCat_Spodomaivev3-B-R4800-Map5.bed	1	1362
1	739	collection1	0.0380419	0.63717	7	339	317	154	339	270	612	184	10250	collection1	NA	NA	NA	NA	NA	noCat_Spodomaivev3-B-R3051-Map5.bed	1	1538
1	745	collection1	0.0379639	0.534314	3	340	385	273	385	333	315	188	10547	collection1	NA	NA	NA	NA	NA	noCat_Spodomaivev3-B-R3344-Map6.bed	1	777
1	838	collection1	0.0379639	0.534314	3	340	385	273	385	333	315	188	10547	collection1	NA	NA	NA	NA	NA	noCat_Spodomaivev3-B-R9023-Map7.bed	1	779
1	627	collection1	0.0378986	0.569827	4	342	355	235	355	311	393	187	10469	collection1	NA	NA	NA	NA	NA	noCat_Spodomaivev3-B-R19199-Map5.bed	1	1155
1	228	collection1	0.037536	0.400209	1	343	477	414	477	411	141	190	10721	collection1	NA	NA	NA	NA	NA	PotentialHostGene_Spodomaivev3-B-R13209-Map5.bed	1	364
1	771	collection1	0.0370194	0.673973	10	344	295	89	344	243	823	181	10039	collection1	NA	NA	NA	NA	NA	noCat_Spodomaivev3-B-R5685-Map5.bed	1	2708
1	619	collection1	0.0369805	0.530842	3	345	389	273	389	336	317	188	10545	collection1	NA	NA	NA	NA	NA	noCat_Spodomaivev3-B-R1857-Map7.bed	1	823
1	809	collection1	0.0365653	0.565348	4	346	360	235	360	314	396	187	10466	collection1	NA	NA	NA	NA	NA	noCat_Spodomaivev3-B-R7469-Map5.bed	1	1064
1	828	collection1	0.0363669	0.647463	8	347	310	136	347	264	687	183	10175	collection1	NA	NA	NA	NA	NA	noCat_Spodomaivev3-B-R8488-Map5.bed	1	1672
1	728	collection1	0.0361307	0.56387	4	348	361	235	361	315	397	187	10465	collection1	NA	NA	NA	NA	NA	noCat_Spodomaivev3-B-R27254-Map5.bed	1	974
1	585	collection1	0.0355818	0.611599	6	349	331	174	349	285	547	185	10315	collection1	NA	NA	NA	NA	NA	noCat_Spodomaivev3-B-R15070-Map5.bed	1	1180
1	565	collection1	0.0352451	0.688364	12	350	283	63	350	232	964	179	9898	collection1	NA	NA	NA	NA	NA	noCat_Spodomaivev3-B-R13132-Map6.bed	1	2932
1	859	collection1	0.0341915	0.743213	22	351	249	18	351	206	1619	169	9243	collection1	NA	NA	NA	NA	NA	noCat_Spodomaivev3-B-R9858-Map5.bed	1	4871
1	781	collection1	0.0333931	0.638524	8	352	316	136	352	268	696	183	10166	collection1	NA	NA	NA	NA	NA	noCat_Spodomaivev3-B-R6240-Map5.bed	1	2072
1	38	collection1	0.0328483	0.515747	3	353	401	273	401	342	326	188	10536	collection1	NA	NA	NA	NA	NA	DTX-incomp_Spodomaivev3-B-G462-Map10.bed	1	715
1	861	collection1	0.0324049	0.703326	15	354	269	43	354	222	1174	176	9688	collection1	NA	NA	NA	NA	NA	noCat_Spodomaivev3-B-R9986-Map6.bed	1	4154
1	66	collection1	0.0323993	0.378439	1	355	489	414	489	419	149	190	10713	collection1	NA	NA	NA	NA	NA	DTX-incomp_Spodomaivev3-B-P386.334-Map9.bed	1	280
1	822	collection1	0.0318429	0.647269	9	356	311	115	356	261	771	182	10091	collection1	NA	NA	NA	NA	NA	noCat_Spodomaivev3-B-R8172-Map5.bed	1	2437
1	261	collection1	0.0318104	0.375881	1	357	490	414	490	420	150	190	10712	collection1	NA	NA	NA	NA	NA	RIX-comp_Spodomaivev3-B-R1033-Map6_reversed.bed	1	324
1	676	collection1	0.0313691	0.597773	6	358	340	174	358	291	559	185	10303	collection1	NA	NA	NA	NA	NA	noCat_Spodomaivev3-B-R22731-Map5.bed	1	1485
1	51	collection1	0.0312326	0.373357	1	359	492	414	492	422	151	190	10711	collection1	NA	NA	NA	NA	NA	DTX-incomp_Spodomaivev3-B-G543-Map12.bed	1	324
1	801	collection1	0.0304985	0.654984	10	360	306	89	360	252	845	181	10017	collection1	NA	NA	NA	NA	NA	noCat_Spodomaivev3-B-R728-Map5.bed	1	2608
1	812	collection1	0.0303473	0.62886	8	361	321	136	361	273	706	183	10156	collection1	NA	NA	NA	NA	NA	noCat_Spodomaivev3-B-R753-Map5.bed	1	1891
1	639	collection1	0.0301091	0.368408	1	362	493	414	493	423	153	190	10709	collection1	NA	NA	NA	NA	NA	noCat_Spodomaivev3-B-R20047-Map6.bed	1	346
1	456	collection1	0.0301036	0.452916	2	363	443	330	443	379	248	189	10614	collection1	NA	NA	NA	NA	NA	noCat_Spodomaivev3-B-G321-Map20.bed	1	635
1	851	collection1	0.0301036	0.452916	2	363	443	330	443	379	248	189	10614	collection1	NA	NA	NA	NA	NA	noCat_Spodomaivev3-B-R9716-Map5.bed	1	607
1	708	collection1	0.0297692	0.626959	8	365	322	136	365	274	708	183	10154	collection1	NA	NA	NA	NA	NA	noCat_Spodomaivev3-B-R24951-Map5.bed	1	2154
1	255	collection1	0.0293049	0.701167	16	366	271	33	366	223	1253	175	9609	collection1	NA	NA	NA	NA	NA	RIX-comp_Spodomaivev3-B-G552-Map5.bed	1	3726
1	675	collection1	0.0283941	0.498392	3	367	414	273	414	351	337	188	10525	collection1	NA	NA	NA	NA	NA	noCat_Spodomaivev3-B-R22662-Map5.bed	1	901
1	592	collection1	0.0283492	0.445559	2	368	450	330	450	383	252	189	10610	collection1	NA	NA	NA	NA	NA	noCat_Spodomaivev3-B-R15802-Map5.bed	1	703
1	324	collection1	0.028182	0.691419	15	369	281	43	369	231	1192	176	9670	collection1	NA	NA	NA	NA	NA	RIX-incomp_Spodomaivev3-B-R23375-Map5.bed	1	4004
1	780	collection1	0.0279265	0.443756	2	370	452	330	452	384	253	189	10609	collection1	NA	NA	NA	NA	NA	noCat_Spodomaivev3-B-R6180-Map5.bed	1	579
1	600	collection1	0.0274789	0.356583	1	371	498	414	498	428	158	190	10704	collection1	NA	NA	NA	NA	NA	noCat_Spodomaivev3-B-R16391-Map5.bed	1	372
1	359	collection1	0.0273121	0.688822	15	372	282	43	372	232	1196	176	9666	collection1	NA	NA	NA	NA	NA	RSX-comp_Spodomaivev3-B-R6049-Map5.bed	1	3864
1	530	collection1	0.0270994	0.440193	2	373	457	330	457	387	255	189	10607	collection1	NA	NA	NA	NA	NA	noCat_Spodomaivev3-B-R10890-Map5.bed	1	735
1	232	collection1	0.0267728	0.558277	5	374	368	199	374	314	499	186	10363	collection1	NA	NA	NA	NA	NA	PotentialHostGene_Spodomaivev3-B-R22016-Map8.bed	1	1192
1	679	collection1	0.0267728	0.558277	5	374	368	199	374	314	499	186	10363	collection1	NA	NA	NA	NA	NA	noCat_Spodomaivev3-B-R22929-Map5.bed	1	1435
1	417	collection1	0.026494	0.352061	1	376	502	414	502	431	160	190	10702	collection1	NA	NA	NA	NA	NA	SSR_Spodomaivev3-B-R324-Map5.bed	1	580
1	694	collection1	0.0262964	0.436685	2	377	460	330	460	389	257	189	10605	collection1	NA	NA	NA	NA	NA	noCat_Spodomaivev3-B-R23700-Map5.bed	1	665
1	791	collection1	0.0262137	0.489395	3	378	416	273	416	356	343	188	10519	collection1	NA	NA	NA	NA	NA	noCat_Spodomaivev3-B-R6754-Map6.bed	1	804
1	549	collection1	0.025643	0.683679	15	379	287	43	379	236	1204	176	9658	collection1	NA	NA	NA	NA	NA	noCat_Spodomaivev3-B-R11658-Map6.bed	1	3540
1	843	collection1	0.0255231	0.486471	3	380	417	273	417	357	345	188	10517	collection1	NA	NA	NA	NA	NA	noCat_Spodomaivev3-B-R9104-Map5.bed	1	816
1	697	collection1	0.025404	0.758717	35	381	238	4	381	208	2479	156	8383	collection1	NA	NA	NA	NA	NA	noCat_Spodomaivev3-B-R24024-Map5.bed	1	9286
1	525	collection1	0.0253031	0.70635	19	382	267	25	382	225	1469	172	9393	collection1	NA	NA	NA	NA	NA	noCat_Spodomaivev3-B-R10535-Map6.bed	1	5234
1	580	collection1	0.0249903	0.657538	12	383	305	63	383	250	1005	179	9857	collection1	NA	NA	NA	NA	NA	noCat_Spodomaivev3-B-R14650-Map6.bed	1	2691
1	522	collection1	0.0248498	0.483575	3	384	419	273	419	359	347	188	10515	collection1	NA	NA	NA	NA	NA	noCat_Spodomaivev3-B-R10401-Map5.bed	1	884
1	629	collection1	0.0248274	0.521479	4	385	397	235	397	339	428	187	10434	collection1	NA	NA	NA	NA	NA	noCat_Spodomaivev3-B-R19332-Map5.bed	1	1002
1	719	collection1	0.0244508	0.679867	15	386	290	43	386	240	1210	176	9652	collection1	NA	NA	NA	NA	NA	noCat_Spodomaivev3-B-R25964-Map5.bed	1	3554
1	855	collection1	0.024389	0.42815	2	387	465	330	465	394	262	189	10600	collection1	NA	NA	NA	NA	NA	noCat_Spodomaivev3-B-R9742-Map5.bed	1	630
1	853	collection1	0.0240221	0.570793	6	388	353	174	388	305	584	185	10278	collection1	NA	NA	NA	NA	NA	noCat_Spodomaivev3-B-R9725-Map6.bed	1	1737
1	789	collection1	0.0238889	0.546781	5	389	378	199	389	322	509	186	10353	collection1	NA	NA	NA	NA	NA	noCat_Spodomaivev3-B-R6688-Map5.bed	1	1407
1	690	collection1	0.0236169	0.545656	5	390	380	199	390	323	510	186	10352	collection1	NA	NA	NA	NA	NA	noCat_Spodomaivev3-B-R23561-Map8.bed	1	1420
1	842	collection1	0.02324	0.47648	3	391	423	273	423	362	352	188	10510	collection1	NA	NA	NA	NA	NA	noCat_Spodomaivev3-B-R9087-Map6.bed	1	1043
1	512	collection1	0.02249	0.333032	1	392	508	414	508	438	169	190	10693	collection1	NA	NA	NA	NA	NA	noCat_Spodomaivev3-B-P72.64-Map14.bed	1	417
1	375	collection1	0.0218713	0.721404	25	393	263	13	393	223	1876	166	8986	collection1	NA	NA	NA	NA	NA	RSX-incomp_Spodomaivev3-B-R16978-Map5_reversed.bed	1	7719
1	521	collection1	0.0218319	0.581487	7	394	346	154	394	298	667	184	10195	collection1	NA	NA	NA	NA	NA	noCat_Spodomaivev3-B-R10381-Map5.bed	1	1818
1	562	collection1	0.0213213	0.55964	6	395	365	174	395	311	595	185	10267	collection1	NA	NA	NA	NA	NA	noCat_Spodomaivev3-B-R12443-Map7.bed	1	1590
1	472	collection1	0.0198864	0.499569	4	396	413	235	413	348	446	187	10416	collection1	NA	NA	NA	NA	NA	noCat_Spodomaivev3-B-G505-Map8.bed	1	1007
1	369	collection1	0.0186186	0.651488	14	397	309	51	397	252	1176	177	9686	collection1	NA	NA	NA	NA	NA	RSX-incomp_Spodomaivev3-B-R10685-Map5_reversed.bed	1	4125
1	626	collection1	0.0184784	0.453794	3	398	442	273	442	371	369	188	10493	collection1	NA	NA	NA	NA	NA	noCat_Spodomaivev3-B-R19160-Map5.bed	1	933
1	715	collection1	0.0176845	0.5189	5	399	399	199	399	332	535	186	10327	collection1	NA	NA	NA	NA	NA	noCat_Spodomaivev3-B-R25687-Map7.bed	1	1850
1	224	collection1	0.0174445	0.607155	10	400	334	89	400	274	906	181	9956	collection1	NA	NA	NA	NA	NA	PotentialHostGene_Spodomaivev3-B-R10784-Map5.bed	1	2469
1	644	collection1	0.016802	0.445049	3	401	451	273	451	375	376	188	10486	collection1	NA	NA	NA	NA	NA	noCat_Spodomaivev3-B-R2043-Map5.bed	1	810
1	328	collection1	0.0165552	0.537603	6	402	384	174	402	320	618	185	10244	collection1	NA	NA	NA	NA	NA	RIX-incomp_Spodomaivev3-B-R3188-Map8.bed	1	1485
1	601	collection1	0.0164515	0.388544	2	403	484	330	484	406	288	189	10574	collection1	NA	NA	NA	NA	NA	noCat_Spodomaivev3-B-R16394-Map6.bed	1	711
1	181	collection1	0.015487	0.477221	4	404	422	235	422	354	466	187	10396	collection1	NA	NA	NA	NA	NA	DXX-MITE_Spodomaivev3-B-R37-Map5.bed	1	1243
1	816	collection1	0.0151324	0.596364	10	405	341	89	405	278	921	181	9941	collection1	NA	NA	NA	NA	NA	noCat_Spodomaivev3-B-R7840-Map6.bed	1	2804
1	668	collection1	0.0151285	0.608054	11	406	333	72	406	270	992	180	9870	collection1	NA	NA	NA	NA	NA	noCat_Spodomaivev3-B-R22018-Map6.bed	1	2686
1	897	collection1	0.0151002	0.294067	1	407	516	414	516	446	191	190	10671	collection1	NA	NA	NA	NA	NA	noCat_Spodoriz_2k-B-P63.4-Map20.bed	1	449
1	792	collection1	0.0150015	0.504982	5	408	406	199	408	338	549	186	10313	collection1	NA	NA	NA	NA	NA	noCat_Spodomaivev3-B-R6814-Map6.bed	1	1470
1	590	collection1	0.0147251	0.472978	4	409	427	235	427	357	470	187	10392	collection1	NA	NA	NA	NA	NA	noCat_Spodomaivev3-B-R15544-Map6.bed	1	1292
1	45	collection1	0.0144577	0.431946	3	410	464	273	464	382	387	188	10475	collection1	NA	NA	NA	NA	NA	DTX-incomp_Spodomaivev3-B-G508-Map14.bed	1	1096
1	238	collection1	0.0143078	0.501134	5	411	411	199	411	340	553	186	10309	collection1	NA	NA	NA	NA	NA	PotentialHostGene_Spodomaivev3-B-R3-Map13.bed	1	1405
1	373	collection1	0.0143044	0.289439	1	412	518	414	518	448	194	190	10668	collection1	NA	NA	NA	NA	NA	RSX-incomp_Spodomaivev3-B-R16875-Map7.bed	1	542
1	637	collection1	0.0141771	0.469843	4	413	429	235	429	359	473	187	10389	collection1	NA	NA	NA	NA	NA	noCat_Spodomaivev3-B-R19999-Map8.bed	1	1174
1	762	collection1	0.0138225	0.467774	4	414	432	235	432	360	475	187	10387	collection1	NA	NA	NA	NA	NA	noCat_Spodomaivev3-B-R4668-Map5.bed	1	1404
1	782	collection1	0.0127756	0.421767	3	415	467	273	467	385	396	188	10466	collection1	NA	NA	NA	NA	NA	noCat_Spodomaivev3-B-R6268-Map5.bed	1	879
1	323	collection1	0.0126912	0.366298	2	416	494	330	494	413	305	189	10557	collection1	NA	NA	NA	NA	NA	RIX-incomp_Spodomaivev3-B-R22880-Map6.bed	1	789
1	237	collection1	0.0123832	0.277767	1	417	519	414	519	450	202	190	10660	collection1	NA	NA	NA	NA	NA	PotentialHostGene_Spodomaivev3-B-R26670-Map6.bed	1	424
1	348	collection1	0.0123082	0.363843	2	418	495	330	495	414	307	189	10555	collection1	NA	NA	NA	NA	NA	RIX-incomp_Spodoriz_2k-B-R929-Map20.bed	1	763
1	651	collection1	0.0123082	0.363843	2	418	495	330	495	414	307	189	10555	collection1	NA	NA	NA	NA	NA	noCat_Spodomaivev3-B-R21019-Map5.bed	1	826
1	567	collection1	0.0120297	0.636671	16	420	319	33	420	257	1364	175	9498	collection1	NA	NA	NA	NA	NA	noCat_Spodomaivev3-B-R13139-Map8.bed	1	4459
1	701	collection1	0.0120062	0.579812	10	421	348	89	421	286	945	181	9917	collection1	NA	NA	NA	NA	NA	noCat_Spodomaivev3-B-R244-Map5.bed	1	2738
1	227	collection1	0.0108858	0.354334	2	422	499	330	499	417	315	189	10547	collection1	NA	NA	NA	NA	NA	PotentialHostGene_Spodomaivev3-B-R11997-Map6.bed	1	679
1	111	collection1	0.0107197	0.353179	2	423	501	330	501	418	316	189	10546	collection1	NA	NA	NA	NA	NA	DTX-incomp_Spodomaivev3-B-R5646-Map6.bed	1	764
1	666	collection1	0.0106609	0.503762	6	424	407	174	424	335	657	185	10205	collection1	NA	NA	NA	NA	NA	noCat_Spodomaivev3-B-R21882-Map5.bed	1	1872
1	505	collection1	0.0105309	0.265695	1	425	521	414	521	453	211	190	10651	collection1	NA	NA	NA	NA	NA	noCat_Spodomaivev3-B-P523.24-Map5.bed	1	423
1	564	collection1	0.010225	0.674773	25	426	294	13	426	244	1982	166	8880	collection1	NA	NA	NA	NA	NA	noCat_Spodomaivev3-B-R12800-Map5.bed	1	9073
1	652	collection1	0.00997585	0.609342	14	427	332	51	427	270	1248	177	9614	collection1	NA	NA	NA	NA	NA	noCat_Spodomaivev3-B-R2105-Map5.bed	1	4326
1	615	collection1	0.00991197	0.44239	4	428	454	235	454	372	501	187	10361	collection1	NA	NA	NA	NA	NA	noCat_Spodomaivev3-B-R18078-Map7.bed	1	1152
1	392	collection1	0.00947485	0.516674	7	429	400	154	429	328	745	184	10117	collection1	NA	NA	NA	NA	NA	RSX-incomp_Spodoriz_2k-B-G25-Map7.bed	1	1982
1	684	collection1	0.00941571	0.39873	3	430	478	273	478	394	418	188	10444	collection1	NA	NA	NA	NA	NA	noCat_Spodomaivev3-B-R23236-Map6.bed	1	993
1	597	collection1	0.00937708	0.533989	8	431	388	136	431	318	822	183	10040	collection1	NA	NA	NA	NA	NA	noCat_Spodomaivev3-B-R16197-Map6.bed	1	2792
1	520	collection1	0.00905905	0.547389	9	432	377	115	432	308	900	182	9962	collection1	NA	NA	NA	NA	NA	noCat_Spodomaivev3-B-R10316-Map5.bed	1	2615
1	774	collection1	0.00894907	0.466367	5	433	435	199	435	356	592	186	10270	collection1	NA	NA	NA	NA	NA	noCat_Spodomaivev3-B-R6-Map9.bed	1	1405
1	620	collection1	0.00893714	0.435101	4	434	461	235	461	377	509	187	10353	collection1	NA	NA	NA	NA	NA	noCat_Spodomaivev3-B-R1860-Map6.bed	1	1298
1	586	collection1	0.00886563	0.512242	7	435	403	154	435	331	751	184	10111	collection1	NA	NA	NA	NA	NA	noCat_Spodomaivev3-B-R15202-Map8.bed	1	2211
1	776	collection1	0.00870803	0.433314	4	436	463	235	463	378	511	187	10351	collection1	NA	NA	NA	NA	NA	noCat_Spodomaivev3-B-R6045-Map5.bed	1	1488
1	548	collection1	0.00870325	0.642425	20	437	313	22	437	257	1673	171	9189	collection1	NA	NA	NA	NA	NA	noCat_Spodomaivev3-B-R11657-Map6.bed	1	5767
1	529	collection1	0.008638	0.337747	2	438	507	330	507	425	330	189	10532	collection1	NA	NA	NA	NA	NA	noCat_Spodomaivev3-B-R10869-Map6.bed	1	991
1	775	collection1	0.00847992	0.509326	7	439	404	154	439	332	755	184	10107	collection1	NA	NA	NA	NA	NA	noCat_Spodomaivev3-B-R6010-Map5.bed	1	2105
1	616	collection1	0.00842749	0.527044	8	440	390	136	440	322	832	183	10030	collection1	NA	NA	NA	NA	NA	noCat_Spodomaivev3-B-R18246-Map5.bed	1	2436
1	591	collection1	0.00840456	0.68198	30	441	289	8	441	246	2331	161	8531	collection1	NA	NA	NA	NA	NA	noCat_Spodomaivev3-B-R15637-Map5.bed	1	11929
1	849	collection1	0.00833603	0.24997	1	442	525	414	525	460	224	190	10638	collection1	NA	NA	NA	NA	NA	noCat_Spodomaivev3-B-R9538-Map5.bed	1	720
1	408	collection1	0.00804181	0.247712	1	443	526	414	526	461	226	190	10636	collection1	NA	NA	NA	NA	NA	SSR_Spodomaivev3-B-G460-Map20.bed	1	776
1	290	collection1	0.00787174	0.331527	2	444	510	330	510	428	336	189	10526	collection1	NA	NA	NA	NA	NA	RIX-comp_Spodomaivev3-B-R527-Map20_reversed.bed	1	771
1	589	collection1	0.00785133	0.58587	13	445	344	58	445	282	1204	178	9658	collection1	NA	NA	NA	NA	NA	noCat_Spodomaivev3-B-R15541-Map5.bed	1	3302
1	594	collection1	0.00773805	0.385291	3	446	485	273	485	401	432	188	10430	collection1	NA	NA	NA	NA	NA	noCat_Spodomaivev3-B-R16165-Map5.bed	1	1132
1	786	collection1	0.00773805	0.385291	3	446	485	273	485	401	432	188	10430	collection1	NA	NA	NA	NA	NA	noCat_Spodomaivev3-B-R6418-Map6.bed	1	1122
1	258	collection1	0.00752318	0.383442	3	448	488	273	488	403	434	188	10428	collection1	NA	NA	NA	NA	NA	RIX-comp_Spodomaivev3-B-G563-Map11.bed	1	1031
1	368	collection1	0.00745561	0.694822	37	449	276	3	449	243	2791	154	8071	collection1	NA	NA	NA	NA	NA	RSX-incomp_Spodomaivev3-B-R10527-Map9.bed	1	14293
1	476	collection1	0.00735105	0.242236	1	450	527	414	527	464	231	190	10631	collection1	NA	NA	NA	NA	NA	noCat_Spodomaivev3-B-G546-Map10.bed	1	510
1	231	collection1	0.00726255	0.452598	5	451	445	199	451	365	609	186	10253	collection1	NA	NA	NA	NA	NA	PotentialHostGene_Spodomaivev3-B-R21568-Map6.bed	1	1528
1	737	collection1	0.00709868	0.605506	16	452	336	33	452	274	1425	175	9437	collection1	NA	NA	NA	NA	NA	noCat_Spodomaivev3-B-R296-Map5.bed	1	5885
1	245	collection1	0.00708111	0.546088	10	453	379	89	453	307	998	181	9864	collection1	NA	NA	NA	NA	NA	PotentialHostGene_Spodomaivev3-B-R7244-Map6.bed	1	2669
1	687	collection1	0.00685239	0.47447	6	454	425	174	454	351	695	185	10167	collection1	NA	NA	NA	NA	NA	noCat_Spodomaivev3-B-R23306-Map5.bed	1	2117
1	733	collection1	0.00679243	0.417014	4	455	470	235	470	387	530	187	10332	collection1	NA	NA	NA	NA	NA	noCat_Spodomaivev3-B-R28247-Map5.bed	1	1526
1	393	collection1	0.00653198	0.374447	3	456	491	273	491	407	444	188	10418	collection1	NA	NA	NA	NA	NA	RSX-incomp_Spodoriz_2k-B-P197.85-Map5.bed	1	1014
1	654	collection1	0.00642601	0.552964	11	457	372	72	457	300	1081	180	9781	collection1	NA	NA	NA	NA	NA	noCat_Spodomaivev3-B-R21221-Map6.bed	1	3619
1	622	collection1	0.00630785	0.469416	6	458	430	174	458	354	702	185	10160	collection1	NA	NA	NA	NA	NA	noCat_Spodomaivev3-B-R18901-Map5.bed	1	2119
1	688	collection1	0.0061357	0.53777	10	459	383	89	459	310	1012	181	9850	collection1	NA	NA	NA	NA	NA	noCat_Spodomaivev3-B-R23351-Map5.bed	1	2784
1	382	collection1	0.00611269	0.550137	11	460	373	72	460	302	1086	180	9776	collection1	NA	NA	NA	NA	NA	RSX-incomp_Spodomaivev3-B-R21379-Map5_reversed.bed	1	3442
1	691	collection1	0.00602776	0.441073	5	461	456	199	461	372	624	186	10238	collection1	NA	NA	NA	NA	NA	noCat_Spodomaivev3-B-R23563-Map7.bed	1	1381
1	718	collection1	0.00596068	0.52199	9	462	394	115	462	324	940	182	9922	collection1	NA	NA	NA	NA	NA	noCat_Spodomaivev3-B-R25910-Map5.bed	1	2897
1	332	collection1	0.00540887	0.686596	40	463	285	2	463	250	3024	151	7838	collection1	NA	NA	NA	NA	NA	RIX-incomp_Spodomaivev3-B-R508-Map20.bed	1	23207
1	699	collection1	0.00522314	0.662125	31	464	302	6	464	257	2459	160	8403	collection1	NA	NA	NA	NA	NA	noCat_Spodomaivev3-B-R24122-Map5.bed	1	8957
1	724	collection1	0.0049313	0.303486	2	465	515	330	515	437	366	189	10496	collection1	NA	NA	NA	NA	NA	noCat_Spodomaivev3-B-R26202-Map5.bed	1	1058
1	729	collection1	0.00483417	0.605902	19	466	335	25	466	275	1675	172	9187	collection1	NA	NA	NA	NA	NA	noCat_Spodomaivev3-B-R2770-Map5.bed	1	5242
1	550	collection1	0.00482737	0.559096	13	467	367	58	467	297	1255	178	9607	collection1	NA	NA	NA	NA	NA	noCat_Spodomaivev3-B-R11672-Map6.bed	1	3475
1	618	collection1	0.00480892	0.548521	12	468	376	63	468	302	1183	179	9679	collection1	NA	NA	NA	NA	NA	noCat_Spodomaivev3-B-R18401-Map5.bed	1	3598
1	683	collection1	0.00480757	0.427953	5	469	466	199	469	378	642	186	10220	collection1	NA	NA	NA	NA	NA	noCat_Spodomaivev3-B-R23234-Map5.bed	1	1870
1	743	collection1	0.00464272	0.473401	7	470	426	154	470	350	808	184	10054	collection1	NA	NA	NA	NA	NA	noCat_Spodomaivev3-B-R3124-Map5.bed	1	2543
1	624	collection1	0.00460956	0.217198	1	471	530	414	530	472	257	190	10605	collection1	NA	NA	NA	NA	NA	noCat_Spodomaivev3-B-R19117-Map5.bed	1	617
1	631	collection1	0.00457269	0.353637	3	472	500	273	500	415	469	188	10393	collection1	NA	NA	NA	NA	NA	noCat_Spodomaivev3-B-R19336-Map5.bed	1	1420
1	927	collection1	0.00452758	0.216336	1	473	531	414	531	473	258	190	10604	collection1	NA	NA	NA	NA	NA	noCat_Spodoriz_2k-B-R5147-Map5.bed	1	678
1	713	collection1	0.00426379	0.389857	4	474	482	235	482	397	565	187	10297	collection1	NA	NA	NA	NA	NA	noCat_Spodomaivev3-B-R25304-Map5.bed	1	1416
1	779	collection1	0.00401708	0.346678	3	475	503	273	503	417	478	188	10384	collection1	NA	NA	NA	NA	NA	noCat_Spodomaivev3-B-R6177-Map5.bed	1	1307
1	534	collection1	0.00384678	0.344417	3	476	504	273	504	418	481	188	10381	collection1	NA	NA	NA	NA	NA	noCat_Spodomaivev3-B-R11029-Map7.bed	1	1221
1	545	collection1	0.00380448	0.441087	6	477	455	174	477	369	744	185	10118	collection1	NA	NA	NA	NA	NA	noCat_Spodomaivev3-B-R11442-Map5.bed	1	1420
1	531	collection1	0.00363302	0.460446	7	478	440	154	478	357	829	184	10033	collection1	NA	NA	NA	NA	NA	noCat_Spodomaivev3-B-R10965-Map6.bed	1	2453
1	661	collection1	0.00363052	0.341445	3	479	506	273	506	419	485	188	10377	collection1	NA	NA	NA	NA	NA	noCat_Spodomaivev3-B-R21700-Map6.bed	1	1401
1	813	collection1	0.00355536	0.521695	11	480	395	72	480	316	1139	180	9723	collection1	NA	NA	NA	NA	NA	noCat_Spodomaivev3-B-R761-Map5.bed	1	3160
1	266	collection1	0.00333704	0.202637	1	481	533	414	533	476	275	190	10587	collection1	NA	NA	NA	NA	NA	RIX-comp_Spodomaivev3-B-R1812-Map20_reversed.bed	1	706
1	596	collection1	0.00289743	0.46799	8	482	431	136	482	350	928	183	9934	collection1	NA	NA	NA	NA	NA	noCat_Spodomaivev3-B-R16191-Map7.bed	1	3138
1	840	collection1	0.00278865	0.195343	1	483	535	414	535	477	285	190	10577	collection1	NA	NA	NA	NA	NA	noCat_Spodomaivev3-B-R9043-Map5.bed	1	784
1	394	collection1	0.00272513	0.57954	19	484	349	25	484	286	1739	172	9123	collection1	NA	NA	NA	NA	NA	RSX-incomp_Spodoriz_2k-B-R647-Map10.bed	1	6281
1	721	collection1	0.0026544	0.494831	10	485	415	89	485	330	1091	181	9771	collection1	NA	NA	NA	NA	NA	noCat_Spodomaivev3-B-R26146-Map6.bed	1	3032
1	663	collection1	0.00263861	0.556833	16	486	370	33	486	296	1532	175	9330	collection1	NA	NA	NA	NA	NA	noCat_Spodomaivev3-B-R21708-Map5.bed	1	5746
1	573	collection1	0.00255155	0.461996	8	487	438	136	487	354	939	183	9923	collection1	NA	NA	NA	NA	NA	noCat_Spodomaivev3-B-R13910-Map5.bed	1	2613
1	463	collection1	0.00249955	0.270468	2	488	520	330	520	446	409	189	10453	collection1	NA	NA	NA	NA	NA	noCat_Spodomaivev3-B-G397-Map20.bed	1	1155
1	633	collection1	0.00244008	0.362035	4	489	497	235	497	407	606	187	10256	collection1	NA	NA	NA	NA	NA	noCat_Spodomaivev3-B-R19731-Map8.bed	1	1577
1	617	collection1	0.00234826	0.559433	17	490	366	30	490	295	1615	174	9247	collection1	NA	NA	NA	NA	NA	noCat_Spodomaivev3-B-R18374-Map6.bed	1	5224
1	547	collection1	0.00205068	0.508167	12	491	405	63	491	320	1266	179	9596	collection1	NA	NA	NA	NA	NA	noCat_Spodomaivev3-B-R11649-Map7.bed	1	4277
1	709	collection1	0.00199646	0.450934	8	492	446	136	492	358	960	183	9902	collection1	NA	NA	NA	NA	NA	noCat_Spodomaivev3-B-R25087-Map5.bed	1	3165
1	738	collection1	0.00186712	0.581472	22	493	347	18	493	286	1987	169	8875	collection1	NA	NA	NA	NA	NA	noCat_Spodomaivev3-B-R302-Map6.bed	1	9152
1	681	collection1	0.00186282	0.524683	14	494	391	51	494	312	1423	177	9439	collection1	NA	NA	NA	NA	NA	noCat_Spodomaivev3-B-R23018-Map6.bed	1	4594
1	725	collection1	0.00178317	0.477261	10	495	421	89	495	335	1127	181	9735	collection1	NA	NA	NA	NA	NA	noCat_Spodomaivev3-B-R2632-Map5.bed	1	3637
1	395	collection1	0.00168438	0.460186	9	496	441	115	496	351	1054	182	9808	collection1	NA	NA	NA	NA	NA	RSX-incomp_Spodoriz_2k-B-R648-Map5.bed	1	3550
1	670	collection1	0.00154123	0.174522	1	497	536	414	536	482	318	190	10544	collection1	NA	NA	NA	NA	NA	noCat_Spodomaivev3-B-R2213-Map5.bed	1	928
1	621	collection1	0.00152101	0.341666	4	498	505	235	505	413	640	187	10222	collection1	NA	NA	NA	NA	NA	noCat_Spodomaivev3-B-R18839-Map5.bed	1	1829
1	628	collection1	0.00146557	0.560622	20	499	364	22	499	295	1875	171	8987	collection1	NA	NA	NA	NA	NA	noCat_Spodomaivev3-B-R19286-Map5.bed	1	7146
1	655	collection1	0.00146027	0.172842	1	500	537	414	537	484	321	190	10541	collection1	NA	NA	NA	NA	NA	noCat_Spodomaivev3-B-R21272-Map5.bed	1	740
1	717	collection1	0.00136483	0.416077	7	501	471	154	501	375	910	184	9952	collection1	NA	NA	NA	NA	NA	noCat_Spodomaivev3-B-R25776-Map5.bed	1	2944
1	388	collection1	0.00136458	0.593139	27	502	342	11	502	285	2360	164	8502	collection1	NA	NA	NA	NA	NA	RSX-incomp_Spodomaivev3-B-R8086-Map6_reversed.bed	1	9578
1	378	collection1	0.00134272	0.393565	6	503	480	174	503	386	827	185	10035	collection1	NA	NA	NA	NA	NA	RSX-incomp_Spodomaivev3-B-R18371-Map5_reversed.bed	1	2729
1	53	collection1	0.00132554	0.393051	6	504	481	174	504	386	828	185	10034	collection1	NA	NA	NA	NA	NA	DTX-incomp_Spodomaivev3-B-P119.518-Map19.bed	1	2225
1	929	collection1	0.00128954	0.449303	9	505	448	115	505	356	1077	182	9785	collection1	NA	NA	NA	NA	NA	noCat_Spodoriz_2k-B-R5254-Map5.bed	1	3503
1	916	collection1	0.00118023	0.331734	4	506	509	235	509	417	658	187	10204	collection1	NA	NA	NA	NA	NA	noCat_Spodoriz_2k-B-R315-Map5.bed	1	1890
1	858	collection1	0.00114839	0.29193	3	507	517	273	517	432	563	188	10299	collection1	NA	NA	NA	NA	NA	noCat_Spodomaivev3-B-R9844-Map5.bed	1	1457
1	326	collection1	0.00108448	0.503399	14	508	408	51	508	322	1475	177	9387	collection1	NA	NA	NA	NA	NA	RIX-incomp_Spodomaivev3-B-R2690-Map6.bed	1	4280
1	704	collection1	0.000985852	0.466988	11	509	433	72	509	338	1257	180	9605	collection1	NA	NA	NA	NA	NA	noCat_Spodomaivev3-B-R24645-Map5.bed	1	3539
1	756	collection1	0.000981247	0.324893	4	510	512	235	512	419	671	187	10191	collection1	NA	NA	NA	NA	NA	noCat_Spodomaivev3-B-R3857-Map6.bed	1	1904
1	705	collection1	0.00077769	0.470388	12	511	428	63	511	334	1355	179	9507	collection1	NA	NA	NA	NA	NA	noCat_Spodomaivev3-B-R24655-Map5.bed	1	4160
1	340	collection1	0.000736496	0.153986	1	512	539	414	539	488	359	190	10503	collection1	NA	NA	NA	NA	NA	RIX-incomp_Spodoriz_2k-B-R2656-Map5.bed	1	762
1	577	collection1	0.000665283	0.223532	2	513	528	330	528	457	491	189	10371	collection1	NA	NA	NA	NA	NA	noCat_Spodomaivev3-B-R14267-Map5.bed	1	1090
1	546	collection1	0.000583623	0.219779	2	514	529	330	529	458	499	189	10363	collection1	NA	NA	NA	NA	NA	noCat_Spodomaivev3-B-R11574-Map5.bed	1	1248
1	778	collection1	0.00058232	0.435061	10	515	462	89	515	355	1224	181	9638	collection1	NA	NA	NA	NA	NA	noCat_Spodomaivev3-B-R6173-Map6.bed	1	4178
1	602	collection1	0.000579429	0.420094	9	516	469	115	516	367	1144	182	9718	collection1	NA	NA	NA	NA	NA	noCat_Spodomaivev3-B-R16639-Map6.bed	1	3147
1	605	collection1	0.000576503	0.306797	4	517	514	235	517	422	708	187	10154	collection1	NA	NA	NA	NA	NA	noCat_Spodomaivev3-B-R16872-Map8.bed	1	1947
1	230	collection1	0.000562741	0.383641	7	518	487	154	518	386	980	184	9882	collection1	NA	NA	NA	NA	NA	PotentialHostGene_Spodomaivev3-B-R17267-Map5.bed	1	2574
1	342	collection1	0.00050349	0.215697	2	519	532	330	532	460	508	189	10354	collection1	NA	NA	NA	NA	NA	RIX-incomp_Spodoriz_2k-B-R4043-Map9.bed	1	1188
1	643	collection1	0.000454031	0.261833	3	520	522	273	522	438	624	188	10238	collection1	NA	NA	NA	NA	NA	noCat_Spodomaivev3-B-R20399-Map6.bed	1	2054
1	611	collection1	0.000450461	0.463001	13	521	437	58	521	339	1480	178	9382	collection1	NA	NA	NA	NA	NA	noCat_Spodomaivev3-B-R17994-Map6.bed	1	4395
1	517	collection1	0.000404702	0.522832	21	522	393	21	522	312	2076	170	8786	collection1	NA	NA	NA	NA	NA	noCat_Spodomaivev3-B-R10054-Map5.bed	1	7782
1	248	collection1	0.000400002	0.325783	5	523	511	199	523	411	828	186	10034	collection1	NA	NA	NA	NA	NA	PotentialHostGene_Spodomaivev3-B-R9673-Map5.bed	1	2052
1	660	collection1	0.000390652	0.577605	34	524	351	5	524	293	2962	157	7900	collection1	NA	NA	NA	NA	NA	noCat_Spodomaivev3-B-R2170-Map6.bed	1	19454
1	736	collection1	0.000367059	0.484642	16	525	418	33	525	325	1724	175	9138	collection1	NA	NA	NA	NA	NA	noCat_Spodomaivev3-B-R2895-Map9.bed	1	5377
1	811	collection1	0.000313245	0.251545	3	526	524	273	526	441	648	188	10214	collection1	NA	NA	NA	NA	NA	noCat_Spodomaivev3-B-R752-Map6.bed	1	1514
1	229	collection1	0.000306011	0.317873	5	527	513	199	527	413	847	186	10015	collection1	NA	NA	NA	NA	NA	PotentialHostGene_Spodomaivev3-B-R14433-Map6.bed	1	2040
1	757	collection1	0.000303582	0.414345	10	528	473	89	528	363	1278	181	9584	collection1	NA	NA	NA	NA	NA	noCat_Spodomaivev3-B-R3999-Map5.bed	1	4812
1	925	collection1	0.000278605	0.411787	10	529	474	89	529	364	1285	181	9577	collection1	NA	NA	NA	NA	NA	noCat_Spodoriz_2k-B-R504-Map9.bed	1	3981
1	657	collection1	0.000239253	0.197284	2	530	534	330	534	465	553	189	10309	collection1	NA	NA	NA	NA	NA	noCat_Spodomaivev3-B-R21312-Map5.bed	1	1482
1	674	collection1	0.00017604	0.398716	10	531	479	89	531	366	1322	181	9540	collection1	NA	NA	NA	NA	NA	noCat_Spodomaivev3-B-R22661-Map5.bed	1	3313
1	735	collection1	0.00014667	0.466513	17	532	434	30	532	332	1881	174	8981	collection1	NA	NA	NA	NA	NA	noCat_Spodomaivev3-B-R2880-Map5.bed	1	7550
1	377	collection1	0.000134291	0.404729	11	533	476	72	533	360	1425	180	9437	collection1	NA	NA	NA	NA	NA	RSX-incomp_Spodomaivev3-B-R18188-Map5_reversed.bed	1	4379
1	386	collection1	0.000114352	0.443184	15	534	453	43	534	343	1752	176	9110	collection1	NA	NA	NA	NA	NA	RSX-incomp_Spodomaivev3-B-R5831-Map5_reversed.bed	1	6679
1	560	collection1	0.00011395	0.118475	1	535	540	414	540	496	462	190	10400	collection1	NA	NA	NA	NA	NA	noCat_Spodomaivev3-B-R12347-Map9.bed	1	1169
1	656	collection1	0.00010783	0.450389	16	536	447	33	536	339	1833	175	9029	collection1	NA	NA	NA	NA	NA	noCat_Spodomaivev3-B-R21277-Map10.bed	1	5597
1	99	collection1	3.41479e-05	0.103004	1	537	541	414	541	497	528	190	10334	collection1	NA	NA	NA	NA	NA	DTX-incomp_Spodomaivev3-B-R2424-Map5.bed	1	1344
1	527	collection1	2.72731e-05	0.261664	5	538	523	199	538	420	1012	186	9850	collection1	NA	NA	NA	NA	NA	noCat_Spodomaivev3-B-R10634-Map7.bed	1	2745
1	519	collection1	2.27049e-05	0.4618	23	539	439	17	539	332	2484	168	8378	collection1	NA	NA	NA	NA	NA	noCat_Spodomaivev3-B-R10236-Map6.bed	1	10359
1	839	collection1	2.1272e-05	0.154577	2	540	538	330	540	469	696	189	10166	collection1	NA	NA	NA	NA	NA	noCat_Spodomaivev3-B-R9030-Map5.bed	1	1429
1	385	collection1	5.99002e-06	0.388579	16	541	483	33	541	352	2069	175	8793	collection1	NA	NA	NA	NA	NA	RSX-incomp_Spodomaivev3-B-R4596-Map5_reversed.bed	1	8552
1	213	collection1	1.25088e-06	0.0755844	1	542	542	414	542	499	707	190	10155	collection1	NA	NA	NA	NA	NA	DXX-MITE_Spodoriz_2k-B-R2036-Map7.bed	1	1630
1	1	collection1	0	0	0	543	543	543	543	543	119	191	10743	collection1	NA	NA	NA	NA	NA	DHX-incomp_Spodomaivev3-B-P212.302-Map19.bed	1	279
1	2	collection1	0	0	0	543	543	543	543	543	53	191	10809	collection1	NA	NA	NA	NA	NA	DHX-incomp_Spodomaivev3-B-P460.279-Map6_reversed.bed	1	125
1	3	collection1	0	0	0	543	543	543	543	543	9	191	10853	collection1	NA	NA	NA	NA	NA	DHX-incomp_Spodomaivev3-B-P594.161-Map5.bed	1	36
1	6	collection1	0	0	0	543	543	543	543	543	23	191	10839	collection1	NA	NA	NA	NA	NA	DTX-comp_Spodomaivev3-B-G197-Map16.bed	1	56
1	7	collection1	0	0	0	543	543	543	543	543	17	191	10845	collection1	NA	NA	NA	NA	NA	DTX-comp_Spodomaivev3-B-G448-Map8.bed	1	46
1	8	collection1	0	0	0	543	543	543	543	543	16	191	10846	collection1	NA	NA	NA	NA	NA	DTX-comp_Spodomaivev3-B-G463-Map8_reversed.bed	1	36
1	10	collection1	0	0	0	543	543	543	543	543	11	191	10851	collection1	NA	NA	NA	NA	NA	DTX-comp_Spodomaivev3-B-P211.460-Map6.bed	1	27
1	11	collection1	0	0	0	543	543	543	543	543	9	191	10853	collection1	NA	NA	NA	NA	NA	DTX-comp_Spodomaivev3-B-P387.333-Map7_reversed.bed	1	17
1	12	collection1	0	0	0	543	543	543	543	543	22	191	10840	collection1	NA	NA	NA	NA	NA	DTX-comp_Spodomaivev3-B-P503.241-Map8_reversed.bed	1	51
1	13	collection1	0	0	0	543	543	543	543	543	9	191	10853	collection1	NA	NA	NA	NA	NA	DTX-comp_Spodomaivev3-B-R3584-Map8_reversed.bed	1	24
1	15	collection1	0	0	0	543	543	543	543	543	9	191	10853	collection1	NA	NA	NA	NA	NA	DTX-comp_Spodoriz_2k-B-G266-Map6.bed	1	34
1	16	collection1	0	0	0	543	543	543	543	543	15	191	10847	collection1	NA	NA	NA	NA	NA	DTX-comp_Spodoriz_2k-B-R1332-Map16.bed	1	56
1	17	collection1	0	0	0	543	543	543	543	543	16	191	10846	collection1	NA	NA	NA	NA	NA	DTX-comp_Spodoriz_2k-B-R1425-Map5_reversed.bed	1	26
1	18	collection1	0	0	0	543	543	543	543	543	12	191	10850	collection1	NA	NA	NA	NA	NA	DTX-comp_Spodoriz_2k-B-R2314-Map6_reversed.bed	1	24
1	19	collection1	0	0	0	543	543	543	543	543	10	191	10852	collection1	NA	NA	NA	NA	NA	DTX-comp_Spodoriz_2k-B-R939-Map7.bed	1	24
1	22	collection1	0	0	0	543	543	543	543	543	62	191	10800	collection1	NA	NA	NA	NA	NA	DTX-incomp_Spodomaivev3-B-G222-Map20.bed	1	98
1	23	collection1	0	0	0	543	543	543	543	543	15	191	10847	collection1	NA	NA	NA	NA	NA	DTX-incomp_Spodomaivev3-B-G303-Map12.bed	1	36
1	24	collection1	0	0	0	543	543	543	543	543	6	191	10856	collection1	NA	NA	NA	NA	NA	DTX-incomp_Spodomaivev3-B-G330-Map6.bed	1	20
1	25	collection1	0	0	0	543	543	543	543	543	26	191	10836	collection1	NA	NA	NA	NA	NA	DTX-incomp_Spodomaivev3-B-G341-Map6.bed	1	38
1	29	collection1	0	0	0	543	543	543	543	543	7	191	10855	collection1	NA	NA	NA	NA	NA	DTX-incomp_Spodomaivev3-B-G366-Map5.bed	1	20
1	30	collection1	0	0	0	543	543	543	543	543	11	191	10851	collection1	NA	NA	NA	NA	NA	DTX-incomp_Spodomaivev3-B-G401-Map9.bed	1	39
1	32	collection1	0	0	0	543	543	543	543	543	17	191	10845	collection1	NA	NA	NA	NA	NA	DTX-incomp_Spodomaivev3-B-G425-Map7.bed	1	34
1	33	collection1	0	0	0	543	543	543	543	543	35	191	10827	collection1	NA	NA	NA	NA	NA	DTX-incomp_Spodomaivev3-B-G426-Map9.bed	1	103
1	34	collection1	0	0	0	543	543	543	543	543	6	191	10856	collection1	NA	NA	NA	NA	NA	DTX-incomp_Spodomaivev3-B-G437-Map6.bed	1	13
1	35	collection1	0	0	0	543	543	543	543	543	10	191	10852	collection1	NA	NA	NA	NA	NA	DTX-incomp_Spodomaivev3-B-G447-Map5.bed	1	20
1	37	collection1	0	0	0	543	543	543	543	543	16	191	10846	collection1	NA	NA	NA	NA	NA	DTX-incomp_Spodomaivev3-B-G456-Map10.bed	1	32
1	39	collection1	0	0	0	543	543	543	543	543	23	191	10839	collection1	NA	NA	NA	NA	NA	DTX-incomp_Spodomaivev3-B-G464-Map14.bed	1	41
1	40	collection1	0	0	0	543	543	543	543	543	163	191	10699	collection1	NA	NA	NA	NA	NA	DTX-incomp_Spodomaivev3-B-G472-Map7.bed	1	389
1	41	collection1	0	0	0	543	543	543	543	543	25	191	10837	collection1	NA	NA	NA	NA	NA	DTX-incomp_Spodomaivev3-B-G493-Map11.bed	1	46
1	42	collection1	0	0	0	543	543	543	543	543	28	191	10834	collection1	NA	NA	NA	NA	NA	DTX-incomp_Spodomaivev3-B-G498-Map17.bed	1	63
1	46	collection1	0	0	0	543	543	543	543	543	9	191	10853	collection1	NA	NA	NA	NA	NA	DTX-incomp_Spodomaivev3-B-G519-Map9.bed	1	42
1	47	collection1	0	0	0	543	543	543	543	543	14	191	10848	collection1	NA	NA	NA	NA	NA	DTX-incomp_Spodomaivev3-B-G521-Map7.bed	1	28
1	48	collection1	0	0	0	543	543	543	543	543	13	191	10849	collection1	NA	NA	NA	NA	NA	DTX-incomp_Spodomaivev3-B-G524-Map8.bed	1	36
1	54	collection1	0	0	0	543	543	543	543	543	12	191	10850	collection1	NA	NA	NA	NA	NA	DTX-incomp_Spodomaivev3-B-P123.515-Map8.bed	1	22
1	55	collection1	0	0	0	543	543	543	543	543	38	191	10824	collection1	NA	NA	NA	NA	NA	DTX-incomp_Spodomaivev3-B-P155.87-Map9.bed	1	64
1	56	collection1	0	0	0	543	543	543	543	543	10	191	10852	collection1	NA	NA	NA	NA	NA	DTX-incomp_Spodomaivev3-B-P186.477-Map7.bed	1	32
1	58	collection1	0	0	0	543	543	543	543	543	26	191	10836	collection1	NA	NA	NA	NA	NA	DTX-incomp_Spodomaivev3-B-P22.572-Map5.bed	1	33
1	59	collection1	0	0	0	543	543	543	543	543	22	191	10840	collection1	NA	NA	NA	NA	NA	DTX-incomp_Spodomaivev3-B-P222.453-Map13_reversed.bed	1	59
1	60	collection1	0	0	0	543	543	543	543	543	9	191	10853	collection1	NA	NA	NA	NA	NA	DTX-incomp_Spodomaivev3-B-P238.443-Map5.bed	1	38
1	61	collection1	0	0	0	543	543	543	543	543	13	191	10849	collection1	NA	NA	NA	NA	NA	DTX-incomp_Spodomaivev3-B-P254.432-Map5.bed	1	50
1	62	collection1	0	0	0	543	543	543	543	543	7	191	10855	collection1	NA	NA	NA	NA	NA	DTX-incomp_Spodomaivev3-B-P276.416-Map6.bed	1	13
1	63	collection1	0	0	0	543	543	543	543	543	29	191	10833	collection1	NA	NA	NA	NA	NA	DTX-incomp_Spodomaivev3-B-P30.567-Map20.bed	1	82
1	64	collection1	0	0	0	543	543	543	543	543	37	191	10825	collection1	NA	NA	NA	NA	NA	DTX-incomp_Spodomaivev3-B-P309.393-Map11.bed	1	76
1	65	collection1	0	0	0	543	543	543	543	543	25	191	10837	collection1	NA	NA	NA	NA	NA	DTX-incomp_Spodomaivev3-B-P358.357-Map10.bed	1	58
1	67	collection1	0	0	0	543	543	543	543	543	53	191	10809	collection1	NA	NA	NA	NA	NA	DTX-incomp_Spodomaivev3-B-P388.332-Map5.bed	1	92
1	68	collection1	0	0	0	543	543	543	543	543	14	191	10848	collection1	NA	NA	NA	NA	NA	DTX-incomp_Spodomaivev3-B-P400.324-Map7.bed	1	31
1	69	collection1	0	0	0	543	543	543	543	543	19	191	10843	collection1	NA	NA	NA	NA	NA	DTX-incomp_Spodomaivev3-B-P43.559-Map8.bed	1	43
1	70	collection1	0	0	0	543	543	543	543	543	60	191	10802	collection1	NA	NA	NA	NA	NA	DTX-incomp_Spodomaivev3-B-P442.65-Map5.bed	1	159
1	71	collection1	0	0	0	543	543	543	543	543	12	191	10850	collection1	NA	NA	NA	NA	NA	DTX-incomp_Spodomaivev3-B-P488.254-Map7_reversed.bed	1	24
1	72	collection1	0	0	0	543	543	543	543	543	47	191	10815	collection1	NA	NA	NA	NA	NA	DTX-incomp_Spodomaivev3-B-P50.2-Map5.bed	1	82
1	73	collection1	0	0	0	543	543	543	543	543	62	191	10800	collection1	NA	NA	NA	NA	NA	DTX-incomp_Spodomaivev3-B-P540.208-Map11.bed	1	143
1	74	collection1	0	0	0	543	543	543	543	543	17	191	10845	collection1	NA	NA	NA	NA	NA	DTX-incomp_Spodomaivev3-B-P675.86-Map5.bed	1	25
1	75	collection1	0	0	0	543	543	543	543	543	42	191	10820	collection1	NA	NA	NA	NA	NA	DTX-incomp_Spodomaivev3-B-P82.538-Map20_reversed.bed	1	90
1	76	collection1	0	0	0	543	543	543	543	543	13	191	10849	collection1	NA	NA	NA	NA	NA	DTX-incomp_Spodomaivev3-B-R1012-Map5_reversed.bed	1	20
1	77	collection1	0	0	0	543	543	543	543	543	131	191	10731	collection1	NA	NA	NA	NA	NA	DTX-incomp_Spodomaivev3-B-R1014-Map8.bed	1	308
1	78	collection1	0	0	0	543	543	543	543	543	77	191	10785	collection1	NA	NA	NA	NA	NA	DTX-incomp_Spodomaivev3-B-R10945-Map10.bed	1	158
1	80	collection1	0	0	0	543	543	543	543	543	27	191	10835	collection1	NA	NA	NA	NA	NA	DTX-incomp_Spodomaivev3-B-R128-Map9.bed	1	46
1	81	collection1	0	0	0	543	543	543	543	543	61	191	10801	collection1	NA	NA	NA	NA	NA	DTX-incomp_Spodomaivev3-B-R13196-Map9.bed	1	125
1	82	collection1	0	0	0	543	543	543	543	543	27	191	10835	collection1	NA	NA	NA	NA	NA	DTX-incomp_Spodomaivev3-B-R1351-Map20.bed	1	68
1	83	collection1	0	0	0	543	543	543	543	543	5	191	10857	collection1	NA	NA	NA	NA	NA	DTX-incomp_Spodomaivev3-B-R1473-Map5_reversed.bed	1	16
1	84	collection1	0	0	0	543	543	543	543	543	23	191	10839	collection1	NA	NA	NA	NA	NA	DTX-incomp_Spodomaivev3-B-R1482-Map15.bed	1	54
1	85	collection1	0	0	0	543	543	543	543	543	16	191	10846	collection1	NA	NA	NA	NA	NA	DTX-incomp_Spodomaivev3-B-R15185-Map7.bed	1	25
1	88	collection1	0	0	0	543	543	543	543	543	8	191	10854	collection1	NA	NA	NA	NA	NA	DTX-incomp_Spodomaivev3-B-R1636-Map5_reversed.bed	1	22
1	89	collection1	0	0	0	543	543	543	543	543	2	191	10860	collection1	NA	NA	NA	NA	NA	DTX-incomp_Spodomaivev3-B-R17356-Map6.bed	1	10
1	90	collection1	0	0	0	543	543	543	543	543	8	191	10854	collection1	NA	NA	NA	NA	NA	DTX-incomp_Spodomaivev3-B-R1738-Map5_reversed.bed	1	14
1	91	collection1	0	0	0	543	543	543	543	543	34	191	10828	collection1	NA	NA	NA	NA	NA	DTX-incomp_Spodomaivev3-B-R19750-Map6.bed	1	61
1	92	collection1	0	0	0	543	543	543	543	543	11	191	10851	collection1	NA	NA	NA	NA	NA	DTX-incomp_Spodomaivev3-B-R2058-Map6.bed	1	22
1	93	collection1	0	0	0	543	543	543	543	543	34	191	10828	collection1	NA	NA	NA	NA	NA	DTX-incomp_Spodomaivev3-B-R2134-Map9.bed	1	81
1	94	collection1	0	0	0	543	543	543	543	543	27	191	10835	collection1	NA	NA	NA	NA	NA	DTX-incomp_Spodomaivev3-B-R2147-Map13.bed	1	111
1	95	collection1	0	0	0	543	543	543	543	543	15	191	10847	collection1	NA	NA	NA	NA	NA	DTX-incomp_Spodomaivev3-B-R215-Map5.bed	1	31
1	96	collection1	0	0	0	543	543	543	543	543	31	191	10831	collection1	NA	NA	NA	NA	NA	DTX-incomp_Spodomaivev3-B-R22472-Map7.bed	1	79
1	98	collection1	0	0	0	543	543	543	543	543	1	191	10861	collection1	NA	NA	NA	NA	NA	DTX-incomp_Spodomaivev3-B-R23364-Map5.bed	1	18
1	101	collection1	0	0	0	543	543	543	543	543	9	191	10853	collection1	NA	NA	NA	NA	NA	DTX-incomp_Spodomaivev3-B-R2979-Map5.bed	1	15
1	104	collection1	0	0	0	543	543	543	543	543	6	191	10856	collection1	NA	NA	NA	NA	NA	DTX-incomp_Spodomaivev3-B-R3178-Map5.bed	1	13
1	105	collection1	0	0	0	543	543	543	543	543	15	191	10847	collection1	NA	NA	NA	NA	NA	DTX-incomp_Spodomaivev3-B-R3467-Map7.bed	1	27
1	106	collection1	0	0	0	543	543	543	543	543	127	191	10735	collection1	NA	NA	NA	NA	NA	DTX-incomp_Spodomaivev3-B-R350-Map20.bed	1	332
1	107	collection1	0	0	0	543	543	543	543	543	12	191	10850	collection1	NA	NA	NA	NA	NA	DTX-incomp_Spodomaivev3-B-R4007-Map6_reversed.bed	1	28
1	110	collection1	0	0	0	543	543	543	543	543	18	191	10844	collection1	NA	NA	NA	NA	NA	DTX-incomp_Spodomaivev3-B-R516-Map15.bed	1	52
1	113	collection1	0	0	0	543	543	543	543	543	4	191	10858	collection1	NA	NA	NA	NA	NA	DTX-incomp_Spodomaivev3-B-R6181-Map5_reversed.bed	1	7
1	114	collection1	0	0	0	543	543	543	543	543	8	191	10854	collection1	NA	NA	NA	NA	NA	DTX-incomp_Spodomaivev3-B-R6507-Map5_reversed.bed	1	15
1	116	collection1	0	0	0	543	543	543	543	543	9	191	10853	collection1	NA	NA	NA	NA	NA	DTX-incomp_Spodomaivev3-B-R7646-Map6.bed	1	15
1	117	collection1	0	0	0	543	543	543	543	543	10	191	10852	collection1	NA	NA	NA	NA	NA	DTX-incomp_Spodomaivev3-B-R8323-Map10.bed	1	30
1	118	collection1	0	0	0	543	543	543	543	543	6	191	10856	collection1	NA	NA	NA	NA	NA	DTX-incomp_Spodomaivev3-B-R8339-Map6.bed	1	22
1	120	collection1	0	0	0	543	543	543	543	543	24	191	10838	collection1	NA	NA	NA	NA	NA	DTX-incomp_Spodoriz_2k-B-G203-Map20.bed	1	60
1	121	collection1	0	0	0	543	543	543	543	543	3	191	10859	collection1	NA	NA	NA	NA	NA	DTX-incomp_Spodoriz_2k-B-G208-Map10.bed	1	4
1	122	collection1	0	0	0	543	543	543	543	543	20	191	10842	collection1	NA	NA	NA	NA	NA	DTX-incomp_Spodoriz_2k-B-G248-Map20.bed	1	61
1	123	collection1	0	0	0	543	543	543	543	543	3	191	10859	collection1	NA	NA	NA	NA	NA	DTX-incomp_Spodoriz_2k-B-G249-Map7.bed	1	8
1	124	collection1	0	0	0	543	543	543	543	543	11	191	10851	collection1	NA	NA	NA	NA	NA	DTX-incomp_Spodoriz_2k-B-G269-Map10.bed	1	29
1	125	collection1	0	0	0	543	543	543	543	543	4	191	10858	collection1	NA	NA	NA	NA	NA	DTX-incomp_Spodoriz_2k-B-G289-Map7_reversed.bed	1	12
1	127	collection1	0	0	0	543	543	543	543	543	9	191	10853	collection1	NA	NA	NA	NA	NA	DTX-incomp_Spodoriz_2k-B-P157.115-Map5.bed	1	21
1	128	collection1	0	0	0	543	543	543	543	543	73	191	10789	collection1	NA	NA	NA	NA	NA	DTX-incomp_Spodoriz_2k-B-P198.84-Map5.bed	1	156
1	129	collection1	0	0	0	543	543	543	543	543	11	191	10851	collection1	NA	NA	NA	NA	NA	DTX-incomp_Spodoriz_2k-B-P245.44-Map6.bed	1	38
1	130	collection1	0	0	0	543	543	543	543	543	27	191	10835	collection1	NA	NA	NA	NA	NA	DTX-incomp_Spodoriz_2k-B-P60.172-Map20.bed	1	68
1	131	collection1	0	0	0	543	543	543	543	543	10	191	10852	collection1	NA	NA	NA	NA	NA	DTX-incomp_Spodoriz_2k-B-R1407-Map13.bed	1	20
1	132	collection1	0	0	0	543	543	543	543	543	4	191	10858	collection1	NA	NA	NA	NA	NA	DTX-incomp_Spodoriz_2k-B-R1566-Map6.bed	1	8
1	133	collection1	0	0	0	543	543	543	543	543	2	191	10860	collection1	NA	NA	NA	NA	NA	DTX-incomp_Spodoriz_2k-B-R1866-Map9.bed	1	13
1	134	collection1	0	0	0	543	543	543	543	543	10	191	10852	collection1	NA	NA	NA	NA	NA	DTX-incomp_Spodoriz_2k-B-R2032-Map10.bed	1	28
1	135	collection1	0	0	0	543	543	543	543	543	5	191	10857	collection1	NA	NA	NA	NA	NA	DTX-incomp_Spodoriz_2k-B-R2357-Map6.bed	1	15
1	136	collection1	0	0	0	543	543	543	543	543	2	191	10860	collection1	NA	NA	NA	NA	NA	DTX-incomp_Spodoriz_2k-B-R2392-Map6.bed	1	11
1	138	collection1	0	0	0	543	543	543	543	543	10	191	10852	collection1	NA	NA	NA	NA	NA	DTX-incomp_Spodoriz_2k-B-R4012-Map14.bed	1	21
1	140	collection1	0	0	0	543	543	543	543	543	8	191	10854	collection1	NA	NA	NA	NA	NA	DTX-incomp_Spodoriz_2k-B-R5293-Map11.bed	1	18
1	141	collection1	0	0	0	543	543	543	543	543	81	191	10781	collection1	NA	NA	NA	NA	NA	DTX-incomp_Spodoriz_2k-B-R5331-Map12.bed	1	186
1	142	collection1	0	0	0	543	543	543	543	543	6	191	10856	collection1	NA	NA	NA	NA	NA	DTX-incomp_Spodoriz_2k-B-R5346-Map6.bed	1	19
1	143	collection1	0	0	0	543	543	543	543	543	6	191	10856	collection1	NA	NA	NA	NA	NA	DTX-incomp_Spodoriz_2k-B-R5601-Map5_reversed.bed	1	11
1	144	collection1	0	0	0	543	543	543	543	543	2	191	10860	collection1	NA	NA	NA	NA	NA	DTX-incomp_Spodoriz_2k-B-R7133-Map8.bed	1	2
1	146	collection1	0	0	0	543	543	543	543	543	14	191	10848	collection1	NA	NA	NA	NA	NA	DXX-MITE_Spodomaivev3-B-G177-Map5.bed	1	24
1	147	collection1	0	0	0	543	543	543	543	543	114	191	10748	collection1	NA	NA	NA	NA	NA	DXX-MITE_Spodomaivev3-B-G18-Map9.bed	1	189
1	148	collection1	0	0	0	543	543	543	543	543	6	191	10856	collection1	NA	NA	NA	NA	NA	DXX-MITE_Spodomaivev3-B-G213-Map5.bed	1	25
1	149	collection1	0	0	0	543	543	543	543	543	7	191	10855	collection1	NA	NA	NA	NA	NA	DXX-MITE_Spodomaivev3-B-G233-Map20.bed	1	24
1	152	collection1	0	0	0	543	543	543	543	543	24	191	10838	collection1	NA	NA	NA	NA	NA	DXX-MITE_Spodomaivev3-B-G275-Map14.bed	1	62
1	154	collection1	0	0	0	543	543	543	543	543	8	191	10854	collection1	NA	NA	NA	NA	NA	DXX-MITE_Spodomaivev3-B-G306-Map6.bed	1	20
1	155	collection1	0	0	0	543	543	543	543	543	15	191	10847	collection1	NA	NA	NA	NA	NA	DXX-MITE_Spodomaivev3-B-G312-Map10.bed	1	38
1	156	collection1	0	0	0	543	543	543	543	543	23	191	10839	collection1	NA	NA	NA	NA	NA	DXX-MITE_Spodomaivev3-B-G314-Map9.bed	1	59
1	158	collection1	0	0	0	543	543	543	543	543	50	191	10812	collection1	NA	NA	NA	NA	NA	DXX-MITE_Spodomaivev3-B-G332-Map20.bed	1	112
1	159	collection1	0	0	0	543	543	543	543	543	27	191	10835	collection1	NA	NA	NA	NA	NA	DXX-MITE_Spodomaivev3-B-G455-Map9.bed	1	61
1	160	collection1	0	0	0	543	543	543	543	543	28	191	10834	collection1	NA	NA	NA	NA	NA	DXX-MITE_Spodomaivev3-B-G489-Map8.bed	1	64
1	161	collection1	0	0	0	543	543	543	543	543	124	191	10738	collection1	NA	NA	NA	NA	NA	DXX-MITE_Spodomaivev3-B-G56-Map20.bed	1	284
1	162	collection1	0	0	0	543	543	543	543	543	10	191	10852	collection1	NA	NA	NA	NA	NA	DXX-MITE_Spodomaivev3-B-G71-Map20.bed	1	21
1	165	collection1	0	0	0	543	543	543	543	543	21	191	10841	collection1	NA	NA	NA	NA	NA	DXX-MITE_Spodomaivev3-B-P156.60-Map7.bed	1	39
1	166	collection1	0	0	0	543	543	543	543	543	13	191	10849	collection1	NA	NA	NA	NA	NA	DXX-MITE_Spodomaivev3-B-P174.485-Map12.bed	1	42
1	167	collection1	0	0	0	543	543	543	543	543	16	191	10846	collection1	NA	NA	NA	NA	NA	DXX-MITE_Spodomaivev3-B-P192.472-Map6.bed	1	39
1	170	collection1	0	0	0	543	543	543	543	543	51	191	10811	collection1	NA	NA	NA	NA	NA	DXX-MITE_Spodomaivev3-B-P35.563-Map20.bed	1	148
1	171	collection1	0	0	0	543	543	543	543	543	8	191	10854	collection1	NA	NA	NA	NA	NA	DXX-MITE_Spodomaivev3-B-P364.351-Map10.bed	1	16
1	173	collection1	0	0	0	543	543	543	543	543	18	191	10844	collection1	NA	NA	NA	NA	NA	DXX-MITE_Spodomaivev3-B-P492.115-Map8.bed	1	49
1	174	collection1	0	0	0	543	543	543	543	543	5	191	10857	collection1	NA	NA	NA	NA	NA	DXX-MITE_Spodomaivev3-B-P539.209-Map6.bed	1	24
1	175	collection1	0	0	0	543	543	543	543	543	15	191	10847	collection1	NA	NA	NA	NA	NA	DXX-MITE_Spodomaivev3-B-P564.187-Map6.bed	1	37
1	177	collection1	0	0	0	543	543	543	543	543	89	191	10773	collection1	NA	NA	NA	NA	NA	DXX-MITE_Spodomaivev3-B-P9.288-Map20.bed	1	197
1	178	collection1	0	0	0	543	543	543	543	543	13	191	10849	collection1	NA	NA	NA	NA	NA	DXX-MITE_Spodomaivev3-B-R1224-Map6.bed	1	23
1	180	collection1	0	0	0	543	543	543	543	543	6	191	10856	collection1	NA	NA	NA	NA	NA	DXX-MITE_Spodomaivev3-B-R2012-Map5.bed	1	15
1	182	collection1	0	0	0	543	543	543	543	543	26	191	10836	collection1	NA	NA	NA	NA	NA	DXX-MITE_Spodomaivev3-B-R412-Map6.bed	1	49
1	183	collection1	0	0	0	543	543	543	543	543	84	191	10778	collection1	NA	NA	NA	NA	NA	DXX-MITE_Spodomaivev3-B-R555-Map20.bed	1	150
1	185	collection1	0	0	0	543	543	543	543	543	29	191	10833	collection1	NA	NA	NA	NA	NA	DXX-MITE_Spodomaivev3-B-R7637-Map7.bed	1	48
1	186	collection1	0	0	0	543	543	543	543	543	20	191	10842	collection1	NA	NA	NA	NA	NA	DXX-MITE_Spodomaivev3-B-R7644-Map5.bed	1	33
1	188	collection1	0	0	0	543	543	543	543	543	23	191	10839	collection1	NA	NA	NA	NA	NA	DXX-MITE_Spodomaivev3-B-R9935-Map5.bed	1	42
1	189	collection1	0	0	0	543	543	543	543	543	13	191	10849	collection1	NA	NA	NA	NA	NA	DXX-MITE_Spodoriz_2k-B-G101-Map10.bed	1	57
1	190	collection1	0	0	0	543	543	543	543	543	15	191	10847	collection1	NA	NA	NA	NA	NA	DXX-MITE_Spodoriz_2k-B-G111-Map20.bed	1	30
1	191	collection1	0	0	0	543	543	543	543	543	31	191	10831	collection1	NA	NA	NA	NA	NA	DXX-MITE_Spodoriz_2k-B-G141-Map20.bed	1	56
1	192	collection1	0	0	0	543	543	543	543	543	11	191	10851	collection1	NA	NA	NA	NA	NA	DXX-MITE_Spodoriz_2k-B-G145-Map9.bed	1	31
1	193	collection1	0	0	0	543	543	543	543	543	64	191	10798	collection1	NA	NA	NA	NA	NA	DXX-MITE_Spodoriz_2k-B-G15-Map20.bed	1	122
1	194	collection1	0	0	0	543	543	543	543	543	15	191	10847	collection1	NA	NA	NA	NA	NA	DXX-MITE_Spodoriz_2k-B-G150-Map15.bed	1	24
1	195	collection1	0	0	0	543	543	543	543	543	89	191	10773	collection1	NA	NA	NA	NA	NA	DXX-MITE_Spodoriz_2k-B-G19-Map17.bed	1	187
1	196	collection1	0	0	0	543	543	543	543	543	8	191	10854	collection1	NA	NA	NA	NA	NA	DXX-MITE_Spodoriz_2k-B-G191-Map5.bed	1	18
1	199	collection1	0	0	0	543	543	543	543	543	7	191	10855	collection1	NA	NA	NA	NA	NA	DXX-MITE_Spodoriz_2k-B-G51-Map10.bed	1	9
1	201	collection1	0	0	0	543	543	543	543	543	9	191	10853	collection1	NA	NA	NA	NA	NA	DXX-MITE_Spodoriz_2k-B-G6-Map20.bed	1	14
1	202	collection1	0	0	0	543	543	543	543	543	29	191	10833	collection1	NA	NA	NA	NA	NA	DXX-MITE_Spodoriz_2k-B-G85-Map11.bed	1	68
1	203	collection1	0	0	0	543	543	543	543	543	29	191	10833	collection1	NA	NA	NA	NA	NA	DXX-MITE_Spodoriz_2k-B-G96-Map20.bed	1	48
1	204	collection1	0	0	0	543	543	543	543	543	47	191	10815	collection1	NA	NA	NA	NA	NA	DXX-MITE_Spodoriz_2k-B-P100.140-Map20.bed	1	173
1	205	collection1	0	0	0	543	543	543	543	543	16	191	10846	collection1	NA	NA	NA	NA	NA	DXX-MITE_Spodoriz_2k-B-P153.119-Map6.bed	1	29
1	206	collection1	0	0	0	543	543	543	543	543	22	191	10840	collection1	NA	NA	NA	NA	NA	DXX-MITE_Spodoriz_2k-B-P30.177-Map20.bed	1	50
1	207	collection1	0	0	0	543	543	543	543	543	14	191	10848	collection1	NA	NA	NA	NA	NA	DXX-MITE_Spodoriz_2k-B-P45.181-Map7.bed	1	37
1	208	collection1	0	0	0	543	543	543	543	543	42	191	10820	collection1	NA	NA	NA	NA	NA	DXX-MITE_Spodoriz_2k-B-P46.180-Map20.bed	1	64
1	209	collection1	0	0	0	543	543	543	543	543	26	191	10836	collection1	NA	NA	NA	NA	NA	DXX-MITE_Spodoriz_2k-B-P5.174-Map20.bed	1	42
1	210	collection1	0	0	0	543	543	543	543	543	76	191	10786	collection1	NA	NA	NA	NA	NA	DXX-MITE_Spodoriz_2k-B-P76.165-Map20.bed	1	146
1	211	collection1	0	0	0	543	543	543	543	543	8	191	10854	collection1	NA	NA	NA	NA	NA	DXX-MITE_Spodoriz_2k-B-P94.157-Map5.bed	1	35
1	214	collection1	0	0	0	543	543	543	543	543	18	191	10844	collection1	NA	NA	NA	NA	NA	DXX-MITE_Spodoriz_2k-B-R304-Map20.bed	1	41
1	215	collection1	0	0	0	543	543	543	543	543	36	191	10826	collection1	NA	NA	NA	NA	NA	DXX-MITE_Spodoriz_2k-B-R355-Map20.bed	1	52
1	217	collection1	0	0	0	543	543	543	543	543	7	191	10855	collection1	NA	NA	NA	NA	NA	DXX_Spodomaivev3-B-G436-Map6.bed	1	22
1	218	collection1	0	0	0	543	543	543	543	543	6	191	10856	collection1	NA	NA	NA	NA	NA	DXX_Spodomaivev3-B-G502-Map6.bed	1	14
1	220	collection1	0	0	0	543	543	543	543	543	12	191	10850	collection1	NA	NA	NA	NA	NA	DXX_Spodomaivev3-B-P409.319-Map5_reversed.bed	1	20
1	221	collection1	0	0	0	543	543	543	543	543	22	191	10840	collection1	NA	NA	NA	NA	NA	DXX_Spodoriz_2k-B-R4407-Map5.bed	1	52
1	222	collection1	0	0	0	543	543	543	543	543	12	191	10850	collection1	NA	NA	NA	NA	NA	DXX_Spodoriz_2k-B-R981-Map6_reversed.bed	1	20
1	223	collection1	0	0	0	543	543	543	543	543	9	191	10853	collection1	NA	NA	NA	NA	NA	PotentialHostGene_Spodomaivev3-B-G486-Map12.bed	1	57
1	225	collection1	0	0	0	543	543	543	543	543	69	191	10793	collection1	NA	NA	NA	NA	NA	PotentialHostGene_Spodomaivev3-B-R11980-Map5.bed	1	179
1	233	collection1	0	0	0	543	543	543	543	543	7	191	10855	collection1	NA	NA	NA	NA	NA	PotentialHostGene_Spodomaivev3-B-R23952-Map6.bed	1	13
1	235	collection1	0	0	0	543	543	543	543	543	85	191	10777	collection1	NA	NA	NA	NA	NA	PotentialHostGene_Spodomaivev3-B-R26240-Map10.bed	1	217
1	244	collection1	0	0	0	543	543	543	543	543	18	191	10844	collection1	NA	NA	NA	NA	NA	PotentialHostGene_Spodomaivev3-B-R5994-Map5.bed	1	34
1	246	collection1	0	0	0	543	543	543	543	543	3	191	10859	collection1	NA	NA	NA	NA	NA	PotentialHostGene_Spodomaivev3-B-R8725-Map6.bed	1	7
1	247	collection1	0	0	0	543	543	543	543	543	653	191	10209	collection1	NA	NA	NA	NA	NA	PotentialHostGene_Spodomaivev3-B-R9498-Map6.bed	1	1267
1	250	collection1	0	0	0	543	543	543	543	543	5	191	10857	collection1	NA	NA	NA	NA	NA	PotentialHostGene_Spodoriz_2k-B-R4845-Map5.bed	1	32
1	251	collection1	0	0	0	543	543	543	543	543	1	191	10861	collection1	NA	NA	NA	NA	NA	PotentialHostGene_Spodoriz_2k-B-R616-Map6.bed	1	7
1	252	collection1	0	0	0	543	543	543	543	543	15	191	10847	collection1	NA	NA	NA	NA	NA	PotentialHostGene_Spodoriz_2k-B-R921-Map6.bed	1	51
1	253	collection1	0	0	0	543	543	543	543	543	128	191	10734	collection1	NA	NA	NA	NA	NA	RIX-comp-chim_Spodomaivev3-B-G514-Map10_reversed.bed	1	311
1	254	collection1	0	0	0	543	543	543	543	543	69	191	10793	collection1	NA	NA	NA	NA	NA	RIX-comp_Spodomaivev3-B-G459-Map16_reversed.bed	1	145
1	263	collection1	0	0	0	543	543	543	543	543	107	191	10755	collection1	NA	NA	NA	NA	NA	RIX-comp_Spodomaivev3-B-R11759-Map5_reversed.bed	1	190
1	265	collection1	0	0	0	543	543	543	543	543	72	191	10790	collection1	NA	NA	NA	NA	NA	RIX-comp_Spodomaivev3-B-R17357-Map5.bed	1	135
1	267	collection1	0	0	0	543	543	543	543	543	40	191	10822	collection1	NA	NA	NA	NA	NA	RIX-comp_Spodomaivev3-B-R19141-Map9.bed	1	82
1	269	collection1	0	0	0	543	543	543	543	543	21	191	10841	collection1	NA	NA	NA	NA	NA	RIX-comp_Spodomaivev3-B-R1980-Map6_reversed.bed	1	34
1	270	collection1	0	0	0	543	543	543	543	543	26	191	10836	collection1	NA	NA	NA	NA	NA	RIX-comp_Spodomaivev3-B-R1999-Map6_reversed.bed	1	56
1	272	collection1	0	0	0	543	543	543	543	543	2	191	10860	collection1	NA	NA	NA	NA	NA	RIX-comp_Spodomaivev3-B-R21842-Map6.bed	1	11
1	273	collection1	0	0	0	543	543	543	543	543	29	191	10833	collection1	NA	NA	NA	NA	NA	RIX-comp_Spodomaivev3-B-R224-Map9.bed	1	55
1	274	collection1	0	0	0	543	543	543	543	543	204	191	10658	collection1	NA	NA	NA	NA	NA	RIX-comp_Spodomaivev3-B-R229-Map18.bed	1	463
1	276	collection1	0	0	0	543	543	543	543	543	74	191	10788	collection1	NA	NA	NA	NA	NA	RIX-comp_Spodomaivev3-B-R250-Map7.bed	1	178
1	277	collection1	0	0	0	543	543	543	543	543	42	191	10820	collection1	NA	NA	NA	NA	NA	RIX-comp_Spodomaivev3-B-R27697-Map5.bed	1	89
1	279	collection1	0	0	0	543	543	543	543	543	11	191	10851	collection1	NA	NA	NA	NA	NA	RIX-comp_Spodomaivev3-B-R3189-Map5_reversed.bed	1	32
1	280	collection1	0	0	0	543	543	543	543	543	181	191	10681	collection1	NA	NA	NA	NA	NA	RIX-comp_Spodomaivev3-B-R3526-Map13.bed	1	374
1	281	collection1	0	0	0	543	543	543	543	543	8	191	10854	collection1	NA	NA	NA	NA	NA	RIX-comp_Spodomaivev3-B-R3705-Map6.bed	1	21
1	282	collection1	0	0	0	543	543	543	543	543	66	191	10796	collection1	NA	NA	NA	NA	NA	RIX-comp_Spodomaivev3-B-R3714-Map7_reversed.bed	1	164
1	283	collection1	0	0	0	543	543	543	543	543	57	191	10805	collection1	NA	NA	NA	NA	NA	RIX-comp_Spodomaivev3-B-R3730-Map6.bed	1	119
1	284	collection1	0	0	0	543	543	543	543	543	65	191	10797	collection1	NA	NA	NA	NA	NA	RIX-comp_Spodomaivev3-B-R4202-Map8.bed	1	159
1	285	collection1	0	0	0	543	543	543	543	543	89	191	10773	collection1	NA	NA	NA	NA	NA	RIX-comp_Spodomaivev3-B-R4441-Map5.bed	1	196
1	291	collection1	0	0	0	543	543	543	543	543	45	191	10817	collection1	NA	NA	NA	NA	NA	RIX-comp_Spodomaivev3-B-R5863-Map9_reversed.bed	1	82
1	293	collection1	0	0	0	543	543	543	543	543	182	191	10680	collection1	NA	NA	NA	NA	NA	RIX-comp_Spodomaivev3-B-R660-Map20_reversed.bed	1	429
1	294	collection1	0	0	0	543	543	543	543	543	169	191	10693	collection1	NA	NA	NA	NA	NA	RIX-comp_Spodomaivev3-B-R7051-Map20_reversed.bed	1	414
1	296	collection1	0	0	0	543	543	543	543	543	37	191	10825	collection1	NA	NA	NA	NA	NA	RIX-comp_Spodomaivev3-B-R7596-Map6_reversed.bed	1	60
1	297	collection1	0	0	0	543	543	543	543	543	37	191	10825	collection1	NA	NA	NA	NA	NA	RIX-comp_Spodomaivev3-B-R8286-Map5.bed	1	131
1	302	collection1	0	0	0	543	543	543	543	543	14	191	10848	collection1	NA	NA	NA	NA	NA	RIX-comp_Spodoriz_2k-B-R653-Map5_reversed.bed	1	37
1	303	collection1	0	0	0	543	543	543	543	543	45	191	10817	collection1	NA	NA	NA	NA	NA	RIX-incomp-chim_Spodomaivev3-B-G328-Map9.bed	1	130
1	308	collection1	0	0	0	543	543	543	543	543	105	191	10757	collection1	NA	NA	NA	NA	NA	RIX-incomp-chim_Spodomaivev3-B-R5571-Map11_reversed.bed	1	215
1	309	collection1	0	0	0	543	543	543	543	543	53	191	10809	collection1	NA	NA	NA	NA	NA	RIX-incomp-chim_Spodoriz_2k-B-R251-Map20_reversed.bed	1	107
1	311	collection1	0	0	0	543	543	543	543	543	60	191	10802	collection1	NA	NA	NA	NA	NA	RIX-incomp_Spodomaivev3-B-G131-Map18.bed	1	164
1	312	collection1	0	0	0	543	543	543	543	543	6	191	10856	collection1	NA	NA	NA	NA	NA	RIX-incomp_Spodomaivev3-B-G229-Map8_reversed.bed	1	19
1	314	collection1	0	0	0	543	543	543	543	543	81	191	10781	collection1	NA	NA	NA	NA	NA	RIX-incomp_Spodomaivev3-B-G428-Map5.bed	1	206
1	319	collection1	0	0	0	543	543	543	543	543	8	191	10854	collection1	NA	NA	NA	NA	NA	RIX-incomp_Spodomaivev3-B-R16242-Map5.bed	1	65
1	320	collection1	0	0	0	543	543	543	543	543	55	191	10807	collection1	NA	NA	NA	NA	NA	RIX-incomp_Spodomaivev3-B-R16483-Map5_reversed.bed	1	110
1	325	collection1	0	0	0	543	543	543	543	543	129	191	10733	collection1	NA	NA	NA	NA	NA	RIX-incomp_Spodomaivev3-B-R24432-Map8.bed	1	270
1	327	collection1	0	0	0	543	543	543	543	543	36	191	10826	collection1	NA	NA	NA	NA	NA	RIX-incomp_Spodomaivev3-B-R28497-Map5_reversed.bed	1	68
1	329	collection1	0	0	0	543	543	543	543	543	11	191	10851	collection1	NA	NA	NA	NA	NA	RIX-incomp_Spodomaivev3-B-R3305-Map5.bed	1	27
1	333	collection1	0	0	0	543	543	543	543	543	203	191	10659	collection1	NA	NA	NA	NA	NA	RIX-incomp_Spodomaivev3-B-R5380-Map10_reversed.bed	1	460
1	335	collection1	0	0	0	543	543	543	543	543	178	191	10684	collection1	NA	NA	NA	NA	NA	RIX-incomp_Spodomaivev3-B-R6104-Map5.bed	1	336
1	336	collection1	0	0	0	543	543	543	543	543	43	191	10819	collection1	NA	NA	NA	NA	NA	RIX-incomp_Spodomaivev3-B-R64-Map5.bed	1	96
1	341	collection1	0	0	0	543	543	543	543	543	11	191	10851	collection1	NA	NA	NA	NA	NA	RIX-incomp_Spodoriz_2k-B-R353-Map12.bed	1	23
1	343	collection1	0	0	0	543	543	543	543	543	158	191	10704	collection1	NA	NA	NA	NA	NA	RIX-incomp_Spodoriz_2k-B-R4083-Map6.bed	1	403
1	345	collection1	0	0	0	543	543	543	543	543	16	191	10846	collection1	NA	NA	NA	NA	NA	RIX-incomp_Spodoriz_2k-B-R4758-Map5.bed	1	25
1	346	collection1	0	0	0	543	543	543	543	543	14	191	10848	collection1	NA	NA	NA	NA	NA	RIX-incomp_Spodoriz_2k-B-R5212-Map10.bed	1	31
1	349	collection1	0	0	0	543	543	543	543	543	16	191	10846	collection1	NA	NA	NA	NA	NA	RLX-incomp-chim_Spodomaivev3-B-R115-Map7_reversed.bed	1	68
1	352	collection1	0	0	0	543	543	543	543	543	47	191	10815	collection1	NA	NA	NA	NA	NA	RLX-incomp_Spodomaivev3-B-R1742-Map6.bed	1	113
1	355	collection1	0	0	0	543	543	543	543	543	7	191	10855	collection1	NA	NA	NA	NA	NA	RLX-incomp_Spodomaivev3-B-R28549-Map5.bed	1	20
1	356	collection1	0	0	0	543	543	543	543	543	15	191	10847	collection1	NA	NA	NA	NA	NA	RLX-incomp_Spodoriz_2k-B-R7594-Map5_reversed.bed	1	25
1	362	collection1	0	0	0	543	543	543	543	543	29	191	10833	collection1	NA	NA	NA	NA	NA	RSX-incomp_Spodomaivev3-B-G112-Map7.bed	1	55
1	364	collection1	0	0	0	543	543	543	543	543	46	191	10816	collection1	NA	NA	NA	NA	NA	RSX-incomp_Spodomaivev3-B-P116.520-Map20.bed	1	106
1	366	collection1	0	0	0	543	543	543	543	543	148	191	10714	collection1	NA	NA	NA	NA	NA	RSX-incomp_Spodomaivev3-B-P8.579-Map20.bed	1	310
1	389	collection1	0	0	0	543	543	543	543	543	88	191	10774	collection1	NA	NA	NA	NA	NA	RSX-incomp_Spodomaivev3-B-R9744-Map5.bed	1	256
1	390	collection1	0	0	0	543	543	543	543	543	191	191	10671	collection1	NA	NA	NA	NA	NA	RSX-incomp_Spodoriz_2k-B-G106-Map5.bed	1	471
1	397	collection1	0	0	0	543	543	543	543	543	8	191	10854	collection1	NA	NA	NA	NA	NA	RXX-TRIM_Spodomaivev3-B-R14909-Map9.bed	1	80
1	398	collection1	0	0	0	543	543	543	543	543	16	191	10846	collection1	NA	NA	NA	NA	NA	RYX-comp_Spodomaivev3-B-R9579-Map6.bed	1	43
1	399	collection1	0	0	0	543	543	543	543	543	3	191	10859	collection1	NA	NA	NA	NA	NA	SSR_Spodomaivev3-B-G133-Map7.bed	1	4
1	402	collection1	0	0	0	543	543	543	543	543	2	191	10860	collection1	NA	NA	NA	NA	NA	SSR_Spodomaivev3-B-G28-Map5.bed	1	25
1	403	collection1	0	0	0	543	543	543	543	543	2	191	10860	collection1	NA	NA	NA	NA	NA	SSR_Spodomaivev3-B-G318-Map7.bed	1	21
1	404	collection1	0	0	0	543	543	543	543	543	18	191	10844	collection1	NA	NA	NA	NA	NA	SSR_Spodomaivev3-B-G327-Map5.bed	1	61
1	405	collection1	0	0	0	543	543	543	543	543	113	191	10749	collection1	NA	NA	NA	NA	NA	SSR_Spodomaivev3-B-G336-Map20.bed	1	270
1	406	collection1	0	0	0	543	543	543	543	543	4	191	10858	collection1	NA	NA	NA	NA	NA	SSR_Spodomaivev3-B-G345-Map18.bed	1	23
1	407	collection1	0	0	0	543	543	543	543	543	2	191	10860	collection1	NA	NA	NA	NA	NA	SSR_Spodomaivev3-B-G445-Map6.bed	1	7
1	409	collection1	0	0	0	543	543	543	543	543	2	191	10860	collection1	NA	NA	NA	NA	NA	SSR_Spodomaivev3-B-G500-Map20.bed	1	13
1	410	collection1	0	0	0	543	543	543	543	543	2	191	10860	collection1	NA	NA	NA	NA	NA	SSR_Spodomaivev3-B-G68-Map5.bed	1	5
1	412	collection1	0	0	0	543	543	543	543	543	17	191	10845	collection1	NA	NA	NA	NA	NA	SSR_Spodomaivev3-B-P16.575-Map6.bed	1	35
1	413	collection1	0	0	0	543	543	543	543	543	57	191	10805	collection1	NA	NA	NA	NA	NA	SSR_Spodomaivev3-B-P229.448-Map6.bed	1	114
1	415	collection1	0	0	0	543	543	543	543	543	35	191	10827	collection1	NA	NA	NA	NA	NA	SSR_Spodomaivev3-B-R1235-Map5.bed	1	93
1	416	collection1	0	0	0	543	543	543	543	543	116	191	10746	collection1	NA	NA	NA	NA	NA	SSR_Spodomaivev3-B-R1272-Map11.bed	1	841
1	418	collection1	0	0	0	543	543	543	543	543	13	191	10849	collection1	NA	NA	NA	NA	NA	SSR_Spodomaivev3-B-R4501-Map8.bed	1	28
1	419	collection1	0	0	0	543	543	543	543	543	29	191	10833	collection1	NA	NA	NA	NA	NA	SSR_Spodomaivev3-B-R4632-Map5.bed	1	67
1	420	collection1	0	0	0	543	543	543	543	543	12	191	10850	collection1	NA	NA	NA	NA	NA	SSR_Spodomaivev3-B-R5026-Map5.bed	1	29
1	421	collection1	0	0	0	543	543	543	543	543	160	191	10702	collection1	NA	NA	NA	NA	NA	SSR_Spodomaivev3-B-R9976-Map5.bed	1	362
1	422	collection1	0	0	0	543	543	543	543	543	11	191	10851	collection1	NA	NA	NA	NA	NA	SSR_Spodoriz_2k-B-G22-Map20.bed	1	29
1	423	collection1	0	0	0	543	543	543	543	543	29	191	10833	collection1	NA	NA	NA	NA	NA	SSR_Spodoriz_2k-B-G59-Map5.bed	1	49
1	424	collection1	0	0	0	543	543	543	543	543	97	191	10765	collection1	NA	NA	NA	NA	NA	SSR_Spodoriz_2k-B-P59.107-Map19.bed	1	217
1	425	collection1	0	0	0	543	543	543	543	543	16	191	10846	collection1	NA	NA	NA	NA	NA	SSR_Spodoriz_2k-B-R1184-Map6.bed	1	41
1	426	collection1	0	0	0	543	543	543	543	543	43	191	10819	collection1	NA	NA	NA	NA	NA	SSR_Spodoriz_2k-B-R2144-Map14.bed	1	104
1	427	collection1	0	0	0	543	543	543	543	543	13	191	10849	collection1	NA	NA	NA	NA	NA	SSR_Spodoriz_2k-B-R265-Map12.bed	1	24
1	428	collection1	0	0	0	543	543	543	543	543	8	191	10854	collection1	NA	NA	NA	NA	NA	SSR_Spodoriz_2k-B-R4516-Map5.bed	1	16
1	431	collection1	0	0	0	543	543	543	543	543	9	191	10853	collection1	NA	NA	NA	NA	NA	noCat_Spodomaivev3-B-G107-Map20.bed	1	31
1	432	collection1	0	0	0	543	543	543	543	543	39	191	10823	collection1	NA	NA	NA	NA	NA	noCat_Spodomaivev3-B-G108-Map20.bed	1	48
1	437	collection1	0	0	0	543	543	543	543	543	30	191	10832	collection1	NA	NA	NA	NA	NA	noCat_Spodomaivev3-B-G135-Map20.bed	1	75
1	439	collection1	0	0	0	543	543	543	543	543	16	191	10846	collection1	NA	NA	NA	NA	NA	noCat_Spodomaivev3-B-G163-Map20.bed	1	33
1	441	collection1	0	0	0	543	543	543	543	543	22	191	10840	collection1	NA	NA	NA	NA	NA	noCat_Spodomaivev3-B-G169-Map7.bed	1	38
1	444	collection1	0	0	0	543	543	543	543	543	8	191	10854	collection1	NA	NA	NA	NA	NA	noCat_Spodomaivev3-B-G19-Map20.bed	1	14
1	445	collection1	0	0	0	543	543	543	543	543	41	191	10821	collection1	NA	NA	NA	NA	NA	noCat_Spodomaivev3-B-G195-Map20.bed	1	73
1	447	collection1	0	0	0	543	543	543	543	543	8	191	10854	collection1	NA	NA	NA	NA	NA	noCat_Spodomaivev3-B-G220-Map20.bed	1	36
1	448	collection1	0	0	0	543	543	543	543	543	5	191	10857	collection1	NA	NA	NA	NA	NA	noCat_Spodomaivev3-B-G234-Map7.bed	1	8
1	449	collection1	0	0	0	543	543	543	543	543	43	191	10819	collection1	NA	NA	NA	NA	NA	noCat_Spodomaivev3-B-G246-Map20.bed	1	87
1	450	collection1	0	0	0	543	543	543	543	543	16	191	10846	collection1	NA	NA	NA	NA	NA	noCat_Spodomaivev3-B-G267-Map20.bed	1	47
1	451	collection1	0	0	0	543	543	543	543	543	22	191	10840	collection1	NA	NA	NA	NA	NA	noCat_Spodomaivev3-B-G273-Map20.bed	1	66
1	453	collection1	0	0	0	543	543	543	543	543	16	191	10846	collection1	NA	NA	NA	NA	NA	noCat_Spodomaivev3-B-G282-Map7.bed	1	48
1	454	collection1	0	0	0	543	543	543	543	543	46	191	10816	collection1	NA	NA	NA	NA	NA	noCat_Spodomaivev3-B-G295-Map20.bed	1	118
1	457	collection1	0	0	0	543	543	543	543	543	7	191	10855	collection1	NA	NA	NA	NA	NA	noCat_Spodomaivev3-B-G347-Map6.bed	1	33
1	458	collection1	0	0	0	543	543	543	543	543	21	191	10841	collection1	NA	NA	NA	NA	NA	noCat_Spodomaivev3-B-G351-Map20.bed	1	61
1	459	collection1	0	0	0	543	543	543	543	543	6	191	10856	collection1	NA	NA	NA	NA	NA	noCat_Spodomaivev3-B-G360-Map8.bed	1	17
1	461	collection1	0	0	0	543	543	543	543	543	11	191	10851	collection1	NA	NA	NA	NA	NA	noCat_Spodomaivev3-B-G39-Map20.bed	1	41
1	462	collection1	0	0	0	543	543	543	543	543	75	191	10787	collection1	NA	NA	NA	NA	NA	noCat_Spodomaivev3-B-G396-Map20.bed	1	169
1	465	collection1	0	0	0	543	543	543	543	543	116	191	10746	collection1	NA	NA	NA	NA	NA	noCat_Spodomaivev3-B-G404-Map10.bed	1	262
1	466	collection1	0	0	0	543	543	543	543	543	69	191	10793	collection1	NA	NA	NA	NA	NA	noCat_Spodomaivev3-B-G407-Map20.bed	1	129
1	467	collection1	0	0	0	543	543	543	543	543	13	191	10849	collection1	NA	NA	NA	NA	NA	noCat_Spodomaivev3-B-G411-Map5.bed	1	26
1	468	collection1	0	0	0	543	543	543	543	543	13	191	10849	collection1	NA	NA	NA	NA	NA	noCat_Spodomaivev3-B-G412-Map10.bed	1	34
1	473	collection1	0	0	0	543	543	543	543	543	184	191	10678	collection1	NA	NA	NA	NA	NA	noCat_Spodomaivev3-B-G517-Map20.bed	1	458
1	474	collection1	0	0	0	543	543	543	543	543	33	191	10829	collection1	NA	NA	NA	NA	NA	noCat_Spodomaivev3-B-G53-Map20.bed	1	54
1	477	collection1	0	0	0	543	543	543	543	543	296	191	10566	collection1	NA	NA	NA	NA	NA	noCat_Spodomaivev3-B-G64-Map20.bed	1	704
1	478	collection1	0	0	0	543	543	543	543	543	12	191	10850	collection1	NA	NA	NA	NA	NA	noCat_Spodomaivev3-B-G80-Map20.bed	1	27
1	479	collection1	0	0	0	543	543	543	543	543	49	191	10813	collection1	NA	NA	NA	NA	NA	noCat_Spodomaivev3-B-G93-Map20.bed	1	102
1	480	collection1	0	0	0	543	543	543	543	543	3	191	10859	collection1	NA	NA	NA	NA	NA	noCat_Spodomaivev3-B-G96-Map19.bed	1	16
1	482	collection1	0	0	0	543	543	543	543	543	104	191	10758	collection1	NA	NA	NA	NA	NA	noCat_Spodomaivev3-B-P10.165-Map20.bed	1	242
1	483	collection1	0	0	0	543	543	543	543	543	2	191	10860	collection1	NA	NA	NA	NA	NA	noCat_Spodomaivev3-B-P11.505-Map15.bed	1	25
1	485	collection1	0	0	0	543	543	543	543	543	13	191	10849	collection1	NA	NA	NA	NA	NA	noCat_Spodomaivev3-B-P12.279-Map8.bed	1	33
1	487	collection1	0	0	0	543	543	543	543	543	269	191	10593	collection1	NA	NA	NA	NA	NA	noCat_Spodomaivev3-B-P142.160-Map13.bed	1	678
1	488	collection1	0	0	0	543	543	543	543	543	15	191	10847	collection1	NA	NA	NA	NA	NA	noCat_Spodomaivev3-B-P147.409-Map20.bed	1	26
1	489	collection1	0	0	0	543	543	543	543	543	58	191	10804	collection1	NA	NA	NA	NA	NA	noCat_Spodomaivev3-B-P148.500-Map20.bed	1	141
1	490	collection1	0	0	0	543	543	543	543	543	111	191	10751	collection1	NA	NA	NA	NA	NA	noCat_Spodomaivev3-B-P153.11-Map20.bed	1	177
1	494	collection1	0	0	0	543	543	543	543	543	67	191	10795	collection1	NA	NA	NA	NA	NA	noCat_Spodomaivev3-B-P209.34-Map8.bed	1	194
1	496	collection1	0	0	0	543	543	543	543	543	100	191	10762	collection1	NA	NA	NA	NA	NA	noCat_Spodomaivev3-B-P234.64-Map14.bed	1	247
1	497	collection1	0	0	0	543	543	543	543	543	23	191	10839	collection1	NA	NA	NA	NA	NA	noCat_Spodomaivev3-B-P26.570-Map13.bed	1	46
1	499	collection1	0	0	0	543	543	543	543	543	51	191	10811	collection1	NA	NA	NA	NA	NA	noCat_Spodomaivev3-B-P32.566-Map20.bed	1	87
1	500	collection1	0	0	0	543	543	543	543	543	80	191	10782	collection1	NA	NA	NA	NA	NA	noCat_Spodomaivev3-B-P349.364-Map14.bed	1	239
1	501	collection1	0	0	0	543	543	543	543	543	21	191	10841	collection1	NA	NA	NA	NA	NA	noCat_Spodomaivev3-B-P352.361-Map5.bed	1	39
1	506	collection1	0	0	0	543	543	543	543	543	45	191	10817	collection1	NA	NA	NA	NA	NA	noCat_Spodomaivev3-B-P586.34-Map6.bed	1	130
1	507	collection1	0	0	0	543	543	543	543	543	4	191	10858	collection1	NA	NA	NA	NA	NA	noCat_Spodomaivev3-B-P593.162-Map5.bed	1	9
1	509	collection1	0	0	0	543	543	543	543	543	86	191	10776	collection1	NA	NA	NA	NA	NA	noCat_Spodomaivev3-B-P61.549-Map20.bed	1	205
1	510	collection1	0	0	0	543	543	543	543	543	12	191	10850	collection1	NA	NA	NA	NA	NA	noCat_Spodomaivev3-B-P64.548-Map20.bed	1	24
1	513	collection1	0	0	0	543	543	543	543	543	25	191	10837	collection1	NA	NA	NA	NA	NA	noCat_Spodomaivev3-B-P73.545-Map20.bed	1	60
1	515	collection1	0	0	0	543	543	543	543	543	67	191	10795	collection1	NA	NA	NA	NA	NA	noCat_Spodomaivev3-B-P89.101-Map20.bed	1	175
1	518	collection1	0	0	0	543	543	543	543	543	32	191	10830	collection1	NA	NA	NA	NA	NA	noCat_Spodomaivev3-B-R1008-Map6.bed	1	60
1	528	collection1	0	0	0	543	543	543	543	543	44	191	10818	collection1	NA	NA	NA	NA	NA	noCat_Spodomaivev3-B-R10661-Map5.bed	1	107
1	533	collection1	0	0	0	543	543	543	543	543	12	191	10850	collection1	NA	NA	NA	NA	NA	noCat_Spodomaivev3-B-R10976-Map5.bed	1	43
1	535	collection1	0	0	0	543	543	543	543	543	38	191	10824	collection1	NA	NA	NA	NA	NA	noCat_Spodomaivev3-B-R11070-Map5.bed	1	113
1	536	collection1	0	0	0	543	543	543	543	543	16	191	10846	collection1	NA	NA	NA	NA	NA	noCat_Spodomaivev3-B-R11083-Map8.bed	1	33
1	539	collection1	0	0	0	543	543	543	543	543	9	191	10853	collection1	NA	NA	NA	NA	NA	noCat_Spodomaivev3-B-R11297-Map6.bed	1	20
1	540	collection1	0	0	0	543	543	543	543	543	121	191	10741	collection1	NA	NA	NA	NA	NA	noCat_Spodomaivev3-B-R11310-Map5.bed	1	250
1	552	collection1	0	0	0	543	543	543	543	543	134	191	10728	collection1	NA	NA	NA	NA	NA	noCat_Spodomaivev3-B-R11830-Map5.bed	1	295
1	553	collection1	0	0	0	543	543	543	543	543	148	191	10714	collection1	NA	NA	NA	NA	NA	noCat_Spodomaivev3-B-R11834-Map5.bed	1	328
1	558	collection1	0	0	0	543	543	543	543	543	15	191	10847	collection1	NA	NA	NA	NA	NA	noCat_Spodomaivev3-B-R12197-Map5.bed	1	32
1	559	collection1	0	0	0	543	543	543	543	543	46	191	10816	collection1	NA	NA	NA	NA	NA	noCat_Spodomaivev3-B-R12286-Map5.bed	1	111
1	561	collection1	0	0	0	543	543	543	543	543	2	191	10860	collection1	NA	NA	NA	NA	NA	noCat_Spodomaivev3-B-R12427-Map6.bed	1	8
1	574	collection1	0	0	0	543	543	543	543	543	18	191	10844	collection1	NA	NA	NA	NA	NA	noCat_Spodomaivev3-B-R13918-Map5.bed	1	41
1	578	collection1	0	0	0	543	543	543	543	543	115	191	10747	collection1	NA	NA	NA	NA	NA	noCat_Spodomaivev3-B-R14436-Map5.bed	1	229
1	583	collection1	0	0	0	543	543	543	543	543	5	191	10857	collection1	NA	NA	NA	NA	NA	noCat_Spodomaivev3-B-R14903-Map6.bed	1	71
1	584	collection1	0	0	0	543	543	543	543	543	33	191	10829	collection1	NA	NA	NA	NA	NA	noCat_Spodomaivev3-B-R14962-Map6.bed	1	44
1	588	collection1	0	0	0	543	543	543	543	543	130	191	10732	collection1	NA	NA	NA	NA	NA	noCat_Spodomaivev3-B-R15392-Map5.bed	1	338
1	603	collection1	0	0	0	543	543	543	543	543	6	191	10856	collection1	NA	NA	NA	NA	NA	noCat_Spodomaivev3-B-R16751-Map10.bed	1	72
1	612	collection1	0	0	0	543	543	543	543	543	10	191	10852	collection1	NA	NA	NA	NA	NA	noCat_Spodomaivev3-B-R1807-Map5.bed	1	33
1	635	collection1	0	0	0	543	543	543	543	543	212	191	10650	collection1	NA	NA	NA	NA	NA	noCat_Spodomaivev3-B-R19852-Map5.bed	1	426
1	649	collection1	0	0	0	543	543	543	543	543	13	191	10849	collection1	NA	NA	NA	NA	NA	noCat_Spodomaivev3-B-R20700-Map5.bed	1	174
1	653	collection1	0	0	0	543	543	543	543	543	120	191	10742	collection1	NA	NA	NA	NA	NA	noCat_Spodomaivev3-B-R21086-Map6.bed	1	266
1	662	collection1	0	0	0	543	543	543	543	543	21	191	10841	collection1	NA	NA	NA	NA	NA	noCat_Spodomaivev3-B-R21705-Map5.bed	1	40
1	678	collection1	0	0	0	543	543	543	543	543	77	191	10785	collection1	NA	NA	NA	NA	NA	noCat_Spodomaivev3-B-R22928-Map5.bed	1	197
1	686	collection1	0	0	0	543	543	543	543	543	94	191	10768	collection1	NA	NA	NA	NA	NA	noCat_Spodomaivev3-B-R23304-Map5.bed	1	247
1	689	collection1	0	0	0	543	543	543	543	543	64	191	10798	collection1	NA	NA	NA	NA	NA	noCat_Spodomaivev3-B-R23466-Map5.bed	1	141
1	693	collection1	0	0	0	543	543	543	543	543	161	191	10701	collection1	NA	NA	NA	NA	NA	noCat_Spodomaivev3-B-R2363-Map5.bed	1	385
1	698	collection1	0	0	0	543	543	543	543	543	2	191	10860	collection1	NA	NA	NA	NA	NA	noCat_Spodomaivev3-B-R24048-Map5.bed	1	7
1	702	collection1	0	0	0	543	543	543	543	543	2	191	10860	collection1	NA	NA	NA	NA	NA	noCat_Spodomaivev3-B-R2454-Map5.bed	1	5
1	711	collection1	0	0	0	543	543	543	543	543	121	191	10741	collection1	NA	NA	NA	NA	NA	noCat_Spodomaivev3-B-R25288-Map5.bed	1	292
1	720	collection1	0	0	0	543	543	543	543	543	13	191	10849	collection1	NA	NA	NA	NA	NA	noCat_Spodomaivev3-B-R26001-Map5.bed	1	20
1	726	collection1	0	0	0	543	543	543	543	543	54	191	10808	collection1	NA	NA	NA	NA	NA	noCat_Spodomaivev3-B-R26435-Map5.bed	1	133
1	730	collection1	0	0	0	543	543	543	543	543	15	191	10847	collection1	NA	NA	NA	NA	NA	noCat_Spodomaivev3-B-R27902-Map6.bed	1	26
1	731	collection1	0	0	0	543	543	543	543	543	27	191	10835	collection1	NA	NA	NA	NA	NA	noCat_Spodomaivev3-B-R28061-Map5.bed	1	54
1	732	collection1	0	0	0	543	543	543	543	543	13	191	10849	collection1	NA	NA	NA	NA	NA	noCat_Spodomaivev3-B-R28200-Map5.bed	1	32
1	734	collection1	0	0	0	543	543	543	543	543	4	191	10858	collection1	NA	NA	NA	NA	NA	noCat_Spodomaivev3-B-R28530-Map5.bed	1	17
1	741	collection1	0	0	0	543	543	543	543	543	32	191	10830	collection1	NA	NA	NA	NA	NA	noCat_Spodomaivev3-B-R3072-Map5.bed	1	100
1	744	collection1	0	0	0	543	543	543	543	543	88	191	10774	collection1	NA	NA	NA	NA	NA	noCat_Spodomaivev3-B-R3343-Map5.bed	1	191
1	746	collection1	0	0	0	543	543	543	543	543	43	191	10819	collection1	NA	NA	NA	NA	NA	noCat_Spodomaivev3-B-R3361-Map5.bed	1	107
1	751	collection1	0	0	0	543	543	543	543	543	86	191	10776	collection1	NA	NA	NA	NA	NA	noCat_Spodomaivev3-B-R3506-Map9.bed	1	211
1	752	collection1	0	0	0	543	543	543	543	543	121	191	10741	collection1	NA	NA	NA	NA	NA	noCat_Spodomaivev3-B-R3780-Map5.bed	1	299
1	753	collection1	0	0	0	543	543	543	543	543	248	191	10614	collection1	NA	NA	NA	NA	NA	noCat_Spodomaivev3-B-R3782-Map5.bed	1	658
1	761	collection1	0	0	0	543	543	543	543	543	10	191	10852	collection1	NA	NA	NA	NA	NA	noCat_Spodomaivev3-B-R4571-Map6.bed	1	14
1	764	collection1	0	0	0	543	543	543	543	543	12	191	10850	collection1	NA	NA	NA	NA	NA	noCat_Spodomaivev3-B-R469-Map20.bed	1	27
1	769	collection1	0	0	0	543	543	543	543	543	18	191	10844	collection1	NA	NA	NA	NA	NA	noCat_Spodomaivev3-B-R541-Map16.bed	1	39
1	770	collection1	0	0	0	543	543	543	543	543	4	191	10858	collection1	NA	NA	NA	NA	NA	noCat_Spodomaivev3-B-R5579-Map5.bed	1	8
1	772	collection1	0	0	0	543	543	543	543	543	27	191	10835	collection1	NA	NA	NA	NA	NA	noCat_Spodomaivev3-B-R5749-Map6.bed	1	119
1	773	collection1	0	0	0	543	543	543	543	543	6	191	10856	collection1	NA	NA	NA	NA	NA	noCat_Spodomaivev3-B-R5967-Map5.bed	1	8
1	783	collection1	0	0	0	543	543	543	543	543	7	191	10855	collection1	NA	NA	NA	NA	NA	noCat_Spodomaivev3-B-R6286-Map5.bed	1	10
1	788	collection1	0	0	0	543	543	543	543	543	122	191	10740	collection1	NA	NA	NA	NA	NA	noCat_Spodomaivev3-B-R6626-Map7.bed	1	347
1	793	collection1	0	0	0	543	543	543	543	543	3	191	10859	collection1	NA	NA	NA	NA	NA	noCat_Spodomaivev3-B-R703-Map5.bed	1	12
1	808	collection1	0	0	0	543	543	543	543	543	0	191	10862	collection1	NA	NA	NA	NA	NA	noCat_Spodomaivev3-B-R7444-Map5.bed	1	4
1	815	collection1	0	0	0	543	543	543	543	543	7	191	10855	collection1	NA	NA	NA	NA	NA	noCat_Spodomaivev3-B-R7812-Map6.bed	1	14
1	820	collection1	0	0	0	543	543	543	543	543	14	191	10848	collection1	NA	NA	NA	NA	NA	noCat_Spodomaivev3-B-R7963-Map5.bed	1	52
1	831	collection1	0	0	0	543	543	543	543	543	0	191	10862	collection1	NA	NA	NA	NA	NA	noCat_Spodomaivev3-B-R8536-Map5.bed	1	5
1	833	collection1	0	0	0	543	543	543	543	543	133	191	10729	collection1	NA	NA	NA	NA	NA	noCat_Spodomaivev3-B-R880-Map5.bed	1	354
1	845	collection1	0	0	0	543	543	543	543	543	1	191	10861	collection1	NA	NA	NA	NA	NA	noCat_Spodomaivev3-B-R9188-Map5.bed	1	5
1	852	collection1	0	0	0	543	543	543	543	543	51	191	10811	collection1	NA	NA	NA	NA	NA	noCat_Spodomaivev3-B-R9720-Map5.bed	1	120
1	856	collection1	0	0	0	543	543	543	543	543	94	191	10768	collection1	NA	NA	NA	NA	NA	noCat_Spodomaivev3-B-R9800-Map20.bed	1	205
1	857	collection1	0	0	0	543	543	543	543	543	13	191	10849	collection1	NA	NA	NA	NA	NA	noCat_Spodomaivev3-B-R9815-Map5.bed	1	23
1	864	collection1	0	0	0	543	543	543	543	543	14	191	10848	collection1	NA	NA	NA	NA	NA	noCat_Spodoriz_2k-B-G12-Map5.bed	1	51
1	865	collection1	0	0	0	543	543	543	543	543	17	191	10845	collection1	NA	NA	NA	NA	NA	noCat_Spodoriz_2k-B-G120-Map11.bed	1	40
1	866	collection1	0	0	0	543	543	543	543	543	119	191	10743	collection1	NA	NA	NA	NA	NA	noCat_Spodoriz_2k-B-G143-Map5.bed	1	287
1	867	collection1	0	0	0	543	543	543	543	543	8	191	10854	collection1	NA	NA	NA	NA	NA	noCat_Spodoriz_2k-B-G173-Map11.bed	1	20
1	868	collection1	0	0	0	543	543	543	543	543	36	191	10826	collection1	NA	NA	NA	NA	NA	noCat_Spodoriz_2k-B-G178-Map20.bed	1	85
1	871	collection1	0	0	0	543	543	543	543	543	45	191	10817	collection1	NA	NA	NA	NA	NA	noCat_Spodoriz_2k-B-G233-Map7.bed	1	92
1	874	collection1	0	0	0	543	543	543	543	543	17	191	10845	collection1	NA	NA	NA	NA	NA	noCat_Spodoriz_2k-B-G290-Map6.bed	1	57
1	878	collection1	0	0	0	543	543	543	543	543	11	191	10851	collection1	NA	NA	NA	NA	NA	noCat_Spodoriz_2k-B-G53-Map16.bed	1	29
1	879	collection1	0	0	0	543	543	543	543	543	65	191	10797	collection1	NA	NA	NA	NA	NA	noCat_Spodoriz_2k-B-G67-Map20.bed	1	126
1	880	collection1	0	0	0	543	543	543	543	543	21	191	10841	collection1	NA	NA	NA	NA	NA	noCat_Spodoriz_2k-B-G68-Map7.bed	1	41
1	882	collection1	0	0	0	543	543	543	543	543	75	191	10787	collection1	NA	NA	NA	NA	NA	noCat_Spodoriz_2k-B-P0.40-Map20.bed	1	220
1	883	collection1	0	0	0	543	543	543	543	543	48	191	10814	collection1	NA	NA	NA	NA	NA	noCat_Spodoriz_2k-B-P115.30-Map16.bed	1	131
1	884	collection1	0	0	0	543	543	543	543	543	8	191	10854	collection1	NA	NA	NA	NA	NA	noCat_Spodoriz_2k-B-P12.199-Map20.bed	1	17
1	886	collection1	0	0	0	543	543	543	543	543	19	191	10843	collection1	NA	NA	NA	NA	NA	noCat_Spodoriz_2k-B-P150.121-Map11.bed	1	53
1	888	collection1	0	0	0	543	543	543	543	543	2	191	10860	collection1	NA	NA	NA	NA	NA	noCat_Spodoriz_2k-B-P155.117-Map7.bed	1	10
1	890	collection1	0	0	0	543	543	543	543	543	37	191	10825	collection1	NA	NA	NA	NA	NA	noCat_Spodoriz_2k-B-P18.4-Map5.bed	1	100
1	891	collection1	0	0	0	543	543	543	543	543	39	191	10823	collection1	NA	NA	NA	NA	NA	noCat_Spodoriz_2k-B-P208.77-Map5.bed	1	108
1	893	collection1	0	0	0	543	543	543	543	543	36	191	10826	collection1	NA	NA	NA	NA	NA	noCat_Spodoriz_2k-B-P4.203-Map20.bed	1	88
1	894	collection1	0	0	0	543	543	543	543	543	11	191	10851	collection1	NA	NA	NA	NA	NA	noCat_Spodoriz_2k-B-P41.80-Map20.bed	1	31
1	895	collection1	0	0	0	543	543	543	543	543	70	191	10792	collection1	NA	NA	NA	NA	NA	noCat_Spodoriz_2k-B-P49.4-Map15.bed	1	156
1	900	collection1	0	0	0	543	543	543	543	543	14	191	10848	collection1	NA	NA	NA	NA	NA	noCat_Spodoriz_2k-B-R121-Map5.bed	1	20
1	901	collection1	0	0	0	543	543	543	543	543	21	191	10841	collection1	NA	NA	NA	NA	NA	noCat_Spodoriz_2k-B-R1426-Map5.bed	1	53
1	902	collection1	0	0	0	543	543	543	543	543	115	191	10747	collection1	NA	NA	NA	NA	NA	noCat_Spodoriz_2k-B-R1574-Map15.bed	1	258
1	905	collection1	0	0	0	543	543	543	543	543	1	191	10861	collection1	NA	NA	NA	NA	NA	noCat_Spodoriz_2k-B-R2006-Map5.bed	1	14
1	907	collection1	0	0	0	543	543	543	543	543	15	191	10847	collection1	NA	NA	NA	NA	NA	noCat_Spodoriz_2k-B-R2175-Map6.bed	1	49
1	908	collection1	0	0	0	543	543	543	543	543	82	191	10780	collection1	NA	NA	NA	NA	NA	noCat_Spodoriz_2k-B-R218-Map20.bed	1	197
1	909	collection1	0	0	0	543	543	543	543	543	3	191	10859	collection1	NA	NA	NA	NA	NA	noCat_Spodoriz_2k-B-R2252-Map5.bed	1	20
1	911	collection1	0	0	0	543	543	543	543	543	17	191	10845	collection1	NA	NA	NA	NA	NA	noCat_Spodoriz_2k-B-R2416-Map7.bed	1	42
1	912	collection1	0	0	0	543	543	543	543	543	5	191	10857	collection1	NA	NA	NA	NA	NA	noCat_Spodoriz_2k-B-R2622-Map5.bed	1	84
1	913	collection1	0	0	0	543	543	543	543	543	85	191	10777	collection1	NA	NA	NA	NA	NA	noCat_Spodoriz_2k-B-R2826-Map5.bed	1	198
1	914	collection1	0	0	0	543	543	543	543	543	25	191	10837	collection1	NA	NA	NA	NA	NA	noCat_Spodoriz_2k-B-R3021-Map7.bed	1	62
1	915	collection1	0	0	0	543	543	543	543	543	6	191	10856	collection1	NA	NA	NA	NA	NA	noCat_Spodoriz_2k-B-R3043-Map5.bed	1	74
1	917	collection1	0	0	0	543	543	543	543	543	11	191	10851	collection1	NA	NA	NA	NA	NA	noCat_Spodoriz_2k-B-R3561-Map6.bed	1	109
1	918	collection1	0	0	0	543	543	543	543	543	8	191	10854	collection1	NA	NA	NA	NA	NA	noCat_Spodoriz_2k-B-R3612-Map7.bed	1	25
1	921	collection1	0	0	0	543	543	543	543	543	5	191	10857	collection1	NA	NA	NA	NA	NA	noCat_Spodoriz_2k-B-R4201-Map5.bed	1	81
1	922	collection1	0	0	0	543	543	543	543	543	3	191	10859	collection1	NA	NA	NA	NA	NA	noCat_Spodoriz_2k-B-R4228-Map9.bed	1	4
1	923	collection1	0	0	0	543	543	543	543	543	8	191	10854	collection1	NA	NA	NA	NA	NA	noCat_Spodoriz_2k-B-R4401-Map5.bed	1	27
1	924	collection1	0	0	0	543	543	543	543	543	12	191	10850	collection1	NA	NA	NA	NA	NA	noCat_Spodoriz_2k-B-R4766-Map6.bed	1	32
1	926	collection1	0	0	0	543	543	543	543	543	44	191	10818	collection1	NA	NA	NA	NA	NA	noCat_Spodoriz_2k-B-R5145-Map9.bed	1	85
1	928	collection1	0	0	0	543	543	543	543	543	14	191	10848	collection1	NA	NA	NA	NA	NA	noCat_Spodoriz_2k-B-R5174-Map6.bed	1	42
1	931	collection1	0	0	0	543	543	543	543	543	8	191	10854	collection1	NA	NA	NA	NA	NA	noCat_Spodoriz_2k-B-R5793-Map5.bed	1	15
1	933	collection1	0	0	0	543	543	543	543	543	59	191	10803	collection1	NA	NA	NA	NA	NA	noCat_Spodoriz_2k-B-R584-Map6.bed	1	151
1	936	collection1	0	0	0	543	543	543	543	543	36	191	10826	collection1	NA	NA	NA	NA	NA	noCat_Spodoriz_2k-B-R6281-Map5.bed	1	78
1	937	collection1	0	0	0	543	543	543	543	543	3	191	10859	collection1	NA	NA	NA	NA	NA	noCat_Spodoriz_2k-B-R6408-Map5.bed	1	9
1	939	collection1	0	0	0	543	543	543	543	543	79	191	10783	collection1	NA	NA	NA	NA	NA	noCat_Spodoriz_2k-B-R6734-Map6.bed	1	177
1	940	collection1	0	0	0	543	543	543	543	543	4	191	10858	collection1	NA	NA	NA	NA	NA	noCat_Spodoriz_2k-B-R6744-Map5.bed	1	20
1	942	collection1	0	0	0	543	543	543	543	543	13	191	10849	collection1	NA	NA	NA	NA	NA	noCat_Spodoriz_2k-B-R7348-Map5.bed	1	31
1	943	collection1	0	0	0	543	543	543	543	543	0	191	10862	collection1	NA	NA	NA	NA	NA	noCat_Spodoriz_2k-B-R821-Map6.bed	1	2
1	945	collection1	0	0	0	543	543	543	543	543	8	191	10854	collection1	NA	NA	NA	NA	NA	noCat_Spodoriz_2k-B-R8774-Map5.bed	1	18
1	949	collection1	0	0	0	543	543	543	543	543	84	191	10778	collection1	NA	NA	NA	NA	NA	noCat_Spodoriz_2k-B-R9458-Map5.bed	1	192
1	950	collection1	0	0	0	543	543	543	543	543	73	191	10789	collection1	NA	NA	NA	NA	NA	noCat_Spodoriz_2k-B-R980-Map5.bed	1	188

## Sheet: LOLA_SfruOR
userSet	dbSet	collection	pValueLog	oddsRatio	support	rnkPV	rnkOR	rnkSup	maxRnk	meanRnk	b	c	d	description	cellType	tissue	antibody	treatment	dataSource	filename	qValue	size
1	492	collection1	2.86724	4.08408	8	1	23	73	73	32.3	262	80	10703	collection1	NA	NA	NA	NA	NA	noCat_Spodomaivev3-B-P159.34-Map20.bed	0.728734	781
1	362	collection1	2.81412	14.8354	3	2	4	202	202	69.3	26	85	10939	collection1	NA	NA	NA	NA	NA	RSX-incomp_Spodomaivev3-B-G112-Map7.bed	0.728734	55
1	744	collection1	2.27884	6.16561	4	3	17	159	159	59.7	84	84	10881	collection1	NA	NA	NA	NA	NA	noCat_Spodomaivev3-B-R3343-Map5.bed	1	191
1	545	collection1	2.21014	2.40533	13	4	63	26	63	31	737	75	10228	collection1	NA	NA	NA	NA	NA	noCat_Spodomaivev3-B-R11442-Map5.bed	1	1420
1	853	collection1	2.1576	2.56216	11	5	55	42	55	34	579	77	10386	collection1	NA	NA	NA	NA	NA	noCat_Spodomaivev3-B-R9725-Map6.bed	1	1737
1	737	collection1	2.07594	1.97532	20	6	86	6	86	32.7	1421	68	9544	collection1	NA	NA	NA	NA	NA	noCat_Spodomaivev3-B-R296-Map5.bed	1	5885
1	733	collection1	2.01209	2.55416	10	7	56	54	56	39	524	78	10441	collection1	NA	NA	NA	NA	NA	noCat_Spodomaivev3-B-R28247-Map5.bed	1	1526
1	283	collection1	1.98007	7.12883	3	8	13	202	202	74.3	54	85	10911	collection1	NA	NA	NA	NA	NA	RIX-comp_Spodomaivev3-B-R3730-Map6.bed	1	119
1	775	collection1	1.76377	2.15031	12	9	68	32	68	36.3	750	76	10215	collection1	NA	NA	NA	NA	NA	noCat_Spodomaivev3-B-R6010-Map5.bed	1	2105
1	566	collection1	1.72753	2.12295	12	10	74	32	74	38.7	759	76	10206	collection1	NA	NA	NA	NA	NA	noCat_Spodomaivev3-B-R13137-Map5.bed	1	2461
1	469	collection1	1.69501	2.7083	7	11	52	89	89	50.7	339	81	10626	collection1	NA	NA	NA	NA	NA	noCat_Spodomaivev3-B-G417-Map7.bed	1	953
1	4	collection1	1.68373	9.77522	2	12	10	253	253	91.7	26	86	10939	collection1	NA	NA	NA	NA	NA	DHX-incomp_Spodomaivev3-B-R1925-Map5.bed	1	73
1	824	collection1	1.65796	3.30919	5	13	35	131	131	59.7	196	83	10769	collection1	NA	NA	NA	NA	NA	noCat_Spodomaivev3-B-R8378-Map5.bed	1	533
1	274	collection1	1.63344	3.2584	5	14	37	131	131	60.7	199	83	10766	collection1	NA	NA	NA	NA	NA	RIX-comp_Spodomaivev3-B-R229-Map18.bed	1	463
1	798	collection1	1.60029	2.40885	8	15	62	73	73	50	437	80	10528	collection1	NA	NA	NA	NA	NA	noCat_Spodomaivev3-B-R7223-Map6.bed	1	1286
1	388	collection1	1.53597	1.61381	27	16	118	1	118	45	2360	61	8605	collection1	NA	NA	NA	NA	NA	RSX-incomp_Spodomaivev3-B-R8086-Map6_reversed.bed	1	9578
1	770	collection1	1.50207	41.8808	1	17	1	330	330	116	3	87	10962	collection1	NA	NA	NA	NA	NA	noCat_Spodomaivev3-B-R5579-Map5.bed	1	8
1	616	collection1	1.47241	1.93296	12	18	88	32	88	46	828	76	10137	collection1	NA	NA	NA	NA	NA	noCat_Spodomaivev3-B-R18246-Map5.bed	1	2436
1	646	collection1	1.44285	2.1245	9	19	72	63	72	51.3	558	79	10407	collection1	NA	NA	NA	NA	NA	noCat_Spodomaivev3-B-R20508-Map6.bed	1	1479
1	899	collection1	1.35373	3.99492	3	20	27	202	202	83	96	85	10869	collection1	NA	NA	NA	NA	NA	noCat_Spodoriz_2k-B-R1112-Map13.bed	1	316
1	312	collection1	1.32939	25.1369	1	21	2	330	330	118	5	87	10960	collection1	NA	NA	NA	NA	NA	RIX-incomp_Spodomaivev3-B-G229-Map8_reversed.bed	1	19
1	679	collection1	1.32754	2.11044	8	22	76	73	76	57	496	80	10469	collection1	NA	NA	NA	NA	NA	noCat_Spodomaivev3-B-R22929-Map5.bed	1	1435
1	622	collection1	1.26574	1.88573	10	23	91	54	91	56	698	78	10267	collection1	NA	NA	NA	NA	NA	noCat_Spodomaivev3-B-R18901-Map5.bed	1	2119
1	385	collection1	1.24125	1.52772	23	24	129	5	129	52.7	2062	65	8903	collection1	NA	NA	NA	NA	NA	RSX-incomp_Spodomaivev3-B-R4596-Map5_reversed.bed	1	8552
1	594	collection1	1.23707	2.12737	7	25	69	89	89	61	428	81	10537	collection1	NA	NA	NA	NA	NA	noCat_Spodomaivev3-B-R16165-Map5.bed	1	1132
1	613	collection1	1.23707	2.12737	7	25	69	89	89	61	428	81	10537	collection1	NA	NA	NA	NA	NA	noCat_Spodomaivev3-B-R18070-Map5.bed	1	1411
1	607	collection1	1.23479	2.01254	8	27	84	73	84	61.3	519	80	10446	collection1	NA	NA	NA	NA	NA	noCat_Spodomaivev3-B-R17279-Map5.bed	1	1259
1	599	collection1	1.22904	2.85268	4	28	45	159	159	77.3	180	84	10785	collection1	NA	NA	NA	NA	NA	noCat_Spodomaivev3-B-R16386-Map5.bed	1	430
1	154	collection1	1.20785	17.9681	1	29	3	330	330	121	7	87	10958	collection1	NA	NA	NA	NA	NA	DXX-MITE_Spodomaivev3-B-G306-Map6.bed	1	20
1	816	collection1	1.18943	1.72591	12	30	103	32	103	55	919	76	10046	collection1	NA	NA	NA	NA	NA	noCat_Spodomaivev3-B-R7840-Map6.bed	1	2804
1	2	collection1	1.17715	4.97444	2	31	19	253	253	101	51	86	10914	collection1	NA	NA	NA	NA	NA	DHX-incomp_Spodomaivev3-B-P460.279-Map6_reversed.bed	1	125
1	371	collection1	1.17125	1.80533	10	32	96	54	96	60.7	727	78	10238	collection1	NA	NA	NA	NA	NA	RSX-incomp_Spodomaivev3-B-R12312-Map5_reversed.bed	1	2230
1	568	collection1	1.15156	3.27172	3	33	36	202	202	90.3	117	85	10848	collection1	NA	NA	NA	NA	NA	noCat_Spodomaivev3-B-R13170-Map5.bed	1	353
1	683	collection1	1.14569	1.84382	9	34	92	63	92	63	638	79	10327	collection1	NA	NA	NA	NA	NA	noCat_Spodomaivev3-B-R23234-Map5.bed	1	1870
1	729	collection1	1.13863	1.52716	19	35	130	7	130	57.3	1675	69	9290	collection1	NA	NA	NA	NA	NA	noCat_Spodomaivev3-B-R2770-Map5.bed	1	5242
1	837	collection1	1.12998	2.32411	5	36	65	131	131	77.3	277	83	10688	collection1	NA	NA	NA	NA	NA	noCat_Spodomaivev3-B-R9019-Map5.bed	1	737
1	626	collection1	1.11991	2.11873	6	37	75	110	110	74	366	82	10599	collection1	NA	NA	NA	NA	NA	noCat_Spodomaivev3-B-R19160-Map5.bed	1	933
1	557	collection1	1.09396	2.08336	6	38	79	110	110	75.7	372	82	10593	collection1	NA	NA	NA	NA	NA	noCat_Spodomaivev3-B-R12127-Map5.bed	1	1008
1	709	collection1	1.08925	1.653	12	39	113	32	113	61.3	956	76	10009	collection1	NA	NA	NA	NA	NA	noCat_Spodomaivev3-B-R25087-Map5.bed	1	3165
1	151	collection1	1.07463	12.5798	1	40	5	330	330	125	10	87	10955	collection1	NA	NA	NA	NA	NA	DXX-MITE_Spodomaivev3-B-G257-Map12.bed	1	36
1	187	collection1	1.07463	12.5798	1	40	5	330	330	125	10	87	10955	collection1	NA	NA	NA	NA	NA	DXX-MITE_Spodomaivev3-B-R926-Map5.bed	1	18
1	430	collection1	1.07463	12.5798	1	40	5	330	330	125	10	87	10955	collection1	NA	NA	NA	NA	NA	SSR_Spodoriz_2k-B-R7147-Map5.bed	1	24
1	623	collection1	1.07048	3.01137	3	43	43	202	202	96	127	85	10838	collection1	NA	NA	NA	NA	NA	noCat_Spodomaivev3-B-R18937-Map5.bed	1	254
1	841	collection1	1.06358	2.48679	4	44	57	159	159	86.7	206	84	10759	collection1	NA	NA	NA	NA	NA	noCat_Spodomaivev3-B-R9071-Map6.bed	1	655
1	322	collection1	1.05215	2.02696	6	45	82	110	110	79	382	82	10583	collection1	NA	NA	NA	NA	NA	RIX-incomp_Spodomaivev3-B-R22207-Map5.bed	1	805
1	54	collection1	1.03854	11.4362	1	46	8	330	330	128	11	87	10954	collection1	NA	NA	NA	NA	NA	DTX-incomp_Spodomaivev3-B-P123.515-Map8.bed	1	22
1	608	collection1	1.02451	4.02331	2	47	26	253	253	109	63	86	10902	collection1	NA	NA	NA	NA	NA	noCat_Spodomaivev3-B-R17292-Map6.bed	1	138
1	790	collection1	1.02446	1.53025	15	48	128	21	128	65.7	1298	73	9667	collection1	NA	NA	NA	NA	NA	noCat_Spodomaivev3-B-R6706-Map5.bed	1	4303
1	556	collection1	1.02133	1.50952	16	49	132	17	132	66	1407	72	9558	collection1	NA	NA	NA	NA	NA	noCat_Spodomaivev3-B-R12068-Map7.bed	1	4979
1	418	collection1	1.00546	10.4817	1	50	9	330	330	130	12	87	10953	collection1	NA	NA	NA	NA	NA	SSR_Spodomaivev3-B-R4501-Map8.bed	1	28
1	807	collection1	0.993906	1.76468	8	51	101	73	101	75	588	80	10377	collection1	NA	NA	NA	NA	NA	noCat_Spodomaivev3-B-R7433-Map5.bed	1	1600
1	895	collection1	0.970503	3.72598	2	52	29	253	253	111	68	86	10897	collection1	NA	NA	NA	NA	NA	noCat_Spodoriz_2k-B-P49.4-Map15.bed	1	156
1	636	collection1	0.952628	2.03658	5	53	81	131	131	88.3	315	83	10650	collection1	NA	NA	NA	NA	NA	noCat_Spodomaivev3-B-R19963-Map6.bed	1	865
1	488	collection1	0.946688	8.98498	1	54	11	330	330	132	14	87	10951	collection1	NA	NA	NA	NA	NA	noCat_Spodomaivev3-B-P147.409-Map20.bed	1	26
1	812	collection1	0.943369	1.65785	9	55	111	63	111	76.3	705	79	10260	collection1	NA	NA	NA	NA	NA	noCat_Spodomaivev3-B-R753-Map5.bed	1	1891
1	950	collection1	0.940285	3.56711	2	56	31	253	253	113	71	86	10894	collection1	NA	NA	NA	NA	NA	noCat_Spodoriz_2k-B-R980-Map5.bed	1	188
1	716	collection1	0.93472	2.22243	4	57	67	159	159	94.3	230	84	10735	collection1	NA	NA	NA	NA	NA	noCat_Spodomaivev3-B-R25749-Map6.bed	1	588
1	508	collection1	0.930477	2.59694	3	58	54	202	202	105	147	85	10818	collection1	NA	NA	NA	NA	NA	noCat_Spodomaivev3-B-P60.326-Map18.bed	1	419
1	453	collection1	0.920342	8.38492	1	59	12	330	330	134	15	87	10950	collection1	NA	NA	NA	NA	NA	noCat_Spodomaivev3-B-G282-Map7.bed	1	48
1	665	collection1	0.904613	1.83235	6	60	94	110	110	88	421	82	10544	collection1	NA	NA	NA	NA	NA	noCat_Spodomaivev3-B-R21857-Map7.bed	1	1034
1	652	collection1	0.904096	1.47297	14	61	140	24	140	75	1248	74	9717	collection1	NA	NA	NA	NA	NA	noCat_Spodomaivev3-B-R2105-Map5.bed	1	4326
1	771	collection1	0.903446	1.5798	10	62	123	54	123	79.7	823	78	10142	collection1	NA	NA	NA	NA	NA	noCat_Spodomaivev3-B-R5685-Map5.bed	1	2708
1	600	collection1	0.875436	2.44529	3	63	59	202	202	108	156	85	10809	collection1	NA	NA	NA	NA	NA	noCat_Spodomaivev3-B-R16391-Map5.bed	1	372
1	500	collection1	0.875315	3.2453	2	64	38	253	253	118	78	86	10887	collection1	NA	NA	NA	NA	NA	noCat_Spodomaivev3-B-P349.364-Map14.bed	1	239
1	395	collection1	0.865391	1.48934	12	65	136	32	136	77.7	1051	76	9914	collection1	NA	NA	NA	NA	NA	RSX-incomp_Spodoriz_2k-B-R648-Map5.bed	1	3550
1	456	collection1	0.859134	2.07471	4	66	80	159	159	102	246	84	10719	collection1	NA	NA	NA	NA	NA	noCat_Spodomaivev3-B-G321-Map20.bed	1	635
1	186	collection1	0.83014	6.61864	1	67	14	330	330	137	19	87	10946	collection1	NA	NA	NA	NA	NA	DXX-MITE_Spodomaivev3-B-R7644-Map5.bed	1	33
1	751	collection1	0.824993	3.01187	2	68	42	253	253	121	84	86	10881	collection1	NA	NA	NA	NA	NA	noCat_Spodomaivev3-B-R3506-Map9.bed	1	211
1	859	collection1	0.822011	1.37716	17	69	158	12	158	79.7	1624	71	9341	collection1	NA	NA	NA	NA	NA	noCat_Spodomaivev3-B-R9858-Map5.bed	1	4871
1	458	collection1	0.810622	6.28725	1	70	15	330	330	138	20	87	10945	collection1	NA	NA	NA	NA	NA	noCat_Spodomaivev3-B-G351-Map20.bed	1	61
1	880	collection1	0.810622	6.28725	1	70	15	330	330	138	20	87	10945	collection1	NA	NA	NA	NA	NA	noCat_Spodoriz_2k-B-G68-Map7.bed	1	41
1	563	collection1	0.795158	1.79506	5	72	97	131	131	100	356	83	10609	collection1	NA	NA	NA	NA	NA	noCat_Spodomaivev3-B-R12524-Map5.bed	1	1040
1	460	collection1	0.786317	2.84141	2	73	47	253	253	124	89	86	10876	collection1	NA	NA	NA	NA	NA	noCat_Spodomaivev3-B-G373-Map20.bed	1	186
1	869	collection1	0.786317	2.84141	2	73	47	253	253	124	89	86	10876	collection1	NA	NA	NA	NA	NA	noCat_Spodoriz_2k-B-G180-Map7.bed	1	199
1	368	collection1	0.785523	1.29007	27	75	176	1	176	84	2801	61	8164	collection1	NA	NA	NA	NA	NA	RSX-incomp_Spodomaivev3-B-R10527-Map9.bed	1	14293
1	796	collection1	0.78137	1.77448	5	76	100	131	131	102	360	83	10605	collection1	NA	NA	NA	NA	NA	noCat_Spodomaivev3-B-R7202-Map5.bed	1	907
1	735	collection1	0.776671	1.33149	19	77	168	7	168	84	1879	69	9086	collection1	NA	NA	NA	NA	NA	noCat_Spodomaivev3-B-R2880-Map5.bed	1	7550
1	787	collection1	0.756815	1.48751	9	78	138	63	138	93	780	79	10185	collection1	NA	NA	NA	NA	NA	noCat_Spodomaivev3-B-R6530-Map6.bed	1	1976
1	293	collection1	0.752603	2.12651	3	79	71	202	202	117	179	85	10786	collection1	NA	NA	NA	NA	NA	RIX-comp_Spodomaivev3-B-R660-Map20_reversed.bed	1	429
1	473	collection1	0.742974	2.10263	3	80	77	202	202	120	181	85	10784	collection1	NA	NA	NA	NA	NA	noCat_Spodomaivev3-B-G517-Map20.bed	1	458
1	914	collection1	0.741567	5.23874	1	81	18	330	330	143	24	87	10941	collection1	NA	NA	NA	NA	NA	noCat_Spodoriz_2k-B-R3021-Map7.bed	1	62
1	762	collection1	0.740495	1.62296	6	82	115	110	115	102	473	82	10492	collection1	NA	NA	NA	NA	NA	noCat_Spodomaivev3-B-R4668-Map5.bed	1	1404
1	520	collection1	0.732428	1.43543	10	83	144	54	144	93.7	899	78	10066	collection1	NA	NA	NA	NA	NA	noCat_Spodomaivev3-B-R10316-Map5.bed	1	2615
1	688	collection1	0.726785	1.40647	11	84	152	42	152	92.7	1011	77	9954	collection1	NA	NA	NA	NA	NA	noCat_Spodomaivev3-B-R23351-Map5.bed	1	2784
1	717	collection1	0.716228	1.42164	10	85	147	54	147	95.3	907	78	10058	collection1	NA	NA	NA	NA	NA	noCat_Spodomaivev3-B-R25776-Map5.bed	1	2944
1	687	collection1	0.712443	1.48217	8	86	139	73	139	99.3	693	80	10272	collection1	NA	NA	NA	NA	NA	noCat_Spodomaivev3-B-R23306-Map5.bed	1	2117
1	159	collection1	0.711462	4.83418	1	87	20	330	330	146	26	87	10939	collection1	NA	NA	NA	NA	NA	DXX-MITE_Spodomaivev3-B-G455-Map9.bed	1	61
1	45	collection1	0.700719	1.65535	5	88	112	131	131	110	385	83	10580	collection1	NA	NA	NA	NA	NA	DTX-incomp_Spodomaivev3-B-G508-Map14.bed	1	1096
1	813	collection1	0.696585	1.36342	12	89	160	32	160	93.7	1138	76	9827	collection1	NA	NA	NA	NA	NA	noCat_Spodomaivev3-B-R761-Map5.bed	1	3160
1	938	collection1	0.684956	2.42845	2	90	60	253	253	134	104	86	10861	collection1	NA	NA	NA	NA	NA	noCat_Spodoriz_2k-B-R6525-Map5.bed	1	258
1	630	collection1	0.679631	1.94916	3	91	87	202	202	127	195	85	10770	collection1	NA	NA	NA	NA	NA	noCat_Spodomaivev3-B-R19333-Map5.bed	1	546
1	14	collection1	0.670668	4.3333	1	92	21	330	330	148	29	87	10936	collection1	NA	NA	NA	NA	NA	DTX-comp_Spodoriz_2k-B-G232-Map20_reversed.bed	1	80
1	27	collection1	0.670668	4.3333	1	92	21	330	330	148	29	87	10936	collection1	NA	NA	NA	NA	NA	DTX-incomp_Spodomaivev3-B-G355-Map20.bed	1	61
1	384	collection1	0.658614	1.35178	11	94	164	42	164	100	1048	77	9917	collection1	NA	NA	NA	NA	NA	RSX-incomp_Spodomaivev3-B-R4372-Map5.bed	1	3278
1	333	collection1	0.658602	1.89958	3	95	89	202	202	129	200	85	10765	collection1	NA	NA	NA	NA	NA	RIX-incomp_Spodomaivev3-B-R5380-Map10_reversed.bed	1	460
1	593	collection1	0.657738	1.70443	4	96	105	159	159	120	298	84	10667	collection1	NA	NA	NA	NA	NA	noCat_Spodomaivev3-B-R16011-Map8.bed	1	776
1	572	collection1	0.656539	1.59101	5	97	121	131	131	116	400	83	10565	collection1	NA	NA	NA	NA	NA	noCat_Spodomaivev3-B-R13812-Map6.bed	1	987
1	555	collection1	0.646032	1.38563	9	98	156	63	156	106	833	79	10132	collection1	NA	NA	NA	NA	NA	noCat_Spodomaivev3-B-R12040-Map5.bed	1	2209
1	350	collection1	0.645937	4.05265	1	99	24	330	330	151	31	87	10934	collection1	NA	NA	NA	NA	NA	RLX-incomp-chim_Spodomaivev3-B-R1439-Map8.bed	1	58
1	518	collection1	0.645937	4.05265	1	99	24	330	330	151	31	87	10934	collection1	NA	NA	NA	NA	NA	noCat_Spodomaivev3-B-R1008-Map6.bed	1	60
1	925	collection1	0.643945	1.30916	13	101	171	26	171	99.3	1282	75	9683	collection1	NA	NA	NA	NA	NA	noCat_Spodoriz_2k-B-R504-Map9.bed	1	3981
1	511	collection1	0.634219	3.92608	1	102	28	330	330	153	32	87	10933	collection1	NA	NA	NA	NA	NA	noCat_Spodomaivev3-B-P65.547-Map20.bed	1	47
1	634	collection1	0.61882	1.80736	3	103	95	202	202	133	210	85	10755	collection1	NA	NA	NA	NA	NA	noCat_Spodomaivev3-B-R19823-Map5.bed	1	503
1	33	collection1	0.611949	3.69469	1	104	30	330	330	155	34	87	10931	collection1	NA	NA	NA	NA	NA	DTX-incomp_Spodomaivev3-B-G426-Map9.bed	1	103
1	227	collection1	0.609815	1.62046	4	105	116	159	159	127	313	84	10652	collection1	NA	NA	NA	NA	NA	PotentialHostGene_Spodomaivev3-B-R11997-Map6.bed	1	679
1	111	collection1	0.606757	1.61515	4	106	117	159	159	127	314	84	10651	collection1	NA	NA	NA	NA	NA	DTX-incomp_Spodomaivev3-B-R5646-Map6.bed	1	764
1	619	collection1	0.600691	1.60463	4	107	119	159	159	128	316	84	10649	collection1	NA	NA	NA	NA	NA	noCat_Spodomaivev3-B-R1857-Map7.bed	1	823
1	648	collection1	0.596704	1.36586	8	108	159	73	159	113	748	80	10217	collection1	NA	NA	NA	NA	NA	noCat_Spodomaivev3-B-R20581-Map5.bed	1	2526
1	297	collection1	0.591092	3.48859	1	109	32	330	330	157	36	87	10929	collection1	NA	NA	NA	NA	NA	RIX-comp_Spodomaivev3-B-R8286-Map5.bed	1	131
1	890	collection1	0.591092	3.48859	1	109	32	330	330	157	36	87	10929	collection1	NA	NA	NA	NA	NA	noCat_Spodoriz_2k-B-P18.4-Map5.bed	1	100
1	640	collection1	0.589148	1.49389	5	111	135	131	135	126	425	83	10540	collection1	NA	NA	NA	NA	NA	noCat_Spodomaivev3-B-R20211-Map5.bed	1	1239
1	589	collection1	0.586524	1.27885	12	112	179	32	179	108	1205	76	9760	collection1	NA	NA	NA	NA	NA	noCat_Spodomaivev3-B-R15541-Map5.bed	1	3302
1	535	collection1	0.581145	3.39411	1	113	34	330	330	159	37	87	10928	collection1	NA	NA	NA	NA	NA	noCat_Spodomaivev3-B-R11070-Map5.bed	1	113
1	742	collection1	0.580994	1.42362	6	114	146	110	146	123	536	82	10429	collection1	NA	NA	NA	NA	NA	noCat_Spodomaivev3-B-R3075-Map5.bed	1	1583
1	548	collection1	0.573553	1.23073	16	115	190	17	190	107	1677	72	9288	collection1	NA	NA	NA	NA	NA	noCat_Spodomaivev3-B-R11657-Map6.bed	1	5767
1	106	collection1	0.571295	2.01654	2	116	83	253	253	151	125	86	10840	collection1	NA	NA	NA	NA	NA	DTX-incomp_Spodomaivev3-B-R350-Map20.bed	1	332
1	526	collection1	0.56903	1.27855	11	117	180	42	180	113	1102	77	9863	collection1	NA	NA	NA	NA	NA	noCat_Spodomaivev3-B-R10538-Map5.bed	1	3411
1	408	collection1	0.567751	1.69227	3	118	106	202	202	142	224	85	10741	collection1	NA	NA	NA	NA	NA	SSR_Spodomaivev3-B-G460-Map20.bed	1	776
1	666	collection1	0.559782	1.35803	7	119	163	89	163	124	656	81	10309	collection1	NA	NA	NA	NA	NA	noCat_Spodomaivev3-B-R21882-Map5.bed	1	1872
1	445	collection1	0.553036	3.13872	1	120	39	330	330	163	40	87	10925	collection1	NA	NA	NA	NA	NA	noCat_Spodomaivev3-B-G195-Map20.bed	1	73
1	657	collection1	0.552524	1.38818	6	121	155	110	155	129	549	82	10416	collection1	NA	NA	NA	NA	NA	noCat_Spodomaivev3-B-R21312-Map5.bed	1	1482
1	538	collection1	0.552118	1.44091	5	122	142	131	142	132	440	83	10525	collection1	NA	NA	NA	NA	NA	noCat_Spodomaivev3-B-R11245-Map6.bed	1	1277
1	300	collection1	0.544197	3.06189	1	123	40	330	330	164	41	87	10924	collection1	NA	NA	NA	NA	NA	RIX-comp_Spodoriz_2k-B-R3314-Map5_reversed.bed	1	102
1	401	collection1	0.544197	3.06189	1	123	40	330	330	164	41	87	10924	collection1	NA	NA	NA	NA	NA	SSR_Spodomaivev3-B-G263-Map7.bed	1	95
1	472	collection1	0.5403	1.42405	5	125	145	131	145	134	445	83	10520	collection1	NA	NA	NA	NA	NA	noCat_Spodomaivev3-B-G505-Map8.bed	1	1007
1	705	collection1	0.538093	1.23033	13	126	191	26	191	114	1354	75	9611	collection1	NA	NA	NA	NA	NA	noCat_Spodomaivev3-B-R24655-Map5.bed	1	4160
1	746	collection1	0.535601	2.98874	1	127	44	330	330	167	42	87	10923	collection1	NA	NA	NA	NA	NA	noCat_Spodomaivev3-B-R3361-Map5.bed	1	107
1	291	collection1	0.519099	2.8524	1	128	46	330	330	168	44	87	10921	collection1	NA	NA	NA	NA	NA	RIX-comp_Spodomaivev3-B-R5863-Map9_reversed.bed	1	82
1	332	collection1	0.518751	1.15542	27	129	209	1	209	113	3037	61	7928	collection1	NA	NA	NA	NA	NA	RIX-incomp_Spodomaivev3-B-R508-Map20.bed	1	23207
1	454	collection1	0.511171	2.78878	1	130	49	330	330	170	45	87	10920	collection1	NA	NA	NA	NA	NA	noCat_Spodomaivev3-B-G295-Map20.bed	1	118
1	391	collection1	0.507365	1.3319	6	131	167	110	167	136	571	82	10394	collection1	NA	NA	NA	NA	NA	RSX-incomp_Spodoriz_2k-B-G13-Map8.bed	1	1478
1	747	collection1	0.505985	1.5572	3	132	125	202	202	153	243	85	10722	collection1	NA	NA	NA	NA	NA	noCat_Spodomaivev3-B-R3388-Map5.bed	1	612
1	119	collection1	0.503446	2.72787	1	133	50	330	330	171	46	87	10919	collection1	NA	NA	NA	NA	NA	DTX-incomp_Spodomaivev3-B-R8983-Map5.bed	1	128
1	352	collection1	0.503446	2.72787	1	133	50	330	330	171	46	87	10919	collection1	NA	NA	NA	NA	NA	RLX-incomp_Spodomaivev3-B-R1742-Map6.bed	1	113
1	287	collection1	0.496712	1.26378	8	135	185	73	185	131	804	80	10161	collection1	NA	NA	NA	NA	NA	RIX-comp_Spodomaivev3-B-R4513-Map11.bed	1	2333
1	851	collection1	0.49397	1.53141	3	136	127	202	202	155	247	85	10718	collection1	NA	NA	NA	NA	NA	noCat_Spodomaivev3-B-R9716-Map5.bed	1	607
1	242	collection1	0.491946	1.419	4	137	151	159	159	149	356	84	10609	collection1	NA	NA	NA	NA	NA	PotentialHostGene_Spodomaivev3-B-R3503-Map5.bed	1	877
1	479	collection1	0.488572	2.61382	1	138	53	330	330	174	48	87	10917	collection1	NA	NA	NA	NA	NA	noCat_Spodomaivev3-B-G93-Map20.bed	1	102
1	564	collection1	0.484304	1.16038	18	139	205	11	205	118	1989	70	8976	collection1	NA	NA	NA	NA	NA	noCat_Spodomaivev3-B-R12800-Map5.bed	1	9073
1	781	collection1	0.484023	1.27308	7	140	181	89	181	137	697	81	10268	collection1	NA	NA	NA	NA	NA	noCat_Spodomaivev3-B-R6240-Map5.bed	1	2072
1	628	collection1	0.475147	1.1585	17	141	207	12	207	120	1878	71	9087	collection1	NA	NA	NA	NA	NA	noCat_Spodomaivev3-B-R19286-Map5.bed	1	7146
1	932	collection1	0.4737	1.48823	3	142	137	202	202	160	254	85	10711	collection1	NA	NA	NA	NA	NA	noCat_Spodoriz_2k-B-R5826-Map5.bed	1	655
1	537	collection1	0.470388	1.3245	5	143	169	131	169	148	477	83	10488	collection1	NA	NA	NA	NA	NA	noCat_Spodomaivev3-B-R11178-Map6.bed	1	1397
1	597	collection1	0.467938	1.23391	8	144	189	73	189	135	822	80	10143	collection1	NA	NA	NA	NA	NA	noCat_Spodomaivev3-B-R16197-Map6.bed	1	2792
1	301	collection1	0.467585	2.45945	1	145	58	330	330	178	51	87	10914	collection1	NA	NA	NA	NA	NA	RIX-comp_Spodoriz_2k-B-R5796-Map6.bed	1	126
1	51	collection1	0.466163	1.67663	2	146	108	253	253	169	150	86	10815	collection1	NA	NA	NA	NA	NA	DTX-incomp_Spodomaivev3-B-G543-Map12.bed	1	324
1	877	collection1	0.466163	1.67663	2	146	108	253	253	169	150	86	10815	collection1	NA	NA	NA	NA	NA	noCat_Spodoriz_2k-B-G5-Map5.bed	1	397
1	847	collection1	0.465296	1.47045	3	148	141	202	202	164	257	85	10708	collection1	NA	NA	NA	NA	NA	noCat_Spodomaivev3-B-R9468-Map5.bed	1	598
1	309	collection1	0.460914	2.41205	1	149	61	330	330	180	52	87	10913	collection1	NA	NA	NA	NA	NA	RIX-incomp-chim_Spodoriz_2k-B-R251-Map20_reversed.bed	1	107
1	100	collection1	0.454397	2.36612	1	150	64	330	330	181	53	87	10912	collection1	NA	NA	NA	NA	NA	DTX-incomp_Spodomaivev3-B-R2506-Map20.bed	1	101
1	306	collection1	0.452604	1.21788	8	151	193	73	193	139	832	80	10133	collection1	NA	NA	NA	NA	NA	RIX-incomp-chim_Spodomaivev3-B-G559-Map13.bed	1	2425
1	304	collection1	0.447685	1.34472	4	152	165	159	165	159	375	84	10590	collection1	NA	NA	NA	NA	NA	RIX-incomp-chim_Spodomaivev3-B-G439-Map12.bed	1	895
1	259	collection1	0.44327	1.33733	4	153	166	159	166	159	377	84	10588	collection1	NA	NA	NA	NA	NA	RIX-comp_Spodomaivev3-B-P217.458-Map5.bed	1	952
1	875	collection1	0.435703	2.23887	1	154	66	330	330	183	56	87	10909	collection1	NA	NA	NA	NA	NA	noCat_Spodoriz_2k-B-G3-Map20.bed	1	174
1	759	collection1	0.434796	1.19915	8	155	198	73	198	142	844	80	10121	collection1	NA	NA	NA	NA	NA	noCat_Spodomaivev3-B-R4468-Map5.bed	1	2913
1	546	collection1	0.433164	1.27146	5	156	182	131	182	156	496	83	10469	collection1	NA	NA	NA	NA	NA	noCat_Spodomaivev3-B-R11574-Map5.bed	1	1248
1	674	collection1	0.431627	1.15368	12	157	211	32	211	133	1320	76	9645	collection1	NA	NA	NA	NA	NA	noCat_Spodomaivev3-B-R22661-Map5.bed	1	3313
1	801	collection1	0.430442	1.19455	8	158	200	73	200	144	847	80	10118	collection1	NA	NA	NA	NA	NA	noCat_Spodomaivev3-B-R728-Map5.bed	1	2608
1	40	collection1	0.427635	1.56049	2	159	124	253	253	179	161	86	10804	collection1	NA	NA	NA	NA	NA	DTX-incomp_Spodomaivev3-B-G472-Map7.bed	1	389
1	549	collection1	0.423006	1.15383	11	160	210	42	210	137	1208	77	9757	collection1	NA	NA	NA	NA	NA	noCat_Spodomaivev3-B-R11658-Map6.bed	1	3540
1	638	collection1	0.419767	1.29807	4	161	174	159	174	165	388	84	10577	collection1	NA	NA	NA	NA	NA	noCat_Spodomaivev3-B-R20018-Map5.bed	1	1048
1	311	collection1	0.418194	2.12449	1	162	73	330	330	188	59	87	10906	collection1	NA	NA	NA	NA	NA	RIX-incomp_Spodomaivev3-B-G131-Map18.bed	1	164
1	641	collection1	0.417783	1.19756	7	163	199	89	199	150	738	81	10227	collection1	NA	NA	NA	NA	NA	noCat_Spodomaivev3-B-R20357-Map5.bed	1	2378
1	81	collection1	0.412601	2.08888	1	164	78	330	330	191	60	87	10905	collection1	NA	NA	NA	NA	NA	DTX-incomp_Spodomaivev3-B-R13196-Map9.bed	1	125
[truncated: 786 more rows]

## Sheet: Class Names
Transposable elements :
	Class I (RXX)
[truncated: 19 more rows]
